# Supplementary material for: Classification of tungsten-containing oxidoreductases provides insights into their biochemical and physiological diversity
Source: Front Microbiol. 2026 Jun 19;17:1849799. doi: 10.3389/fmicb.2026.1849799 (PMC13328260; doi:10.3389/fmicb.2026.1849799)
Supplement: Supplementary file 1 [file Table_1.xlsx]

## Sheet: Reordered_Data_for_iTOL
iTOL_Tree_node_ID	Matched_UniProt_ID	FieldName	Organism	TargetUniProtID	TargetRealDirection	CladeID	-10	-9	-8	-7	-6	-5	-4	-3	-2	-1	0	1	2	3	4	5	6	7	8	9	10
tr_A0A010YUR0_A0A010YUR0_9BACT	A0A010YUR0	sort_key	Cloacibacillus evryensis DSM 19522.	A0A010YUR0	complement	1	3	2	1	20	19	18	17	16	15	14	1	13	12	11	10	9	8	7	6	5	4
tr_A0A010YUR0_A0A010YUR0_9BACT	A0A010YUR0	accession	Cloacibacillus evryensis DSM 19522.	A0A010YUR0	complement	1	A0A010YUS0	A0A010ZNV5	A0A011AA61	A0A010YFA6	A0A010ZJS0	A0A010YUR4	A0A010ZNV2	A0A011AA56	A0A010YFA2	A0A010ZJR4	A0A010YUR0	A0A010ZNU6	A0A011AA53	A0A010YF99	A0A010ZJQ9	A0A010YUQ6	A0A010ZNU1	A0A011AA46	A0A010YF95	A0A010ZJQ6	A0A010YUQ1
tr_A0A010YUR0_A0A010YUR0_9BACT	A0A010YUR0	id	Cloacibacillus evryensis DSM 19522.	A0A010YUR0	complement	1	KK073872	KK073872	KK073872	KK073872	KK073872	KK073872	KK073872	KK073872	KK073872	KK073872	KK073872	KK073872	KK073872	KK073872	KK073872	KK073872	KK073872	KK073872	KK073872	KK073872	KK073872
tr_A0A010YUR0_A0A010YUR0_9BACT	A0A010YUR0	num	Cloacibacillus evryensis DSM 19522.	A0A010YUR0	complement	1	1002	1001	1000	999	998	997	996	995	994	993	992	991	990	989	988	987	986	985	984	983	982
tr_A0A010YUR0_A0A010YUR0_9BACT	A0A010YUR0	family	Cloacibacillus evryensis DSM 19522.	A0A010YUR0	complement	1	PF01743-PF01966-PF12627	PF01765	PF00696	PF00889	PF00318	PF00474	PF06196	PF14020	PF05717	PF00037-PF14697	PF01314-PF02730	PF02597	PF02153-PF20463	PF00275	PF01264	PF00800-PF01202-PF01817	PF00800-PF01817-PF01842	PF00072-PF00512-PF02518-PF08447-PF13426	none	none	PF00561
tr_A0A010YUR0_A0A010YUR0_9BACT	A0A010YUR0	ipro_family	Cloacibacillus evryensis DSM 19522.	A0A010YUR0	complement	1	IPR043519-IPR002646-IPR006674-IPR032828-IPR050124-IPR003607	IPR036191-IPR002661-IPR023584	IPR036393-IPR015963-IPR001048-IPR011817-IPR001057	IPR036402-IPR001816-IPR014039-IPR009060	IPR005706-IPR001865-IPR023591	IPR038377-IPR001734-IPR050277-IPR011849	IPR010398	IPR025330	IPR008878	IPR017896	IPR013984-IPR013985-IPR036503-IPR001203-IPR013983-IPR051919-IPR036021	IPR012675-IPR003749-IPR010035-IPR016155	IPR046826-IPR046825-IPR003099-IPR050812-IPR008927-IPR036291	IPR036968-IPR006264-IPR001986-IPR013792	IPR035904-IPR000453	IPR036979-IPR027417-IPR000623-IPR001086-IPR031322-IPR002701-IPR002912-IPR036263-IPR045865	IPR036979-IPR001086-IPR002701-IPR002912-IPR008242-IPR036263-IPR045865	IPR036890-IPR001789-IPR003661-IPR003594-IPR013655-IPR000014-IPR004358-IPR005467-IPR000700-IPR036097-IPR011006-IPR035965	IPR038728	IPR038728	IPR029058-IPR000073-IPR005945-IPR002410-IPR050266
tr_A0A010YUR0_A0A010YUR0_9BACT	A0A010YUR0	start	Cloacibacillus evryensis DSM 19522.	A0A010YUR0	complement	1	1201853	1201249	1200409	1199723	1198894	1197132	1196849	1194616	1191876	1188616	1186411	1186192	1184940	1183666	1182584	1180917	1179763	1175327	1173853	1172411	1171364
tr_A0A010YUR0_A0A010YUR0_9BACT	A0A010YUR0	stop	Cloacibacillus evryensis DSM 19522.	A0A010YUR0	complement	1	1203082	1201806	1201116	1200319	1199721	1198610	1197139	1196211	1192262	1189014	1188597	1186389	1185827	1184943	1183669	1182572	1180920	1179688	1174944	1173499	1172260
tr_A0A010YUR0_A0A010YUR0_9BACT	A0A010YUR0	rel_start	Cloacibacillus evryensis DSM 19522.	A0A010YUR0	complement	1	15442	14838	13998	13312	12483	10721	10438	8205	5465	2205	0	-219	-1471	-2745	-3827	-5494	-6648	-11084	-12558	-14000	-15047
tr_A0A010YUR0_A0A010YUR0_9BACT	A0A010YUR0	rel_stop	Cloacibacillus evryensis DSM 19522.	A0A010YUR0	complement	1	16671	15395	14705	13908	13310	12199	10728	9800	5851	2603	2186	-22	-584	-1468	-2742	-3839	-5491	-6723	-11467	-12912	-14151
tr_A0A010YUR0_A0A010YUR0_9BACT	A0A010YUR0	direction	Cloacibacillus evryensis DSM 19522.	A0A010YUR0	complement	1	complement	complement	complement	complement	complement	complement	complement	normal	complement	normal	normal	normal	normal	normal	normal	normal	complement	complement	normal	normal	complement
tr_A0A010YUR0_A0A010YUR0_9BACT	A0A010YUR0	type	Cloacibacillus evryensis DSM 19522.	A0A010YUR0	complement	1	linear	linear	linear	linear	linear	linear	linear	linear	linear	linear	linear	linear	linear	linear	linear	linear	linear	linear	linear	linear	linear
tr_A0A010YUR0_A0A010YUR0_9BACT	A0A010YUR0	seq_len	Cloacibacillus evryensis DSM 19522.	A0A010YUR0	complement	1	408	184	234	197	274	491	95	530	127	131	727	64	294	424	360	550	384	1452	362	361	297
tr_A0A010YUR0_A0A010YUR0_9BACT	A0A010YUR0	taxon_id	Cloacibacillus evryensis DSM 19522.	A0A010YUR0	complement	1	866499	866499	866499	866499	866499	866499	866499	866499	866499	866499	866499	866499	866499	866499	866499	866499	866499	866499	866499	866499	866499
tr_A0A010YUR0_A0A010YUR0_9BACT	A0A010YUR0	anno_status	Cloacibacillus evryensis DSM 19522.	A0A010YUR0	complement	1	0	0	0	0	0	0	0	0	0	0	0	0	0	0	0	0	0	0	0	0	0
tr_A0A010YUR0_A0A010YUR0_9BACT	A0A010YUR0	desc	Cloacibacillus evryensis DSM 19522.	A0A010YUR0	complement	1	tRNA nucleotidyltransferase/poly(A) polymerase	Ribosome-recycling factor	Uridylate kinase	Elongation factor Ts	Small ribosomal subunit protein uS2	Sodium/pantothenate symporter	Putative membrane protein	DUF4236 domain-containing protein	Transposase	Fe-S-cluster-containing hydrogenase subunit	Aldehyde:ferredoxin oxidoreductase	Sulfur carrier protein ThiS	Prephenate dehydrogenase	3-phosphoshikimate 1-carboxyvinyltransferase	Chorismate synthase	Shikimate kinase	Bifunctional chorismate mutase/prephenate dehydratase	histidine kinase	Putative membrane protein	Putative membrane protein	Proline-specific peptidase
tr_A0A010YUR0_A0A010YUR0_9BACT	A0A010YUR0	family_desc	Cloacibacillus evryensis DSM 19522.	A0A010YUR0	complement	1	PolyA_pol;HD;PolyA_pol_RNAbd	RRF	AA_kinase	EF_TS	Ribosomal_S2	SSF	DUF997	DUF4236	TnpB_IS66	Fer4;Fer4_21	AFOR_C;AFOR_N	ThiS	PDH_N;PDH_C	EPSP_synthase	Chorismate_synt	PDT;SKI;CM_2	PDT;CM_2;ACT	Response_reg;HisKA;HATPase_c;PAS_3;PAS_9			Abhydrolase_1
tr_A0A010YUR0_A0A010YUR0_9BACT	A0A010YUR0	ipro_family_desc	Cloacibacillus evryensis DSM 19522.	A0A010YUR0	complement	1	PolA_pol_head_dom;HD/PDEase_dom;HD_domain;PolyA_RNA-bd;NT_sf;tRNA_CCA-adding_enzyme	Ribosome_recyc_fac;Ribosome_recyc_fac_dom;RRF_sf	Asp/Glu/Uridylate_kinase;Glu/AcGlu_kinase;Uridylate_kinase;Uridylate_kinase_bac;AceGlu_kinase-like_sf	Transl_elong_EFTs/EF1B;UBA-like_sf;Transl_elong_EFTs/EF1B_dimer;EF-Ts_dimer_sf	Ribosomal_uS2;Ribosomal_uS2_bac/mit/plastid;Ribosomal_uS2_flav_dom_sf	Na/solute_symporter;Na/pantothenate_symporter;Na/Glc_symporter_sf;Sodium:Solute_Symporter	DUF997	DUF4236	Transposase_IS66_Orf2	4Fe4S_Fe-S-bd	OxRdtase_Ald_Fedxn_C;Ald_Fedxn_OxRdtase_N;Ald_Fedxn_OxRdtase_dom2;Ald_Fedxn_OxRdtase_dom3;Tungsten_al_ferr_oxy-like_C;Ald_Fedxn_OxRdtase_N_sf;W-dependent_AOR	ThiS/MoaD-like;Thi_S;Beta-grasp_dom_sf;Mopterin_synth/thiamin_S_b	Prephen_DH;6-PGluconate_DH-like_C_sf;NAD(P)-bd_dom_sf;PDH_C;PDH_N;Preph/Arog_dehydrog	Enolpyruvate_Tfrase_dom;EPSP_synthase;RNA3'P_cycl/enolpyr_Trfase_a/b;Enolpyruvate_Tfrase_sf	Chorismate_synth;Chorismate_synth_AroC_sf	Shikimate_kinase/TSH1;Preph_deHydtase;CM_II_prokaryot;ACT_dom;P-loop_NTPase;Shikimate/glucono_kinase;Chorismate_II_sf;CM_dom_sf;ACT-like_dom_sf	Preph_deHydtase;CM_II_prokaryot;ACT_dom;Chor_mutase/pphenate_deHydtase;Chorismate_II_sf;CM_dom_sf;ACT-like_dom_sf	PAS;PAS-assoc_C;Sig_transdc_resp-reg_receiver;HATPase_dom;HisK_dim/P_dom;Sig_transdc_His_kin-like_C;His_kinase_dom;CheY-like_superfamily;PAS_fold_3;PAS-like_dom_sf;HisK_dim/P_sf;HATPase_C_sf	YkvI	YkvI	AB_hydrolase_1;Peptidase_S33;Pro_imino_pep;AB_hydrolase_fold;AB_hydrolase_sf
tr_A0A010YUR0_A0A010YUR0_9BACT	A0A010YUR0	color	Cloacibacillus evryensis DSM 19522.	A0A010YUR0	complement	1	#FF00FF,#00FFFF,#FFC0CB	#008000	#FFA500	#40FFFF	#404080	#408040	#804040	#404000	#400040	#4040FF,#004040	#FF0000,#0000FF	#40FF40	#0080FF,#FF4040	#800000	#592C00	#003366,#B25900,#7FFFBF	#003366,#7FFFBF,#8000FF	#FA8072,#EE82EE,#006400,#00FF00,#B259B2	#808000	#808000	#FF69B4
tr_A0A010YUR0_A0A010YUR0_9BACT	A0A010YUR0	group_id	Cloacibacillus evryensis DSM 19522.	A0A010YUR0	complement	1	1	1	1	1	1	1	1	1	1	1	1	1	1	1	1	1	1	1	1	1	1
tr_A0A010YUR0_A0A010YUR0_9BACT	A0A010YUR0	organism	Cloacibacillus evryensis DSM 19522.	A0A010YUR0	complement	1											Cloacibacillus evryensis DSM 19522.
tr_A0A010YUR0_A0A010YUR0_9BACT	A0A010YUR0	is_bound	Cloacibacillus evryensis DSM 19522.	A0A010YUR0	complement	1											0
tr_A0A010YUR0_A0A010YUR0_9BACT	A0A010YUR0	evalue	Cloacibacillus evryensis DSM 19522.	A0A010YUR0	complement	1
tr_A0A010YUR0_A0A010YUR0_9BACT	A0A010YUR0	cluster_index	Cloacibacillus evryensis DSM 19522.	A0A010YUR0	complement	1											0
tr_A0A1B2I9F6_A0A1B2I9F6_9BACT	A0A1B2I9F6	sort_key	Cloacibacillus porcorum.	A0A1B2I9F6	complement	3	17499	17498	17497	17496	17495	17494	17493	17492	17491	17490	1154	17489	17488	17487	17486	17485	17484	17483	17482	17481	17480
tr_A0A1B2I9F6_A0A1B2I9F6_9BACT	A0A1B2I9F6	accession	Cloacibacillus porcorum.	A0A1B2I9F6	complement	3	A0A1B2I3Q6	A0A1B2I3N8	A0A1B2I3T7	A0A1B2I3Q7	A0A1B2I3N4	A0A1B2I3P5	A0A1B2I3T1	A0A1B2I3R9	A0A1B2I3N1	A0A1B2I3N6	A0A1B2I9F6	A0A1B2I3P4	A0A1B2I3M6	A0A1B2I3S4	A0A1B2I3P6	A0A1B2I3M3	A0A1B2I3N7	A0A1B2I3S3	A0A1B2I3Q9	A0A1B2I3M1	A0A1B2I3M7
tr_A0A1B2I9F6_A0A1B2I9F6_9BACT	A0A1B2I9F6	id	Cloacibacillus porcorum.	A0A1B2I9F6	complement	3	CP016757	CP016757	CP016757	CP016757	CP016757	CP016757	CP016757	CP016757	CP016757	CP016757	CP016757	CP016757	CP016757	CP016757	CP016757	CP016757	CP016757	CP016757	CP016757	CP016757	CP016757
tr_A0A1B2I9F6_A0A1B2I9F6_9BACT	A0A1B2I9F6	num	Cloacibacillus porcorum.	A0A1B2I9F6	complement	3	1088	1087	1086	1085	1084	1083	1082	1081	1080	1079	1078	1077	1076	1075	1074	1073	1072	1071	1070	1069	1068
tr_A0A1B2I9F6_A0A1B2I9F6_9BACT	A0A1B2I9F6	family	Cloacibacillus porcorum.	A0A1B2I9F6	complement	3	PF10707	PF00872	PF03050	none	PF01381	none	PF07693	none	PF21814	PF00037-PF14697	PF01314-PF02730	PF02597	PF02153-PF20463	PF00275	PF01264	PF00800-PF01202-PF01817	PF00800-PF01817	PF01257	PF01257-PF01512-PF07992-PF10589-PF14691	PF02256-PF02906-PF10588-PF13510-PF22117	PF00072-PF00486
tr_A0A1B2I9F6_A0A1B2I9F6_9BACT	A0A1B2I9F6	ipro_family	Cloacibacillus porcorum.	A0A1B2I9F6	complement	3	IPR019647	IPR001207	IPR004291-IPR052344	none	IPR010982-IPR001387	none	IPR027417-IPR011646	none	IPR049250	IPR017896	IPR013984-IPR013985-IPR036503-IPR001203-IPR013983-IPR051919-IPR036021	IPR012675-IPR003749-IPR016155-IPR010035	IPR046826-IPR046825-IPR003099-IPR050812-IPR008927-IPR036291	IPR036968-IPR006264-IPR001986-IPR013792	IPR035904-IPR000453	IPR036979-IPR027417-IPR000623-IPR001086-IPR031322-IPR002701-IPR002912-IPR036263-IPR045865	IPR036979-IPR001086-IPR002701-IPR008242-IPR002912-IPR036263-IPR045865	IPR041921-IPR002023-IPR028431-IPR036249-IPR042128	IPR037207-IPR037225-IPR036188-IPR011538-IPR023753-IPR019575-IPR028261-IPR036249	IPR036991-IPR049830-IPR003149-IPR004108-IPR019574-IPR054351-IPR001041-IPR017896-IPR050340-IPR009016-IPR036010-IPR013352	IPR036388-IPR001789-IPR001867-IPR039420-IPR011006
tr_A0A1B2I9F6_A0A1B2I9F6_9BACT	A0A1B2I9F6	start	Cloacibacillus porcorum.	A0A1B2I9F6	complement	3	1224752	1223038	1222211	1221389	1221096	1220547	1217584	1216683	1216164	1215194	1212991	1212772	1211526	1210246	1209143	1207447	1206052	1205211	1202094	1200067	1199300
tr_A0A1B2I9F6_A0A1B2I9F6_9BACT	A0A1B2I9F6	stop	Cloacibacillus porcorum.	A0A1B2I9F6	complement	3	1225375	1224276	1222966	1221595	1221326	1220879	1220175	1216901	1216469	1215592	1215162	1212969	1212458	1211529	1210246	1209099	1207197	1205711	1205195	1202088	1199977
tr_A0A1B2I9F6_A0A1B2I9F6_9BACT	A0A1B2I9F6	rel_start	Cloacibacillus porcorum.	A0A1B2I9F6	complement	3	11761	10047	9220	8398	8105	7556	4593	3692	3173	2203	0	-219	-1465	-2745	-3848	-5544	-6939	-7780	-10897	-12924	-13691
tr_A0A1B2I9F6_A0A1B2I9F6_9BACT	A0A1B2I9F6	rel_stop	Cloacibacillus porcorum.	A0A1B2I9F6	complement	3	12384	11285	9975	8604	8335	7888	7184	3910	3478	2601	2171	-22	-533	-1462	-2745	-3892	-5794	-7280	-7796	-10903	-13014
tr_A0A1B2I9F6_A0A1B2I9F6_9BACT	A0A1B2I9F6	direction	Cloacibacillus porcorum.	A0A1B2I9F6	complement	3	normal	complement	complement	complement	complement	normal	normal	complement	complement	normal	normal	normal	normal	normal	normal	normal	complement	normal	normal	normal	complement
tr_A0A1B2I9F6_A0A1B2I9F6_9BACT	A0A1B2I9F6	type	Cloacibacillus porcorum.	A0A1B2I9F6	complement	3	circular	circular	circular	circular	circular	circular	circular	circular	circular	circular	circular	circular	circular	circular	circular	circular	circular	circular	circular	circular	circular
tr_A0A1B2I9F6_A0A1B2I9F6_9BACT	A0A1B2I9F6	seq_len	Cloacibacillus porcorum.	A0A1B2I9F6	complement	3	206	411	250	67	75	109	862	71	100	131	722	64	309	426	366	549	380	165	1032	672	224
tr_A0A1B2I9F6_A0A1B2I9F6_9BACT	A0A1B2I9F6	taxon_id	Cloacibacillus porcorum.	A0A1B2I9F6	complement	3	1197717	1197717	1197717	1197717	1197717	1197717	1197717	1197717	1197717	1197717	1197717	1197717	1197717	1197717	1197717	1197717	1197717	1197717	1197717	1197717	1197717
tr_A0A1B2I9F6_A0A1B2I9F6_9BACT	A0A1B2I9F6	anno_status	Cloacibacillus porcorum.	A0A1B2I9F6	complement	3	0	0	0	0	0	0	0	0	0	0	0	0	0	0	0	0	0	0	0	0	0
tr_A0A1B2I9F6_A0A1B2I9F6_9BACT	A0A1B2I9F6	desc	Cloacibacillus porcorum.	A0A1B2I9F6	complement	3	PhoP regulatory network protein YrbL	Mutator family transposase	Transposase IS66 central domain-containing protein	Uncharacterized protein	HTH cro/C1-type domain-containing protein	Uncharacterized protein	KAP NTPase domain-containing protein	Uncharacterized protein	DUF6883 domain-containing protein	Aldehyde:ferredoxin oxidoreductase	Aldehyde:ferredoxin oxidoreductase	Thiamine biosynthesis protein ThiS	Prephenate/arogenate dehydrogenase domain-containing protein	3-phosphoshikimate 1-carboxyvinyltransferase	Chorismate synthase	Shikimate kinase	Bifunctional chorismate mutase/prephenate dehydratase	Hydrogenase	Hydrogenase	Ferredoxin	DNA-binding response regulator
tr_A0A1B2I9F6_A0A1B2I9F6_9BACT	A0A1B2I9F6	family_desc	Cloacibacillus porcorum.	A0A1B2I9F6	complement	3	YrbL-PhoP_reg	Transposase_mut	DDE_Tnp_IS66		HTH_3		KAP_NTPase		DUF6883	Fer4;Fer4_21	AFOR_C;AFOR_N	ThiS	PDH_N;PDH_C	EPSP_synthase	Chorismate_synt	PDT;SKI;CM_2	PDT;CM_2	2Fe-2S_thioredx	2Fe-2S_thioredx;Complex1_51K;Pyr_redox_2;NADH_4Fe-4S;Fer4_20	Fe_hyd_SSU;Fe_hyd_lg_C;NADH-G_4Fe-4S_3;Fer2_4;Nqo3_Fer4	Response_reg;Trans_reg_C
tr_A0A1B2I9F6_A0A1B2I9F6_9BACT	A0A1B2I9F6	ipro_family_desc	Cloacibacillus porcorum.	A0A1B2I9F6	complement	3	PhoP_reg_network_YrbL	Transposase_mutator	Transposase_IS66_central;Transposase-related		Cro/C1-type_HTH;Lambda_DNA-bd_dom_sf		KAP_P-loop;P-loop_NTPase		DUF6883	4Fe4S_Fe-S-bd	OxRdtase_Ald_Fedxn_C;Ald_Fedxn_OxRdtase_N;Ald_Fedxn_OxRdtase_dom2;Ald_Fedxn_OxRdtase_dom3;Tungsten_al_ferr_oxy-like_C;Ald_Fedxn_OxRdtase_N_sf;W-dependent_AOR	ThiS/MoaD-like;Thi_S;Beta-grasp_dom_sf;Mopterin_synth/thiamin_S_b	Prephen_DH;6-PGluconate_DH-like_C_sf;NAD(P)-bd_dom_sf;PDH_C;PDH_N;Preph/Arog_dehydrog	Enolpyruvate_Tfrase_dom;EPSP_synthase;RNA3'P_cycl/enolpyr_Trfase_a/b;Enolpyruvate_Tfrase_sf	Chorismate_synth;Chorismate_synth_AroC_sf	Shikimate_kinase/TSH1;Preph_deHydtase;CM_II_prokaryot;ACT_dom;P-loop_NTPase;Shikimate/glucono_kinase;Chorismate_II_sf;CM_dom_sf;ACT-like_dom_sf	Preph_deHydtase;CM_II_prokaryot;ACT_dom;Chor_mutase/pphenate_deHydtase;Chorismate_II_sf;CM_dom_sf;ACT-like_dom_sf	NuoE-like;NADP_DH_HndA-like;Thioredoxin-like_sf;NuoE_N;NuoE_dom	Nuo51_FMN-bd;Nuop51_4Fe4S-bd;FAD/NAD-binding_dom;DPD_II;FAD/NAD-bd_sf;Thioredoxin-like_sf;Nuop51_4Fe4S-bd_sf;Nuo51_FMN-bd_sf	2Fe-2S_ferredoxin-type;Fe_hydrogenase_ssu;Fe_hydrogenase_lsu_C;Fe_hydrogenase;Fe_hydrogenase_subset;4Fe4S_Fe-S-bd;NADH_UbQ_OxRdtase_Gsu_4Fe4S-bd;2Fe-2S_ferredoxin-like_sf;Fe_hydrogenase_ssu_sf;HndD;Cytosolic_Fe-S_CAF;NADH_UbQ_OxRdtase_ferredoxin	Sig_transdc_resp-reg_receiver;OmpR/PhoB-type_DNA-bd;CheY-like_superfamily;WH-like_DNA-bd_sf;WalR-like
tr_A0A1B2I9F6_A0A1B2I9F6_9BACT	A0A1B2I9F6	color	Cloacibacillus porcorum.	A0A1B2I9F6	complement	3	#40C0FF	#EAFEF0	#9E8317	#808000	#FF40C0	#808000	#C0FF40	#808000	#FF40C0	#4040FF,#004040	#FF0000,#0000FF	#40FF40	#0080FF,#FF4040	#800000	#592C00	#003366,#B25900,#7FFFBF	#003366,#7FFFBF	#ABCDEF	#ABCDEF,#E6BE8A,#408000,#EEE8AA,#D9C5B4	#FC6C85,#A2ADD0,#722F37,#98FB98,#FF4040	#FA8072,#C0C040
tr_A0A1B2I9F6_A0A1B2I9F6_9BACT	A0A1B2I9F6	group_id	Cloacibacillus porcorum.	A0A1B2I9F6	complement	3	1154	1154	1154	1154	1154	1154	1154	1154	1154	1154	1154	1154	1154	1154	1154	1154	1154	1154	1154	1154	1154
tr_A0A1B2I9F6_A0A1B2I9F6_9BACT	A0A1B2I9F6	organism	Cloacibacillus porcorum.	A0A1B2I9F6	complement	3											Cloacibacillus porcorum.
tr_A0A1B2I9F6_A0A1B2I9F6_9BACT	A0A1B2I9F6	is_bound	Cloacibacillus porcorum.	A0A1B2I9F6	complement	3											0
tr_A0A1B2I9F6_A0A1B2I9F6_9BACT	A0A1B2I9F6	evalue	Cloacibacillus porcorum.	A0A1B2I9F6	complement	3
tr_A0A1B2I9F6_A0A1B2I9F6_9BACT	A0A1B2I9F6	cluster_index	Cloacibacillus porcorum.	A0A1B2I9F6	complement	3											1153
tr_A0A073IQ11_A0A073IQ11_9BACT	A0A073IQ11	sort_key	Synergistes jonesii.	A0A073IQ11	complement	4	373	372	371	370	369	368	367	366	365	364	20	363	362	361	360	359	358	357	356	355	354
tr_A0A073IQ11_A0A073IQ11_9BACT	A0A073IQ11	accession	Synergistes jonesii.	A0A073IQ11	complement	4	A0A073IQ19	A0A073IPK5	A0A073IMU4	A0A073J1T9	A0A073IQA8	A0A073IQ14	A0A073IPK2	A0A073IMU0	A0A073J1T5	A0A073IQA5	A0A073IQ11	A0A073IPJ8	A0A073IMT5	A0A073J1T0	A0A073IQA0	A0A073IQ06	A0A073IPJ4	A0A073IMT2	A0A073J1S7	A0A073IQ97	A0A073IQ02
tr_A0A073IQ11_A0A073IQ11_9BACT	A0A073IQ11	id	Synergistes jonesii.	A0A073IQ11	complement	4	JMKI01000038	JMKI01000038	JMKI01000038	JMKI01000038	JMKI01000038	JMKI01000038	JMKI01000038	JMKI01000038	JMKI01000038	JMKI01000038	JMKI01000038	JMKI01000038	JMKI01000038	JMKI01000038	JMKI01000038	JMKI01000038	JMKI01000038	JMKI01000038	JMKI01000038	JMKI01000038	JMKI01000038
tr_A0A073IQ11_A0A073IQ11_9BACT	A0A073IQ11	num	Synergistes jonesii.	A0A073IQ11	complement	4	64	63	62	61	60	59	58	57	56	55	54	53	52	51	50	49	48	47	46	45	44
tr_A0A073IQ11_A0A073IQ11_9BACT	A0A073IQ11	family	Synergistes jonesii.	A0A073IQ11	complement	4	PF01609	PF03547	PF13561	PF06808	PF04290	PF03480	PF13561	PF01261	PF00392-PF07729	PF00037-PF12797-PF14697	PF01314-PF02730	PF02597	PF00155	PF03186	PF00456-PF02779-PF02780	PF08704	PF02677	PF00586-PF02769	PF00557-PF01321	PF01966	PF00027-PF13545
tr_A0A073IQ11_A0A073IQ11_9BACT	A0A073IQ11	ipro_family	Synergistes jonesii.	A0A073IQ11	complement	4	IPR002559	IPR038770-IPR004776	IPR002347-IPR050259-IPR036291	IPR010656-IPR004681	IPR007387	IPR038404-IPR018389-IPR004682	IPR002347-IPR036291	IPR013022-IPR050312-IPR036237	IPR036388-IPR008920-IPR000524-IPR011711-IPR036390	IPR017896-IPR050294	IPR013984-IPR013985-IPR036503-IPR001203-IPR013983-IPR051919-IPR036021	IPR012675-IPR003749-IPR016155-IPR010035	IPR015421-IPR015422-IPR004839-IPR050106-IPR015424	IPR004485	IPR009014-IPR005474-IPR005475-IPR033248-IPR051157-IPR029061	IPR029063-IPR049470-IPR014816	IPR003828	IPR036921-IPR036676-IPR016188-IPR010918-IPR011854	IPR029149-IPR036005-IPR000994-IPR000587-IPR050659	IPR006674-IPR003607	IPR014710-IPR000595-IPR012318-IPR036390-IPR018490
tr_A0A073IQ11_A0A073IQ11_9BACT	A0A073IQ11	start	Synergistes jonesii.	A0A073IQ11	complement	4	71919	70707	69635	68294	67751	66583	65742	64883	63766	62755	60555	60329	59242	58295	56159	55296	54724	53733	52652	51612	50906
tr_A0A073IQ11_A0A073IQ11_9BACT	A0A073IQ11	stop	Synergistes jonesii.	A0A073IQ11	complement	4	72296	71417	70378	69586	68290	67635	66509	65707	64425	63153	62741	60526	60249	59242	58093	56162	55299	54731	53743	52370	51568
tr_A0A073IQ11_A0A073IQ11_9BACT	A0A073IQ11	rel_start	Synergistes jonesii.	A0A073IQ11	complement	4	11364	10152	9080	7739	7196	6028	5187	4328	3211	2200	0	-226	-1313	-2260	-4396	-5259	-5831	-6822	-7903	-8943	-9649
tr_A0A073IQ11_A0A073IQ11_9BACT	A0A073IQ11	rel_stop	Synergistes jonesii.	A0A073IQ11	complement	4	11741	10862	9823	9031	7735	7080	5954	5152	3870	2598	2186	-29	-306	-1313	-2462	-4393	-5256	-5824	-6812	-8185	-8987
tr_A0A073IQ11_A0A073IQ11_9BACT	A0A073IQ11	direction	Synergistes jonesii.	A0A073IQ11	complement	4	complement	complement	complement	complement	complement	complement	complement	complement	complement	normal	normal	normal	complement	complement	normal	normal	normal	normal	normal	complement	complement
tr_A0A073IQ11_A0A073IQ11_9BACT	A0A073IQ11	type	Synergistes jonesii.	A0A073IQ11	complement	4	linear	linear	linear	linear	linear	linear	linear	linear	linear	linear	linear	linear	linear	linear	linear	linear	linear	linear	linear	linear	linear
tr_A0A073IQ11_A0A073IQ11_9BACT	A0A073IQ11	seq_len	Synergistes jonesii.	A0A073IQ11	complement	4	124	235	246	429	178	349	254	273	218	131	727	64	334	314	643	287	190	331	362	251	219
tr_A0A073IQ11_A0A073IQ11_9BACT	A0A073IQ11	taxon_id	Synergistes jonesii.	A0A073IQ11	complement	4	2754	2754	2754	2754	2754	2754	2754	2754	2754	2754	2754	2754	2754	2754	2754	2754	2754	2754	2754	2754	2754
tr_A0A073IQ11_A0A073IQ11_9BACT	A0A073IQ11	anno_status	Synergistes jonesii.	A0A073IQ11	complement	4	0	0	0	0	0	0	0	0	0	0	0	0	0	0	0	0	0	0	0	0	0
tr_A0A073IQ11_A0A073IQ11_9BACT	A0A073IQ11	desc	Synergistes jonesii.	A0A073IQ11	complement	4	Transposase	Transporter	Short-chain dehydrogenase	C4-dicarboxylate ABC transporter permease	C4-dicarboxylate ABC transporter permease	C4-dicarboxylate ABC transporter substrate-binding protein	Short-chain dehydrogenase	AP endonuclease	HTH gntR-type domain-containing protein	Aldehyde:ferredoxin oxidoreductase	Aldehyde:ferredoxin oxidoreductase	Thiamine biosynthesis protein ThiS	Aminotransferase class I/classII domain-containing protein	Cobalamin biosynthesis protein CobD	Transketolase	tRNA (adenine(58)-N(1))-methyltransferase TrmI	Epoxyqueuosine reductase QueH	Hydrogenase expression protein	Xaa-Pro dipeptidase	HD domain-containing protein	Crp/Fnr family transcriptional regulator
tr_A0A073IQ11_A0A073IQ11_9BACT	A0A073IQ11	family_desc	Synergistes jonesii.	A0A073IQ11	complement	4	DDE_Tnp_1	Mem_trans	adh_short_C2	DctM	DctQ	DctP	adh_short_C2	AP_endonuc_2	GntR;FCD	Fer4;Fer4_2;Fer4_21	AFOR_C;AFOR_N	ThiS	Aminotran_1_2	CobD_Cbib	Transketolase_N;Transket_pyr;Transketolase_C	GCD14	QueH	AIRS;AIRS_C	Peptidase_M24;Creatinase_N	HD	cNMP_binding;HTH_Crp_2
tr_A0A073IQ11_A0A073IQ11_9BACT	A0A073IQ11	ipro_family_desc	Synergistes jonesii.	A0A073IQ11	complement	4	Transposase_11	Mem_transp_PIN-like;Na+/solute_symporter_sf	SDR_fam;NAD(P)-bd_dom_sf;SDR	TRAP_DctM;DctM	TRAP_DctQ	TRAP_DctP;DctP_fam;TRAP_DctP_sf	SDR_fam;NAD(P)-bd_dom_sf	Xyl_isomerase-like_TIM-brl;Xyl_isomerase-like_sf;IolE/MocC_CarboMetab	Tscrpt_reg_HTH_GntR;TF_FadR/GntR_C;GntR_C;WH-like_DNA-bd_sf;WH_DNA-bd_sf	4Fe4S_Fe-S-bd;RnfB_subfamily	OxRdtase_Ald_Fedxn_C;Ald_Fedxn_OxRdtase_N;Ald_Fedxn_OxRdtase_dom2;Ald_Fedxn_OxRdtase_dom3;Tungsten_al_ferr_oxy-like_C;Ald_Fedxn_OxRdtase_N_sf;W-dependent_AOR	ThiS/MoaD-like;Thi_S;Beta-grasp_dom_sf;Mopterin_synth/thiamin_S_b	Aminotransferase_I/II_large;PyrdxlP-dep_Trfase_major;PyrdxlP-dep_Trfase_small;PyrdxlP-dep_Trfase;HistidinolP_aminotransfase	Cobalamin_biosynth_CobD/CbiB	Transketolase_N;Transketolase-like_Pyr-bd;Transketo_C/PFOR_II;THDP-binding;Transketolase_C;PDH/Transketolase	tRNA_MeTrfase_Gcd14;SAM-dependent_MTases_sf;TRM61_C	QueH	PurM-like_C_dom;HypE;PurM-like_N;PurM-like_C_sf;PurM-like_N_sf	Creatinase_N;Pept_M24;Creatin/AminoP/Spt16_NTD;Creatinase/aminopeptidase-like;Peptidase_M24B	HD/PDEase_dom;HD_domain	cNMP-bd_dom;HTH_CRP;RmlC-like_jellyroll;cNMP-bd_dom_sf;WH_DNA-bd_sf
tr_A0A073IQ11_A0A073IQ11_9BACT	A0A073IQ11	color	Synergistes jonesii.	A0A073IQ11	complement	4	#8B008B	#734F96	#483C32	#E03C31	#007AA5	#5F9EA0	#483C32	#BDB76B	#A67B5B,#EC3B83	#4040FF,#1A2421,#004040	#FF0000,#0000FF	#40FF40	#C00040	#013220	#CD5B45,#008B8B,#B8860B	#986960	#08457E	#5D3954,#A40000	#4997D0,#DE3163	#00FFFF	#00008B,#654321
tr_A0A073IQ11_A0A073IQ11_9BACT	A0A073IQ11	group_id	Synergistes jonesii.	A0A073IQ11	complement	4	20	20	20	20	20	20	20	20	20	20	20	20	20	20	20	20	20	20	20	20	20
tr_A0A073IQ11_A0A073IQ11_9BACT	A0A073IQ11	organism	Synergistes jonesii.	A0A073IQ11	complement	4											Synergistes jonesii.
tr_A0A073IQ11_A0A073IQ11_9BACT	A0A073IQ11	is_bound	Synergistes jonesii.	A0A073IQ11	complement	4											0
tr_A0A073IQ11_A0A073IQ11_9BACT	A0A073IQ11	evalue	Synergistes jonesii.	A0A073IQ11	complement	4
tr_A0A073IQ11_A0A073IQ11_9BACT	A0A073IQ11	cluster_index	Synergistes jonesii.	A0A073IQ11	complement	4											19
tr_E3CUF5_E3CUF5_9BACT	E3CUF5	sort_key	Aminomonas paucivorans DSM 12260.	E3CUF5	complement	5	182319	182318	182317	182316	182315	182314	182313	182312	182311	182310	14319	182309	182308	182307	182306	182305	182304	182303	182302	182301	182300
tr_E3CUF5_E3CUF5_9BACT	E3CUF5	accession	Aminomonas paucivorans DSM 12260.	E3CUF5	complement	5	E3CUG5	E3CUG4	E3CUG3	E3CUG2	E3CUG1	E3CUG0	E3CUF9	E3CUF8	E3CUF7	E3CUF6	E3CUF5	E3CUF4	E3CUF3	E3CUF2	E3CUF1	E3CUF0	E3D159	E3D158	E3D157	E3D156	E3D155
tr_E3CUF5_E3CUF5_9BACT	E3CUF5	id	Aminomonas paucivorans DSM 12260.	E3CUF5	complement	5	CM001022	CM001022	CM001022	CM001022	CM001022	CM001022	CM001022	CM001022	CM001022	CM001022	CM001022	CM001022	CM001022	CM001022	CM001022	CM001022	CM001022	CM001022	CM001022	CM001022	CM001022
tr_E3CUF5_E3CUF5_9BACT	E3CUF5	num	Aminomonas paucivorans DSM 12260.	E3CUF5	complement	5	1540	1539	1538	1537	1536	1535	1534	1533	1532	1531	1530	1529	1528	1527	1526	1525	1524	1523	1522	1521	1520
tr_E3CUF5_E3CUF5_9BACT	E3CUF5	family	Aminomonas paucivorans DSM 12260.	E3CUF5	complement	5	PF00005	PF01458	PF01326	PF01171	PF02518-PF05384-PF07730	PF00072-PF00196	PF02465-PF07195	PF01668	PF13458	PF00037-PF12800-PF12838	PF01314-PF02730	PF02597	none	PF12706	PF00390-PF03949	PF03706	none	PF02743-PF13185-PF13487	PF01899	PF04066	PF03334
tr_E3CUF5_E3CUF5_9BACT	E3CUF5	ipro_family	Aminomonas paucivorans DSM 12260.	E3CUF5	complement	5	IPR027417-IPR003439-IPR051120-IPR003593	IPR000825-IPR037284	IPR013815-IPR002192-IPR051549	IPR014729-IPR011063-IPR035107	IPR036890-IPR003594-IPR008595-IPR011712-IPR005467-IPR050482	IPR001789-IPR000792-IPR039420-IPR016032-IPR011006	IPR003481-IPR010809-IPR040026	IPR023620-IPR000037	IPR028081-IPR000709-IPR051010-IPR028082	IPR017896	IPR013984-IPR013985-IPR036503-IPR001203-IPR013983-IPR051919-IPR036021	IPR012675-IPR003749-IPR016155-IPR010035	none	IPR036866-IPR001279	IPR037062-IPR012301-IPR012302-IPR001891-IPR051674-IPR036291-IPR046346	IPR022791	none	IPR029016-IPR033479-IPR003018-IPR037522-IPR052020-IPR003607-IPR029151	IPR002758	IPR007208	IPR005133
tr_E3CUF5_E3CUF5_9BACT	E3CUF5	start	Aminomonas paucivorans DSM 12260.	E3CUF5	complement	5	1677221	1676278	1674469	1673676	1672428	1671745	1669090	1667692	1666293	1665593	1663365	1663146	1662402	1661409	1660168	1659090	1658374	1655883	1655072	1654815	1654442
tr_E3CUF5_E3CUF5_9BACT	E3CUF5	stop	Aminomonas paucivorans DSM 12260.	E3CUF5	complement	5	1677967	1677228	1676214	1674452	1673564	1672425	1671615	1668165	1667453	1665979	1665560	1663358	1663031	1662323	1661412	1660097	1658979	1658252	1655563	1655075	1654813
tr_E3CUF5_E3CUF5_9BACT	E3CUF5	rel_start	Aminomonas paucivorans DSM 12260.	E3CUF5	complement	5	13856	12913	11104	10311	9063	8380	5725	4327	2928	2228	0	-219	-963	-1956	-3197	-4275	-4991	-7482	-8293	-8550	-8923
tr_E3CUF5_E3CUF5_9BACT	E3CUF5	rel_stop	Aminomonas paucivorans DSM 12260.	E3CUF5	complement	5	14602	13863	12849	11087	10199	9060	8250	4800	4088	2614	2195	-7	-334	-1042	-1953	-3268	-4386	-5113	-7802	-8290	-8552
tr_E3CUF5_E3CUF5_9BACT	E3CUF5	direction	Aminomonas paucivorans DSM 12260.	E3CUF5	complement	5	normal	normal	complement	complement	normal	normal	complement	complement	complement	normal	normal	normal	complement	normal	normal	complement	complement	complement	normal	normal	normal
tr_E3CUF5_E3CUF5_9BACT	E3CUF5	type	Aminomonas paucivorans DSM 12260.	E3CUF5	complement	5	circular	circular	circular	circular	circular	circular	circular	circular	circular	circular	circular	circular	circular	circular	circular	circular	circular	circular	circular	circular	circular
tr_E3CUF5_E3CUF5_9BACT	E3CUF5	seq_len	Aminomonas paucivorans DSM 12260.	E3CUF5	complement	5	247	315	580	257	377	225	840	156	385	127	730	69	208	303	413	334	200	788	162	85	122
tr_E3CUF5_E3CUF5_9BACT	E3CUF5	taxon_id	Aminomonas paucivorans DSM 12260.	E3CUF5	complement	5	584708	584708	584708	584708	584708	584708	584708	584708	584708	584708	584708	584708	584708	584708	584708	584708	584708	584708	584708	584708	584708
tr_E3CUF5_E3CUF5_9BACT	E3CUF5	anno_status	Aminomonas paucivorans DSM 12260.	E3CUF5	complement	5	0	0	0	0	0	0	0	0	0	0	0	0	0	0	0	0	0	0	0	0	0
tr_E3CUF5_E3CUF5_9BACT	E3CUF5	desc	Aminomonas paucivorans DSM 12260.	E3CUF5	complement	5	ABC transporter related protein	SufBD protein	Pyruvate phosphate dikinase PEP/pyruvate-binding	PP-loop domain protein	Histidine kinase	Two component transcriptional regulator, LuxR family	Flagellar hook-associated protein 2	SsrA-binding protein	Amino acid/amide ABC transporter substrate-binding protein, HAAT family	4Fe-4S ferredoxin iron-sulfur binding domain protein	Aldehyde ferredoxin oxidoreductase	Sulfur carrier protein ThiS	Uncharacterized protein	Beta-lactamase domain protein	Malate dehydrogenase (Oxaloacetate-decarboxylating)	Integral membrane protein	Uncharacterized protein	Metal dependent phosphohydrolase	Cation antiporter	Membrane bound hydrogenase subunit mbhB	Membrane bound hydrogenase subunit mbhC
tr_E3CUF5_E3CUF5_9BACT	E3CUF5	family_desc	Aminomonas paucivorans DSM 12260.	E3CUF5	complement	5	ABC_tran	SUFBD	PPDK_N	ATP_bind_3	HATPase_c;DegS;HisKA_3	Response_reg;GerE	FliD_N;FliD_C	SmpB	Peripla_BP_6	Fer4;Fer4_4;Fer4_7	AFOR_C;AFOR_N	ThiS		Lactamase_B_2	malic;Malic_M	LPG_synthase_TM		dCache_1;GAF_2;HD_5	MNHE	MrpF_PhaF	PhaG_MnhG_YufB
tr_E3CUF5_E3CUF5_9BACT	E3CUF5	ipro_family_desc	Aminomonas paucivorans DSM 12260.	E3CUF5	complement	5	ABC_transporter-like_ATP-bd;AAA+_ATPase;P-loop_NTPase;ABC_AA/LPS_Transport	SUF_FeS_clus_asmbl_SufBD;SUF_FeS_clus_asmbl_SufBD_sf	PPDK_AMP/ATP-bd;ATP_grasp_subdomain_1;PEP_Utilizing_Enz	TilS/TtcA_N;Rossmann-like_a/b/a_fold;tRNA_thiolation_TtcA_Ctu1	HATPase_dom;His_kinase_dom;DegS;Sig_transdc_His_kin_sub3_dim/P;HATPase_C_sf;Sensor_HK_TwoCompSys	Tscrpt_reg_LuxR_C;Sig_transdc_resp-reg_receiver;CheY-like_superfamily;Sig_transdc_resp-reg_C-effctor;WalR-like	FliD_N;FliD_C;FliD	SsrA-bd_prot;SmpB	Leu_Ile_Val-bd;Leu-bd;Peripla_BP_I;BCAA_transport	4Fe4S_Fe-S-bd	OxRdtase_Ald_Fedxn_C;Ald_Fedxn_OxRdtase_N;Ald_Fedxn_OxRdtase_dom2;Ald_Fedxn_OxRdtase_dom3;Tungsten_al_ferr_oxy-like_C;Ald_Fedxn_OxRdtase_N_sf;W-dependent_AOR	ThiS/MoaD-like;Thi_S;Beta-grasp_dom_sf;Mopterin_synth/thiamin_S_b		Metallo-B-lactamas;RibonucZ/Hydroxyglut_hydro	Malic_OxRdtase;Malic_N_dom;Malic_NAD-bd;NAD(P)-bd_dom_sf;Malic_N_dom_sf;Aminoacid_DH-like_N_sf;Malate_Decarboxylase	L-PG_synthase/AglD		GAF;HD/PDEase_dom;GAF-like_dom_sf;Sensor-like_sf;dCache_1;HD_GYP_dom;Cyclic_di-GMP/3'3'-cGAMP_PDE	Cation_antiport_E	MrpF/PhaF-like	PhaG_MnhG_YufB
tr_E3CUF5_E3CUF5_9BACT	E3CUF5	color	Aminomonas paucivorans DSM 12260.	E3CUF5	complement	5	#FF80C0	#FF8800	#534302	#B53389	#006400,#907468,#118B8A	#FA8072,#E115C0	#F347C7,#9DB4FE	#C78571	#000D2C	#4040FF,#004080,#C9DC87	#FF0000,#0000FF	#40FF40	#808000	#836953	#C04040,#40C040	#B22222	#808000	#00C000,#9370DB,#A4DDED	#C1CA89	#0C97CA	#662F98
tr_E3CUF5_E3CUF5_9BACT	E3CUF5	group_id	Aminomonas paucivorans DSM 12260.	E3CUF5	complement	5	14319	14319	14319	14319	14319	14319	14319	14319	14319	14319	14319	14319	14319	14319	14319	14319	14319	14319	14319	14319	14319
tr_E3CUF5_E3CUF5_9BACT	E3CUF5	organism	Aminomonas paucivorans DSM 12260.	E3CUF5	complement	5											Aminomonas paucivorans DSM 12260.
tr_E3CUF5_E3CUF5_9BACT	E3CUF5	is_bound	Aminomonas paucivorans DSM 12260.	E3CUF5	complement	5											0
tr_E3CUF5_E3CUF5_9BACT	E3CUF5	evalue	Aminomonas paucivorans DSM 12260.	E3CUF5	complement	5
tr_E3CUF5_E3CUF5_9BACT	E3CUF5	cluster_index	Aminomonas paucivorans DSM 12260.	E3CUF5	complement	5											14318
tr_H0UR00_H0UR00_9BACT	H0UR00	sort_key	Thermanaerovibrio velox DSM 12556.	H0UR00	complement	5	186169	186168	186167	186166	186165	186164	186163	186162	186161	186160	14515	186159	186158	186157	186156	186155	186154	186153	186152	186151	186150
tr_H0UR00_H0UR00_9BACT	H0UR00	accession	Thermanaerovibrio velox DSM 12556.	H0UR00	complement	5	H0UR83	H0UR82	H0UR81	H0UR80	H0UR79	H0UR78	H0UR77	H0UR76	H0UR75	H0UR01	H0UR00	H0UQZ9	H0UQZ8	H0UQZ7	H0UQZ6	H0UQZ5	H0UQZ4	H0UQZ3	H0UQZ2	H0UQZ1	H0UQZ0
tr_H0UR00_H0UR00_9BACT	H0UR00	id	Thermanaerovibrio velox DSM 12556.	H0UR00	complement	5	CM001377	CM001377	CM001377	CM001377	CM001377	CM001377	CM001377	CM001377	CM001377	CM001377	CM001377	CM001377	CM001377	CM001377	CM001377	CM001377	CM001377	CM001377	CM001377	CM001377	CM001377
tr_H0UR00_H0UR00_9BACT	H0UR00	num	Thermanaerovibrio velox DSM 12556.	H0UR00	complement	5	651	650	649	648	647	646	645	644	643	642	641	640	639	638	637	636	635	634	633	632	631
tr_H0UR00_H0UR00_9BACT	H0UR00	family	Thermanaerovibrio velox DSM 12556.	H0UR00	complement	5	PF00390-PF03949	PF12706	none	PF02465-PF07195	PF01545	PF03773	none	PF01668	PF13458	PF00037-PF12800-PF12838	PF01314-PF02730	PF02597	PF00072-PF00196	PF02518-PF05384-PF07730	PF01171	PF01326	PF01458	PF00005	PF04960	PF00342	PF02152
tr_H0UR00_H0UR00_9BACT	H0UR00	ipro_family	Thermanaerovibrio velox DSM 12556.	H0UR00	complement	5	IPR037062-IPR012301-IPR012302-IPR001891-IPR051674-IPR036291-IPR046346	IPR036866-IPR001279-IPR050419	none	IPR003481-IPR010809-IPR040026	IPR027469-IPR002524-IPR050681-IPR036837	IPR005524	none	IPR023620-IPR000037	IPR028081-IPR000709-IPR051010-IPR028082	IPR017896-IPR050572	IPR013984-IPR013985-IPR036503-IPR001203-IPR013983-IPR051919-IPR036021	IPR012675-IPR003749-IPR016155-IPR010035	IPR001789-IPR000792-IPR039420-IPR016032-IPR011006	IPR036890-IPR003594-IPR008595-IPR011712-IPR004358-IPR005467-IPR050482	IPR014729-IPR011063-IPR035107	IPR013815-IPR002192-IPR051549	IPR000825-IPR037284	IPR027417-IPR003439-IPR051120-IPR003593	IPR012338-IPR015868	IPR001672-IPR046348-IPR035482	IPR043133-IPR006157-IPR006156
tr_H0UR00_H0UR00_9BACT	H0UR00	start	Thermanaerovibrio velox DSM 12556.	H0UR00	complement	5	719318	718369	717687	714924	713772	713159	712683	711238	709645	708964	706638	706432	705533	704395	703545	701772	700702	699954	698934	697609	697227
tr_H0UR00_H0UR00_9BACT	H0UR00	stop	Thermanaerovibrio velox DSM 12556.	H0UR00	complement	5	720562	719295	718265	717422	714743	713671	713162	711693	710799	709347	708833	706638	706219	705564	704303	703529	701646	700709	699905	698934	697604
tr_H0UR00_H0UR00_9BACT	H0UR00	rel_start	Thermanaerovibrio velox DSM 12556.	H0UR00	complement	5	12680	11731	11049	8286	7134	6521	6045	4600	3007	2326	0	-206	-1105	-2243	-3093	-4866	-5936	-6684	-7704	-9029	-9411
tr_H0UR00_H0UR00_9BACT	H0UR00	rel_stop	Thermanaerovibrio velox DSM 12556.	H0UR00	complement	5	13924	12657	11627	10784	8105	7033	6524	5055	4161	2709	2195	0	-419	-1074	-2335	-3109	-4992	-5929	-6733	-7704	-9034
tr_H0UR00_H0UR00_9BACT	H0UR00	direction	Thermanaerovibrio velox DSM 12556.	H0UR00	complement	5	complement	complement	normal	normal	complement	complement	complement	complement	complement	normal	normal	normal	complement	complement	normal	normal	complement	complement	complement	complement	complement
tr_H0UR00_H0UR00_9BACT	H0UR00	type	Thermanaerovibrio velox DSM 12556.	H0UR00	complement	5	circular	circular	circular	circular	circular	circular	circular	circular	circular	circular	circular	circular	circular	circular	circular	circular	circular	circular	circular	circular	circular
tr_H0UR00_H0UR00_9BACT	H0UR00	seq_len	Thermanaerovibrio velox DSM 12556.	H0UR00	complement	5	413	307	191	831	322	169	158	150	383	126	730	67	227	388	251	584	313	250	322	440	124
tr_H0UR00_H0UR00_9BACT	H0UR00	taxon_id	Thermanaerovibrio velox DSM 12556.	H0UR00	complement	5	926567	926567	926567	926567	926567	926567	926567	926567	926567	926567	926567	926567	926567	926567	926567	926567	926567	926567	926567	926567	926567
tr_H0UR00_H0UR00_9BACT	H0UR00	anno_status	Thermanaerovibrio velox DSM 12556.	H0UR00	complement	5	0	0	0	0	0	0	0	0	0	0	0	0	0	0	0	0	0	0	0	0	0
tr_H0UR00_H0UR00_9BACT	H0UR00	desc	Thermanaerovibrio velox DSM 12556.	H0UR00	complement	5	Malic enzyme	Metal-dependent hydrolase, beta-lactamase superfamily III	Uncharacterized protein	Flagellar hook-associated protein 2	Cation diffusion facilitator family transporter	Putative permease	Putative permease	SsrA-binding protein	ABC-type branched-chain amino acid transport system, periplasmic component	4Fe-4S protein	Aldehyde:ferredoxin oxidoreductase	Thiamine biosynthesis protein ThiS	Response regulator containing a CheY-like receiver domain and an HTH DNA-binding domain	Oxygen sensor histidine kinase NreB	Putative ATPase of the PP-loop superfamily implicated in cell cycle control	Phosphoenolpyruvate synthase/pyruvate phosphate dikinase	ABC-type transport system involved in Fe-S cluster assembly, permease component	ABC-type transport system involved in Fe-S cluster assembly, ATPase component	Glutaminase	Glucose-6-phosphate isomerase	dihydroneopterin aldolase
tr_H0UR00_H0UR00_9BACT	H0UR00	family_desc	Thermanaerovibrio velox DSM 12556.	H0UR00	complement	5	malic;Malic_M	Lactamase_B_2		FliD_N;FliD_C	Cation_efflux	ArsP_1		SmpB	Peripla_BP_6	Fer4;Fer4_4;Fer4_7	AFOR_C;AFOR_N	ThiS	Response_reg;GerE	HATPase_c;DegS;HisKA_3	ATP_bind_3	PPDK_N	SUFBD	ABC_tran	Glutaminase	PGI	FolB
tr_H0UR00_H0UR00_9BACT	H0UR00	ipro_family_desc	Thermanaerovibrio velox DSM 12556.	H0UR00	complement	5	Malic_OxRdtase;Malic_N_dom;Malic_NAD-bd;NAD(P)-bd_dom_sf;Malic_N_dom_sf;Aminoacid_DH-like_N_sf;Malate_Decarboxylase	Metallo-B-lactamas;RibonucZ/Hydroxyglut_hydro;PqqB		FliD_N;FliD_C;FliD	Cation_efflux;Cation_efflux_TMD_sf;Cation_efflux_CTD_sf;CDF/SLC30A	DUF318		SsrA-bd_prot;SmpB	Leu_Ile_Val-bd;Leu-bd;Peripla_BP_I;BCAA_transport	4Fe4S_Fe-S-bd;Fe-S_Ferredoxin	OxRdtase_Ald_Fedxn_C;Ald_Fedxn_OxRdtase_N;Ald_Fedxn_OxRdtase_dom2;Ald_Fedxn_OxRdtase_dom3;Tungsten_al_ferr_oxy-like_C;Ald_Fedxn_OxRdtase_N_sf;W-dependent_AOR	ThiS/MoaD-like;Thi_S;Beta-grasp_dom_sf;Mopterin_synth/thiamin_S_b	Tscrpt_reg_LuxR_C;Sig_transdc_resp-reg_receiver;CheY-like_superfamily;Sig_transdc_resp-reg_C-effctor;WalR-like	HATPase_dom;Sig_transdc_His_kin-like_C;His_kinase_dom;DegS;Sig_transdc_His_kin_sub3_dim/P;HATPase_C_sf;Sensor_HK_TwoCompSys	TilS/TtcA_N;Rossmann-like_a/b/a_fold;tRNA_thiolation_TtcA_Ctu1	PPDK_AMP/ATP-bd;ATP_grasp_subdomain_1;PEP_Utilizing_Enz	SUF_FeS_clus_asmbl_SufBD;SUF_FeS_clus_asmbl_SufBD_sf	ABC_transporter-like_ATP-bd;AAA+_ATPase;P-loop_NTPase;ABC_AA/LPS_Transport	Beta-lactam/transpept-like;Glutaminase	G6P_Isomerase;SIS_PGI_2;SIS_dom_sf	Dihydroneopterin_aldolase;FolB_dom;GTP-CH-I_C/QueF
tr_H0UR00_H0UR00_9BACT	H0UR00	color	Thermanaerovibrio velox DSM 12556.	H0UR00	complement	5	#C04040,#40C040	#836953	#808000	#F347C7,#9DB4FE	#C0C080	#FBA0E3	#808000	#C78571	#000D2C	#4040FF,#004080,#C9DC87	#FF0000,#0000FF	#40FF40	#FA8072,#E115C0	#006400,#907468,#118B8A	#B53389	#534302	#FF8800	#FF80C0	#5140A7	#565BCC	#027B59
tr_H0UR00_H0UR00_9BACT	H0UR00	group_id	Thermanaerovibrio velox DSM 12556.	H0UR00	complement	5	14515	14515	14515	14515	14515	14515	14515	14515	14515	14515	14515	14515	14515	14515	14515	14515	14515	14515	14515	14515	14515
tr_H0UR00_H0UR00_9BACT	H0UR00	organism	Thermanaerovibrio velox DSM 12556.	H0UR00	complement	5											Thermanaerovibrio velox DSM 12556.
tr_H0UR00_H0UR00_9BACT	H0UR00	is_bound	Thermanaerovibrio velox DSM 12556.	H0UR00	complement	5											0
tr_H0UR00_H0UR00_9BACT	H0UR00	evalue	Thermanaerovibrio velox DSM 12556.	H0UR00	complement	5
tr_H0UR00_H0UR00_9BACT	H0UR00	cluster_index	Thermanaerovibrio velox DSM 12556.	H0UR00	complement	5											14514
tr_D1B9T3_D1B9T3_THEAS	D1B9T3	sort_key	Thermanaerovibrio acidaminovorans (strain ATCC 49978 / DSM 6589 / Su883)	D1B9T3	complement	5	180067	180066	180065	180064	180063	180062	180061	180060	180059	180058	14196	180057	180056	180055	180054	180053	180052	180051	180050	180049	180048
tr_D1B9T3_D1B9T3_THEAS	D1B9T3	accession	Thermanaerovibrio acidaminovorans (strain ATCC 49978 / DSM 6589 / Su883)	D1B9T3	complement	5	D1B9U3	D1B9U2	D1B9U1	D1B9U0	D1B9T9	D1B9T8	D1B9T7	D1B9T6	D1B9T5	D1B9T4	D1B9T3	D1B9T2	D1B9T1	D1B9T0	D1B9S9	D1B9S8	D1B9S7	D1B9S6	D1B9S5	D1B9S4	D1B9S3
tr_D1B9T3_D1B9T3_THEAS	D1B9T3	id	Thermanaerovibrio acidaminovorans (strain ATCC 49978 / DSM 6589 / Su883)	D1B9T3	complement	5	CP001818	CP001818	CP001818	CP001818	CP001818	CP001818	CP001818	CP001818	CP001818	CP001818	CP001818	CP001818	CP001818	CP001818	CP001818	CP001818	CP001818	CP001818	CP001818	CP001818	CP001818
tr_D1B9T3_D1B9T3_THEAS	D1B9T3	num	Thermanaerovibrio acidaminovorans (strain ATCC 49978 / DSM 6589 / Su883)	D1B9T3	complement	5	805	804	803	802	801	800	799	798	797	796	795	794	793	792	791	790	789	788	787	786	785
tr_D1B9T3_D1B9T3_THEAS	D1B9T3	family	Thermanaerovibrio acidaminovorans (strain ATCC 49978 / DSM 6589 / Su883)	D1B9T3	complement	5	PF00472-PF03462	PF02237-PF03099-PF08279	PF00586-PF02769	PF00390-PF03949	PF12706	none	PF02465-PF07195	PF01668	PF13458	PF00037-PF12800-PF12838	PF01314-PF02730	PF02597	PF00072-PF00196	PF02518-PF05384-PF07730	PF01171	PF01326	PF01458	PF00005	PF04960	PF00342	PF02152
tr_D1B9T3_D1B9T3_THEAS	D1B9T3	ipro_family	Thermanaerovibrio acidaminovorans (strain ATCC 49978 / DSM 6589 / Su883)	D1B9T3	complement	5	IPR004374-IPR000352-IPR005139-IPR045853	IPR036388-IPR045864-IPR030855-IPR003142-IPR004143-IPR013196-IPR036390-IPR008988-IPR004408	IPR036921-IPR036676-IPR023061-IPR016188-IPR010918-IPR004536	IPR037062-IPR012301-IPR012302-IPR001891-IPR051674-IPR036291-IPR046346-IPR045213	IPR036866-IPR001279-IPR050419	none	IPR003481-IPR010809-IPR040026	IPR023620-IPR000037	IPR028081-IPR000709-IPR051010-IPR028082	IPR017896	IPR013984-IPR013985-IPR036503-IPR001203-IPR013983-IPR051919-IPR036021	IPR012675-IPR003749-IPR016155-IPR010035	IPR001789-IPR000792-IPR039420-IPR016032-IPR011006	IPR036890-IPR003594-IPR008595-IPR011712-IPR005467-IPR050482	IPR014729-IPR011063-IPR035107	IPR013815-IPR002192	IPR000825-IPR037284	IPR027417-IPR003439-IPR051120-IPR003593	IPR012338-IPR015868	IPR001672-IPR046348-IPR035476-IPR035482	IPR043133-IPR006157-IPR006156
tr_D1B9T3_D1B9T3_THEAS	D1B9T3	start	Thermanaerovibrio acidaminovorans (strain ATCC 49978 / DSM 6589 / Su883)	D1B9T3	complement	5	844905	843811	842780	841503	840647	839934	837284	836389	834987	834380	832127	831921	831143	830005	829177	827378	826357	825606	824667	823303	822920
tr_D1B9T3_D1B9T3_THEAS	D1B9T3	stop	Thermanaerovibrio acidaminovorans (strain ATCC 49978 / DSM 6589 / Su883)	D1B9T3	complement	5	846030	844821	843814	842747	841480	840506	839779	836844	836141	834763	834322	832127	831826	831174	829920	829135	827301	826364	825587	824628	823300
tr_D1B9T3_D1B9T3_THEAS	D1B9T3	rel_start	Thermanaerovibrio acidaminovorans (strain ATCC 49978 / DSM 6589 / Su883)	D1B9T3	complement	5	12778	11684	10653	9376	8520	7807	5157	4262	2860	2253	0	-206	-984	-2122	-2950	-4749	-5770	-6521	-7460	-8824	-9207
tr_D1B9T3_D1B9T3_THEAS	D1B9T3	rel_stop	Thermanaerovibrio acidaminovorans (strain ATCC 49978 / DSM 6589 / Su883)	D1B9T3	complement	5	13903	12694	11687	10620	9353	8379	7652	4717	4014	2636	2195	0	-301	-953	-2207	-2992	-4826	-5763	-6540	-7499	-8827
tr_D1B9T3_D1B9T3_THEAS	D1B9T3	direction	Thermanaerovibrio acidaminovorans (strain ATCC 49978 / DSM 6589 / Su883)	D1B9T3	complement	5	complement	normal	normal	complement	complement	normal	normal	complement	complement	normal	normal	normal	complement	complement	normal	normal	complement	complement	complement	complement	complement
tr_D1B9T3_D1B9T3_THEAS	D1B9T3	type	Thermanaerovibrio acidaminovorans (strain ATCC 49978 / DSM 6589 / Su883)	D1B9T3	complement	5	circular	circular	circular	circular	circular	circular	circular	circular	circular	circular	circular	circular	circular	circular	circular	circular	circular	circular	circular	circular	circular
tr_D1B9T3_D1B9T3_THEAS	D1B9T3	seq_len	Thermanaerovibrio acidaminovorans (strain ATCC 49978 / DSM 6589 / Su883)	D1B9T3	complement	5	374	335	343	413	276	189	830	150	383	126	730	67	226	388	246	584	313	251	305	440	125
tr_D1B9T3_D1B9T3_THEAS	D1B9T3	taxon_id	Thermanaerovibrio acidaminovorans (strain ATCC 49978 / DSM 6589 / Su883)	D1B9T3	complement	5	525903	525903	525903	525903	525903	525903	525903	525903	525903	525903	525903	525903	525903	525903	525903	525903	525903	525903	525903	525903	525903
tr_D1B9T3_D1B9T3_THEAS	D1B9T3	anno_status	Thermanaerovibrio acidaminovorans (strain ATCC 49978 / DSM 6589 / Su883)	D1B9T3	complement	5	0	0	0	0	0	0	0	0	0	0	0	0	0	0	0	0	0	0	0	0	0
tr_D1B9T3_D1B9T3_THEAS	D1B9T3	desc	Thermanaerovibrio acidaminovorans (strain ATCC 49978 / DSM 6589 / Su883)	D1B9T3	complement	5	Peptide chain release factor 2	Bifunctional ligase/repressor BirA	Selenide, water dikinase	Malate dehydrogenase (Oxaloacetate-decarboxylating)	Beta-lactamase domain protein	Uncharacterized protein	Flagellar hook-associated protein 2	SsrA-binding protein	Extracellular ligand-binding receptor	4Fe-4S ferredoxin iron-sulfur binding domain protein	Aldehyde ferredoxin oxidoreductase	Thiamine biosynthesis protein ThiS	Two component transcriptional regulator, LuxR family	Histidine kinase	PP-loop domain protein	Pyruvate phosphate dikinase PEP/pyruvate-binding protein	SufBD protein	ABC transporter related protein	Glutaminase	Glucose-6-phosphate isomerase	dihydroneopterin aldolase
tr_D1B9T3_D1B9T3_THEAS	D1B9T3	family_desc	Thermanaerovibrio acidaminovorans (strain ATCC 49978 / DSM 6589 / Su883)	D1B9T3	complement	5	RF-1;PCRF	BPL_C;BPL_LplA_LipB;HTH_11	AIRS;AIRS_C	malic;Malic_M	Lactamase_B_2		FliD_N;FliD_C	SmpB	Peripla_BP_6	Fer4;Fer4_4;Fer4_7	AFOR_C;AFOR_N	ThiS	Response_reg;GerE	HATPase_c;DegS;HisKA_3	ATP_bind_3	PPDK_N	SUFBD	ABC_tran	Glutaminase	PGI	FolB
tr_D1B9T3_D1B9T3_THEAS	D1B9T3	ipro_family_desc	Thermanaerovibrio acidaminovorans (strain ATCC 49978 / DSM 6589 / Su883)	D1B9T3	complement	5	Pep_chain_release_fac_I;PrfB;PCRF;Pep_chain_release_fac_I_sf	BPL_C;BPL_LPL_catalytic;Biotin_CoA_COase_ligase;Transcriptional_repressor_C;HTH_11;Bifunct_BirA;WH-like_DNA-bd_sf;WH_DNA-bd_sf;aa-tRNA-synth_II/BPL/LPL	SPS/SelD;PurM-like_C_dom;PurM-like_N;SelD_I;PurM-like_C_sf;PurM-like_N_sf	Malic_OxRdtase;Malic_N_dom;Malic_NAD-bd;NAD(P)-bd_dom_sf;Malic_N_dom_sf;Malic_NAD-bd_bact_type;Aminoacid_DH-like_N_sf;Malate_Decarboxylase	Metallo-B-lactamas;RibonucZ/Hydroxyglut_hydro;PqqB		FliD_N;FliD_C;FliD	SsrA-bd_prot;SmpB	Leu_Ile_Val-bd;Leu-bd;Peripla_BP_I;BCAA_transport	4Fe4S_Fe-S-bd	OxRdtase_Ald_Fedxn_C;Ald_Fedxn_OxRdtase_N;Ald_Fedxn_OxRdtase_dom2;Ald_Fedxn_OxRdtase_dom3;Tungsten_al_ferr_oxy-like_C;Ald_Fedxn_OxRdtase_N_sf;W-dependent_AOR	ThiS/MoaD-like;Thi_S;Beta-grasp_dom_sf;Mopterin_synth/thiamin_S_b	Tscrpt_reg_LuxR_C;Sig_transdc_resp-reg_receiver;CheY-like_superfamily;Sig_transdc_resp-reg_C-effctor;WalR-like	HATPase_dom;His_kinase_dom;DegS;Sig_transdc_His_kin_sub3_dim/P;HATPase_C_sf;Sensor_HK_TwoCompSys	TilS/TtcA_N;Rossmann-like_a/b/a_fold;tRNA_thiolation_TtcA_Ctu1	PPDK_AMP/ATP-bd;ATP_grasp_subdomain_1	SUF_FeS_clus_asmbl_SufBD;SUF_FeS_clus_asmbl_SufBD_sf	ABC_transporter-like_ATP-bd;AAA+_ATPase;P-loop_NTPase;ABC_AA/LPS_Transport	Beta-lactam/transpept-like;Glutaminase	G6P_Isomerase;SIS_PGI_1;SIS_PGI_2;SIS_dom_sf	Dihydroneopterin_aldolase;FolB_dom;GTP-CH-I_C/QueF
tr_D1B9T3_D1B9T3_THEAS	D1B9T3	color	Thermanaerovibrio acidaminovorans (strain ATCC 49978 / DSM 6589 / Su883)	D1B9T3	complement	5	#576094,#DB1474	#FDD5B1,#ADD8E6,#B5651D	#5D3954,#A40000	#C04040,#40C040	#836953	#808000	#F347C7,#9DB4FE	#C78571	#000D2C	#4040FF,#004080,#C9DC87	#FF0000,#0000FF	#40FF40	#FA8072,#E115C0	#006400,#907468,#118B8A	#B53389	#534302	#FF8800	#FF80C0	#5140A7	#565BCC	#027B59
tr_D1B9T3_D1B9T3_THEAS	D1B9T3	group_id	Thermanaerovibrio acidaminovorans (strain ATCC 49978 / DSM 6589 / Su883)	D1B9T3	complement	5	14196	14196	14196	14196	14196	14196	14196	14196	14196	14196	14196	14196	14196	14196	14196	14196	14196	14196	14196	14196	14196
tr_D1B9T3_D1B9T3_THEAS	D1B9T3	organism	Thermanaerovibrio acidaminovorans (strain ATCC 49978 / DSM 6589 / Su883)	D1B9T3	complement	5											Thermanaerovibrio acidaminovorans (strain ATCC 49978 / DSM 6589 / Su883)
tr_D1B9T3_D1B9T3_THEAS	D1B9T3	is_bound	Thermanaerovibrio acidaminovorans (strain ATCC 49978 / DSM 6589 / Su883)	D1B9T3	complement	5											0
tr_D1B9T3_D1B9T3_THEAS	D1B9T3	evalue	Thermanaerovibrio acidaminovorans (strain ATCC 49978 / DSM 6589 / Su883)	D1B9T3	complement	5
tr_D1B9T3_D1B9T3_THEAS	D1B9T3	cluster_index	Thermanaerovibrio acidaminovorans (strain ATCC 49978 / DSM 6589 / Su883)	D1B9T3	complement	5											14195
tr_I4BXR1_I4BXR1_ACEMN	I4BXR1	sort_key	Acetomicrobium mobile (strain ATCC BAA-54 / DSM 13181 / JCM 12221 / NGA)	I4BXR1	normal	6	187210	187211	187212	187213	187214	187215	187216	187217	187218	187219	14569	187220	187221	187222	187223	187224	187225	187226	187227	187228	187229
tr_I4BXR1_I4BXR1_ACEMN	I4BXR1	accession	Acetomicrobium mobile (strain ATCC BAA-54 / DSM 13181 / JCM 12221 / NGA)	I4BXR1	normal	6	I4BXQ1	I4BXQ2	I4BXQ3	I4BXQ4	I4BXQ5	I4BXQ6	I4BXQ7	I4BXQ8	I4BXQ9	I4BXR0	I4BXR1	I4BXR2	I4BXR3	I4BXR4	I4BXR5	I4BXR6	I4BXR7	I4BXR8	I4BXR9	I4BXS0	I4BXS1
tr_I4BXR1_I4BXR1_ACEMN	I4BXR1	id	Acetomicrobium mobile (strain ATCC BAA-54 / DSM 13181 / JCM 12221 / NGA)	I4BXR1	normal	6	CP003198	CP003198	CP003198	CP003198	CP003198	CP003198	CP003198	CP003198	CP003198	CP003198	CP003198	CP003198	CP003198	CP003198	CP003198	CP003198	CP003198	CP003198	CP003198	CP003198	CP003198
tr_I4BXR1_I4BXR1_ACEMN	I4BXR1	num	Acetomicrobium mobile (strain ATCC BAA-54 / DSM 13181 / JCM 12221 / NGA)	I4BXR1	normal	6	1384	1385	1386	1387	1388	1389	1390	1391	1392	1393	1394	1395	1396	1397	1398	1399	1400	1401	1402	1403	1404
tr_I4BXR1_I4BXR1_ACEMN	I4BXR1	family	Acetomicrobium mobile (strain ATCC BAA-54 / DSM 13181 / JCM 12221 / NGA)	I4BXR1	normal	6	PF13244	PF03334	PF04066	PF01899	PF12679	PF00005	PF10633	PF01668	PF00591-PF02885-PF07831	PF12800-PF13237	PF01314-PF02730	PF02597	PF03553	none	PF00857	PF12706	PF03949	PF01035	PF04191	PF03706	PF13242
tr_I4BXR1_I4BXR1_ACEMN	I4BXR1	ipro_family	Acetomicrobium mobile (strain ATCC BAA-54 / DSM 13181 / JCM 12221 / NGA)	I4BXR1	normal	6	IPR025383	IPR005133	IPR007208	IPR002758	IPR032688	IPR027417-IPR003439-IPR003593	IPR018905	IPR023620-IPR000037	IPR035902-IPR036566-IPR000312-IPR017459-IPR013102-IPR000053-IPR036320-IPR018090	IPR017896-IPR050294	IPR013984-IPR013985-IPR036503-IPR001203-IPR013983-IPR051919-IPR036021	IPR012675-IPR003749-IPR010035-IPR016155	IPR018461-IPR052180-IPR004770	none	IPR036380-IPR000868-IPR050993	IPR036866-IPR001279-IPR050419	IPR037062-IPR012302-IPR051674-IPR012301-IPR036291-IPR046346	IPR036388-IPR014048-IPR036217	IPR007318	IPR022791	IPR023214-IPR004446-IPR036412-IPR006543-IPR006549
tr_I4BXR1_I4BXR1_ACEMN	I4BXR1	start	Acetomicrobium mobile (strain ATCC BAA-54 / DSM 13181 / JCM 12221 / NGA)	I4BXR1	normal	6	1446869	1447147	1447517	1447768	1448458	1449405	1450340	1452105	1452800	1454290	1454692	1456873	1457196	1458667	1459442	1460004	1460823	1462044	1462560	1463113	1464211
tr_I4BXR1_I4BXR1_ACEMN	I4BXR1	stop	Acetomicrobium mobile (strain ATCC BAA-54 / DSM 13181 / JCM 12221 / NGA)	I4BXR1	normal	6	1447144	1447515	1447771	1448256	1449396	1450337	1451605	1452563	1454128	1454673	1456860	1457070	1458620	1459302	1459999	1460810	1462067	1462556	1463129	1464153	1464762
tr_I4BXR1_I4BXR1_ACEMN	I4BXR1	rel_start	Acetomicrobium mobile (strain ATCC BAA-54 / DSM 13181 / JCM 12221 / NGA)	I4BXR1	normal	6	-7823	-7545	-7175	-6924	-6234	-5287	-4352	-2587	-1892	-402	0	2181	2504	3975	4750	5312	6131	7352	7868	8421	9519
tr_I4BXR1_I4BXR1_ACEMN	I4BXR1	rel_stop	Acetomicrobium mobile (strain ATCC BAA-54 / DSM 13181 / JCM 12221 / NGA)	I4BXR1	normal	6	-7548	-7177	-6921	-6436	-5296	-4355	-3087	-2129	-564	-19	2168	2378	3928	4610	5307	6118	7375	7864	8437	9461	10070
tr_I4BXR1_I4BXR1_ACEMN	I4BXR1	direction	Acetomicrobium mobile (strain ATCC BAA-54 / DSM 13181 / JCM 12221 / NGA)	I4BXR1	normal	6	complement	complement	complement	complement	complement	complement	complement	complement	complement	normal	normal	normal	normal	complement	normal	normal	normal	complement	complement	complement	complement
tr_I4BXR1_I4BXR1_ACEMN	I4BXR1	type	Acetomicrobium mobile (strain ATCC BAA-54 / DSM 13181 / JCM 12221 / NGA)	I4BXR1	normal	6	circular	circular	circular	circular	circular	circular	circular	circular	circular	circular	circular	circular	circular	circular	circular	circular	circular	circular	circular	circular	circular
tr_I4BXR1_I4BXR1_ACEMN	I4BXR1	seq_len	Acetomicrobium mobile (strain ATCC BAA-54 / DSM 13181 / JCM 12221 / NGA)	I4BXR1	normal	6	90	121	83	161	311	309	420	151	441	126	721	64	473	210	184	267	413	169	188	345	182
tr_I4BXR1_I4BXR1_ACEMN	I4BXR1	taxon_id	Acetomicrobium mobile (strain ATCC BAA-54 / DSM 13181 / JCM 12221 / NGA)	I4BXR1	normal	6	891968	891968	891968	891968	891968	891968	891968	891968	891968	891968	891968	891968	891968	891968	891968	891968	891968	891968	891968	891968	891968
tr_I4BXR1_I4BXR1_ACEMN	I4BXR1	anno_status	Acetomicrobium mobile (strain ATCC BAA-54 / DSM 13181 / JCM 12221 / NGA)	I4BXR1	normal	6	0	0	0	0	0	0	0	0	0	0	0	0	0	0	0	0	0	0	0	0	0
tr_I4BXR1_I4BXR1_ACEMN	I4BXR1	desc	Acetomicrobium mobile (strain ATCC BAA-54 / DSM 13181 / JCM 12221 / NGA)	I4BXR1	normal	6	Putative subunit of the multisubunit Na+/H+ antiporter	Membrane bound hydrogenase subunit mbhC	Multisubunit Na+/H+ antiporter, MnhF subunit	Multisubunit Na+/H+ antiporter, MnhE subunit	ABC-type transport system involved in multi-copper enzyme maturation, permease component	ABC-type multidrug transport system, ATPase component	Putative membrane protein	SsrA-binding protein	Pyrimidine-nucleoside phosphorylase	4Fe-4S ferredoxin-type domain-containing protein	Aldehyde:ferredoxin oxidoreductase	Sulfur carrier protein ThiS	Na+ antiporter NhaC	Uncharacterized protein	Nicotinamidase-like amidase	Metal-dependent hydrolase, beta-lactamase superfamily III	Malic enzyme	O-6-methylguanine DNA methyltransferase	Isoprenylcysteine carboxyl methyltransferase (ICMT) family protein	Integral membrane protein	D,D-heptose 1,7-bisphosphate phosphatase
tr_I4BXR1_I4BXR1_ACEMN	I4BXR1	family_desc	Acetomicrobium mobile (strain ATCC BAA-54 / DSM 13181 / JCM 12221 / NGA)	I4BXR1	normal	6	MbhD	PhaG_MnhG_YufB	MrpF_PhaF	MNHE	ABC2_membrane_2	ABC_tran	NPCBM_assoc	SmpB	Glycos_transf_3;Glycos_trans_3N;PYNP_C	Fer4_4;Fer4_10	AFOR_C;AFOR_N	ThiS	Na_H_antiporter		Isochorismatase	Lactamase_B_2	Malic_M	DNA_binding_1	PEMT	LPG_synthase_TM	Hydrolase_like
tr_I4BXR1_I4BXR1_ACEMN	I4BXR1	ipro_family_desc	Acetomicrobium mobile (strain ATCC BAA-54 / DSM 13181 / JCM 12221 / NGA)	I4BXR1	normal	6	MrpA_C/MbhD	PhaG_MnhG_YufB	MrpF/PhaF-like	Cation_antiport_E	ABC2_NosY/YtrC-like	ABC_transporter-like_ATP-bd;AAA+_ATPase;P-loop_NTPase	A-galactase_NEW3	SsrA-bd_prot;SmpB	Thymidine/pyrmidine_PPase;Glycosyl_Trfase_fam3;PYNP_C;Glycosyl_Trfase_fam3_N_dom;Pyrmidine_PPas_bac/euk;Nuc_phospho_transferase;Glycosyl_Trfase_fam3_N_dom_sf;PYNP-like_C_sf	4Fe4S_Fe-S-bd;RnfB_subfamily	OxRdtase_Ald_Fedxn_C;Ald_Fedxn_OxRdtase_N;Ald_Fedxn_OxRdtase_dom2;Ald_Fedxn_OxRdtase_dom3;Tungsten_al_ferr_oxy-like_C;Ald_Fedxn_OxRdtase_N_sf;W-dependent_AOR	ThiS/MoaD-like;Thi_S;Beta-grasp_dom_sf;Mopterin_synth/thiamin_S_b	Na/H_antiport_NhaC;Na/H_Antiport_NhaC-like_C;NhaC_Na-H+_Antiporter		Isochorismatase-like;Isochorismatase-like_sf;Isochorismatase_domain	Metallo-B-lactamas;RibonucZ/Hydroxyglut_hydro;PqqB	Malic_N_dom;Malic_NAD-bd;NAD(P)-bd_dom_sf;Malic_N_dom_sf;Aminoacid_DH-like_N_sf;Malate_Decarboxylase	MethylDNA_cys_MeTrfase_DNA-bd;MethylDNA_cys_MeTrfase_DNAb;WH-like_DNA-bd_sf	Phopholipid_MeTrfase	L-PG_synthase/AglD	Heptose_bisP_phosphatase;Histidinol-phos;HAD-SF_hydro_IIIA;HAD_sf;HAD-like_sf
tr_I4BXR1_I4BXR1_ACEMN	I4BXR1	color	Acetomicrobium mobile (strain ATCC BAA-54 / DSM 13181 / JCM 12221 / NGA)	I4BXR1	normal	6	#5B6DB4	#662F98	#0C97CA	#C1CA89	#FE0F7B	#FF80C0	#114558	#C78571	#7FB9BC,#FC7F4B,#8D4A92	#004080,#C23B22	#FF0000,#0000FF	#40FF40	#DDADBF	#808000	#CC7722	#836953	#40C040	#068797	#C3C1BE	#B22222	#734F96
tr_I4BXR1_I4BXR1_ACEMN	I4BXR1	group_id	Acetomicrobium mobile (strain ATCC BAA-54 / DSM 13181 / JCM 12221 / NGA)	I4BXR1	normal	6	14569	14569	14569	14569	14569	14569	14569	14569	14569	14569	14569	14569	14569	14569	14569	14569	14569	14569	14569	14569	14569
tr_I4BXR1_I4BXR1_ACEMN	I4BXR1	organism	Acetomicrobium mobile (strain ATCC BAA-54 / DSM 13181 / JCM 12221 / NGA)	I4BXR1	normal	6											Acetomicrobium mobile (strain ATCC BAA-54 / DSM 13181 / JCM 12221 / NGA)
tr_I4BXR1_I4BXR1_ACEMN	I4BXR1	is_bound	Acetomicrobium mobile (strain ATCC BAA-54 / DSM 13181 / JCM 12221 / NGA)	I4BXR1	normal	6											0
tr_I4BXR1_I4BXR1_ACEMN	I4BXR1	evalue	Acetomicrobium mobile (strain ATCC BAA-54 / DSM 13181 / JCM 12221 / NGA)	I4BXR1	normal	6
tr_I4BXR1_I4BXR1_ACEMN	I4BXR1	cluster_index	Acetomicrobium mobile (strain ATCC BAA-54 / DSM 13181 / JCM 12221 / NGA)	I4BXR1	normal	6											14568
tr_A0A0T5X843_A0A0T5X843_9BACT	A0A0T5X843	sort_key	Acetomicrobium hydrogeniformans ATCC BAA-1850.	A0A0T5X843	normal	6	10959	10960	10961	10962	10963	10964	10965	10966	10967	10968	696	10969	10970	10971	10972	10973	10974	10975	10976	10977	10978
tr_A0A0T5X843_A0A0T5X843_9BACT	A0A0T5X843	accession	Acetomicrobium hydrogeniformans ATCC BAA-1850.	A0A0T5X843	normal	6	A0A0T5X807	A0A0T5X9K7	A0A0T5X8D8	A0A0T5X8K9	A0A0T5X8G5	A0A0T5X8P1	A0A0T5X8J0	A0A0T5X8X2	A0A0T5XA81	A0A0T5X8G1	A0A0T5X843	A0A0T5X8D1	A0A0T5X8B7	A0A0T5X8E6	A0A0T5X8A5	A0A0T5X827	A0A0T5X829	A0A0T5X9M4	A0A0T5X8E5	A0A0T5X8M5	A0A0T5X8H0
tr_A0A0T5X843_A0A0T5X843_9BACT	A0A0T5X843	id	Acetomicrobium hydrogeniformans ATCC BAA-1850.	A0A0T5X843	normal	6	ACJX03000001	ACJX03000001	ACJX03000001	ACJX03000001	ACJX03000001	ACJX03000001	ACJX03000001	ACJX03000001	ACJX03000001	ACJX03000001	ACJX03000001	ACJX03000001	ACJX03000001	ACJX03000001	ACJX03000001	ACJX03000001	ACJX03000001	ACJX03000001	ACJX03000001	ACJX03000001	ACJX03000001
tr_A0A0T5X843_A0A0T5X843_9BACT	A0A0T5X843	num	Acetomicrobium hydrogeniformans ATCC BAA-1850.	A0A0T5X843	normal	6	279	280	281	282	283	284	285	286	287	288	289	290	291	292	293	294	295	296	297	298	299
tr_A0A0T5X843_A0A0T5X843_9BACT	A0A0T5X843	family	Acetomicrobium hydrogeniformans ATCC BAA-1850.	A0A0T5X843	normal	6	PF03334	PF04066	PF01899	PF12679	PF00005	PF10633	PF00009-PF00679-PF03144-PF21018	PF01668	PF00591-PF02885-PF07831	PF00037-PF12800-PF12838	PF01314-PF02730	PF02597	PF03553	none	PF00857	PF12706	PF00390-PF03949	PF01035	PF04191	PF03706	PF13242
tr_A0A0T5X843_A0A0T5X843_9BACT	A0A0T5X843	ipro_family	Acetomicrobium hydrogeniformans ATCC BAA-1850.	A0A0T5X843	normal	6	IPR005133	IPR007208	IPR002758	IPR032688	IPR027417-IPR003439-IPR003593	IPR018905	IPR042116-IPR027417-IPR006298-IPR000795-IPR000640-IPR004161-IPR048876-IPR009000-IPR035647-IPR005225-IPR047041-IPR035651-IPR047043	IPR023620-IPR000037	IPR035902-IPR036566-IPR000312-IPR017459-IPR013102-IPR000053-IPR036320-IPR018090	IPR017896-IPR050294	IPR013984-IPR013985-IPR036503-IPR001203-IPR013983-IPR051919-IPR036021	IPR012675-IPR003749-IPR010035-IPR016155	IPR018461-IPR052180-IPR004770	none	IPR036380-IPR000868-IPR050993	IPR036866-IPR001279	IPR037062-IPR012301-IPR012302-IPR001891-IPR051674-IPR036291-IPR046346	IPR036388-IPR014048-IPR036217	IPR007318	IPR022791	IPR023214-IPR004446-IPR036412-IPR006543-IPR006549
tr_A0A0T5X843_A0A0T5X843_9BACT	A0A0T5X843	start	Acetomicrobium hydrogeniformans ATCC BAA-1850.	A0A0T5X843	normal	6	253402	253775	254026	254716	255661	256596	258035	260411	261101	262533	263015	265179	265505	266985	267619	268322	269147	270368	270877	271409	272557
tr_A0A0T5X843_A0A0T5X843_9BACT	A0A0T5X843	stop	Acetomicrobium hydrogeniformans ATCC BAA-1850.	A0A0T5X843	normal	6	253773	254029	254514	255654	256593	257834	259921	260869	262426	262988	265174	265376	266932	267620	268314	269134	270391	270883	271443	272359	273141
tr_A0A0T5X843_A0A0T5X843_9BACT	A0A0T5X843	rel_start	Acetomicrobium hydrogeniformans ATCC BAA-1850.	A0A0T5X843	normal	6	-9613	-9240	-8989	-8299	-7354	-6419	-4980	-2604	-1914	-482	0	2164	2490	3970	4604	5307	6132	7353	7862	8394	9542
tr_A0A0T5X843_A0A0T5X843_9BACT	A0A0T5X843	rel_stop	Acetomicrobium hydrogeniformans ATCC BAA-1850.	A0A0T5X843	normal	6	-9242	-8986	-8501	-7361	-6422	-5181	-3094	-2146	-589	-27	2159	2361	3917	4605	5299	6119	7376	7868	8428	9344	10126
tr_A0A0T5X843_A0A0T5X843_9BACT	A0A0T5X843	direction	Acetomicrobium hydrogeniformans ATCC BAA-1850.	A0A0T5X843	normal	6	complement	complement	complement	complement	complement	complement	complement	complement	complement	normal	normal	normal	normal	complement	normal	normal	normal	complement	complement	complement	complement
tr_A0A0T5X843_A0A0T5X843_9BACT	A0A0T5X843	type	Acetomicrobium hydrogeniformans ATCC BAA-1850.	A0A0T5X843	normal	6	linear	linear	linear	linear	linear	linear	linear	linear	linear	linear	linear	linear	linear	linear	linear	linear	linear	linear	linear	linear	linear
tr_A0A0T5X843_A0A0T5X843_9BACT	A0A0T5X843	seq_len	Acetomicrobium hydrogeniformans ATCC BAA-1850.	A0A0T5X843	normal	6	122	83	161	311	309	411	627	151	440	150	718	64	474	210	230	269	413	170	187	315	193
tr_A0A0T5X843_A0A0T5X843_9BACT	A0A0T5X843	taxon_id	Acetomicrobium hydrogeniformans ATCC BAA-1850.	A0A0T5X843	normal	6	592015	592015	592015	592015	592015	592015	592015	592015	592015	592015	592015	592015	592015	592015	592015	592015	592015	592015	592015	592015	592015
tr_A0A0T5X843_A0A0T5X843_9BACT	A0A0T5X843	anno_status	Acetomicrobium hydrogeniformans ATCC BAA-1850.	A0A0T5X843	normal	6	0	0	0	0	0	0	0	0	0	0	0	0	0	0	0	0	0	0	0	0	0
tr_A0A0T5X843_A0A0T5X843_9BACT	A0A0T5X843	desc	Acetomicrobium hydrogeniformans ATCC BAA-1850.	A0A0T5X843	normal	6	Putative monovalent cation/H+ antiporter subunit G	Putative Na(+)/H(+) antiporter subunit F	Putative monovalent cation/H+ antiporter subunit E	ABC-2 type transporter	Putative bacitracin ABC transporter, ATP-binding protein BcrA	Alpha-galactosidase NEW3 domain-containing protein	Large ribosomal subunit assembly factor BipA	SsrA-binding protein	Pyrimidine-nucleoside phosphorylase	4Fe-4S binding domain protein	Aldehyde ferredoxin oxidoreductase, tungsten cofactor-binding domain protein	Thiamine biosynthesis protein ThiS	Na+/H+ antiporter NhaC	Uncharacterized protein	Isochorismatase family protein	Metallo-beta-lactamase family protein	NAD-dependent malic enzyme family protein	6-O-methylguanine DNA methyltransferase, DNA binding domain protein	Isoprenylcysteine carboxyl methyltransferase family protein	Uncharacterized protein	D,D-heptose 1,7-bisphosphate phosphatase
tr_A0A0T5X843_A0A0T5X843_9BACT	A0A0T5X843	family_desc	Acetomicrobium hydrogeniformans ATCC BAA-1850.	A0A0T5X843	normal	6	PhaG_MnhG_YufB	MrpF_PhaF	MNHE	ABC2_membrane_2	ABC_tran	NPCBM_assoc	GTP_EFTU;EFG_C;GTP_EFTU_D2;BipA_C	SmpB	Glycos_transf_3;Glycos_trans_3N;PYNP_C	Fer4;Fer4_4;Fer4_7	AFOR_C;AFOR_N	ThiS	Na_H_antiporter		Isochorismatase	Lactamase_B_2	malic;Malic_M	DNA_binding_1	PEMT	LPG_synthase_TM	Hydrolase_like
tr_A0A0T5X843_A0A0T5X843_9BACT	A0A0T5X843	ipro_family_desc	Acetomicrobium hydrogeniformans ATCC BAA-1850.	A0A0T5X843	normal	6	PhaG_MnhG_YufB	MrpF/PhaF-like	Cation_antiport_E	ABC2_NosY/YtrC-like	ABC_transporter-like_ATP-bd;AAA+_ATPase;P-loop_NTPase	A-galactase_NEW3	EFG_V-like;T_Tr_GTP-bd_dom;EFTu-like_2;Small_GTP-bd;BipA;Transl_B-barrel_sf;P-loop_NTPase;EFG_III/V;BipA_V;TypA/BipA_C;BipA_GTP-bd_dom;BipA_III;BipA_C	SsrA-bd_prot;SmpB	Thymidine/pyrmidine_PPase;Glycosyl_Trfase_fam3;PYNP_C;Glycosyl_Trfase_fam3_N_dom;Pyrmidine_PPas_bac/euk;Nuc_phospho_transferase;Glycosyl_Trfase_fam3_N_dom_sf;PYNP-like_C_sf	4Fe4S_Fe-S-bd;RnfB_subfamily	OxRdtase_Ald_Fedxn_C;Ald_Fedxn_OxRdtase_N;Ald_Fedxn_OxRdtase_dom2;Ald_Fedxn_OxRdtase_dom3;Tungsten_al_ferr_oxy-like_C;Ald_Fedxn_OxRdtase_N_sf;W-dependent_AOR	ThiS/MoaD-like;Thi_S;Beta-grasp_dom_sf;Mopterin_synth/thiamin_S_b	Na/H_antiport_NhaC;Na/H_Antiport_NhaC-like_C;NhaC_Na-H+_Antiporter		Isochorismatase-like;Isochorismatase-like_sf;Isochorismatase_domain	Metallo-B-lactamas;RibonucZ/Hydroxyglut_hydro	Malic_OxRdtase;Malic_N_dom;Malic_NAD-bd;NAD(P)-bd_dom_sf;Malic_N_dom_sf;Aminoacid_DH-like_N_sf;Malate_Decarboxylase	MethylDNA_cys_MeTrfase_DNA-bd;MethylDNA_cys_MeTrfase_DNAb;WH-like_DNA-bd_sf	Phopholipid_MeTrfase	L-PG_synthase/AglD	Heptose_bisP_phosphatase;Histidinol-phos;HAD-SF_hydro_IIIA;HAD_sf;HAD-like_sf
tr_A0A0T5X843_A0A0T5X843_9BACT	A0A0T5X843	color	Acetomicrobium hydrogeniformans ATCC BAA-1850.	A0A0T5X843	normal	6	#662F98	#0C97CA	#C1CA89	#FE0F7B	#FF80C0	#114558	#F4BBFF,#560319,#FB607F,#F707F9	#C78571	#7FB9BC,#FC7F4B,#8D4A92	#4040FF,#004080,#C9DC87	#FF0000,#0000FF	#40FF40	#DDADBF	#808000	#CC7722	#836953	#C04040,#40C040	#068797	#C3C1BE	#B22222	#734F96
tr_A0A0T5X843_A0A0T5X843_9BACT	A0A0T5X843	group_id	Acetomicrobium hydrogeniformans ATCC BAA-1850.	A0A0T5X843	normal	6	696	696	696	696	696	696	696	696	696	696	696	696	696	696	696	696	696	696	696	696	696
tr_A0A0T5X843_A0A0T5X843_9BACT	A0A0T5X843	organism	Acetomicrobium hydrogeniformans ATCC BAA-1850.	A0A0T5X843	normal	6											Acetomicrobium hydrogeniformans ATCC BAA-1850.
tr_A0A0T5X843_A0A0T5X843_9BACT	A0A0T5X843	is_bound	Acetomicrobium hydrogeniformans ATCC BAA-1850.	A0A0T5X843	normal	6											0
tr_A0A0T5X843_A0A0T5X843_9BACT	A0A0T5X843	evalue	Acetomicrobium hydrogeniformans ATCC BAA-1850.	A0A0T5X843	normal	6
tr_A0A0T5X843_A0A0T5X843_9BACT	A0A0T5X843	cluster_index	Acetomicrobium hydrogeniformans ATCC BAA-1850.	A0A0T5X843	normal	6											695
tr_A0A101FNA6_A0A101FNA6_9BACT	A0A101FNA6	sort_key	Synergistales bacterium 54_24.	A0A101FNA6	normal	6					12327	12336	12337	12338	12339	12340	781	12341	12342	12328	12329	12330	12331	12332	12333	12334	12335
tr_A0A101FNA6_A0A101FNA6_9BACT	A0A101FNA6	accession	Synergistales bacterium 54_24.	A0A101FNA6	normal	6					A0A117LDM8	A0A124FLF3	A0A117LDN1	A0A117LDN0	A0A101FNC9	A0A101FNB6	A0A101FNA6	A0A101FNB4	A0A101FNB3	A0A101FND0	A0A101FNC2	A0A101FNC4	A0A101FND1	A0A117LDN3	A0A101FNC8	A0A117LDN6	A0A117LDM7
tr_A0A101FNA6_A0A101FNA6_9BACT	A0A101FNA6	id	Synergistales bacterium 54_24.	A0A101FNA6	normal	6					LGFQ01000005	LGFQ01000005	LGFQ01000005	LGFQ01000005	LGFQ01000005	LGFQ01000005	LGFQ01000005	LGFQ01000005	LGFQ01000005	LGFQ01000005	LGFQ01000005	LGFQ01000005	LGFQ01000005	LGFQ01000005	LGFQ01000005	LGFQ01000005	LGFQ01000005
tr_A0A101FNA6_A0A101FNA6_9BACT	A0A101FNA6	num	Synergistales bacterium 54_24.	A0A101FNA6	normal	6					1	2	3	4	5	6	7	8	9	10	11	12	13	14	15	16	17
tr_A0A101FNA6_A0A101FNA6_9BACT	A0A101FNA6	family	Synergistales bacterium 54_24.	A0A101FNA6	normal	6					PF00009-PF00679-PF03764-PF14492-PF22042	PF00177	PF00164	PF01248	PF00623-PF04983-PF04997-PF04998-PF05000	PF00562-PF04560-PF04561-PF04563-PF04565-PF10385	PF01314-PF02730	PF02597	none	PF00857	PF12706	PF01244	PF01035	PF04191	PF03706	PF13242	none
tr_A0A101FNA6_A0A101FNA6_9BACT	A0A101FNA6	ipro_family	Synergistales bacterium 54_24.	A0A101FNA6	normal	6					IPR014721-IPR027417-IPR004540-IPR000795-IPR000640-IPR005517-IPR041095-IPR053905-IPR009000-IPR020568-IPR035647-IPR005225-IPR047872-IPR035649-IPR009022	IPR036823-IPR005717-IPR023798-IPR000235	IPR012340-IPR005679-IPR006032	IPR029064-IPR004038	IPR038120-IPR042102-IPR044893-IPR012754-IPR000722-IPR007066-IPR007080-IPR007081-IPR007083-IPR045867-IPR006592	IPR042107-IPR037033-IPR014724-IPR037034-IPR010243-IPR007120-IPR007641-IPR007642-IPR007644-IPR007645-IPR019462-IPR015712	IPR013984-IPR013985-IPR036503-IPR001203-IPR013983-IPR051919-IPR036021	IPR012675-IPR003749-IPR010035-IPR016155	none	IPR036380-IPR000868-IPR050993	IPR036866-IPR001279-IPR050419	IPR008257-IPR032466	IPR036388-IPR014048-IPR036217	IPR007318	IPR022791	IPR023214-IPR004446-IPR036412-IPR006543-IPR006549	none
tr_A0A101FNA6_A0A101FNA6_9BACT	A0A101FNA6	start	Synergistales bacterium 54_24.	A0A101FNA6	normal	6					81	2209	2696	3092	3423	8403	12418	14589	14793	15622	16188	17045	17976	18482	19062	20102	20682
tr_A0A101FNA6_A0A101FNA6_9BACT	A0A101FNA6	stop	Synergistales bacterium 54_24.	A0A101FNA6	normal	6					2165	2679	3067	3340	8402	11990	14592	14786	15440	16191	17048	17995	18482	19069	20096	20566	21290
tr_A0A101FNA6_A0A101FNA6_9BACT	A0A101FNA6	rel_start	Synergistales bacterium 54_24.	A0A101FNA6	normal	6					-12337	-10209	-9722	-9326	-8995	-4015	0	2171	2375	3204	3770	4627	5558	6064	6644	7684	8264
tr_A0A101FNA6_A0A101FNA6_9BACT	A0A101FNA6	rel_stop	Synergistales bacterium 54_24.	A0A101FNA6	normal	6					-10253	-9739	-9351	-9078	-4016	-428	2174	2368	3022	3773	4630	5577	6064	6651	7678	8148	8872
tr_A0A101FNA6_A0A101FNA6_9BACT	A0A101FNA6	direction	Synergistales bacterium 54_24.	A0A101FNA6	normal	6					complement	complement	complement	complement	complement	complement	normal	normal	complement	normal	normal	normal	complement	complement	complement	complement	complement
tr_A0A101FNA6_A0A101FNA6_9BACT	A0A101FNA6	type	Synergistales bacterium 54_24.	A0A101FNA6	normal	6					linear	linear	linear	linear	linear	linear	linear	linear	linear	linear	linear	linear	linear	linear	linear	linear	linear
tr_A0A101FNA6_A0A101FNA6_9BACT	A0A101FNA6	seq_len	Synergistales bacterium 54_24.	A0A101FNA6	normal	6					693	155	122	81	1658	1194	723	64	214	188	285	315	167	194	343	153	201
tr_A0A101FNA6_A0A101FNA6_9BACT	A0A101FNA6	taxon_id	Synergistales bacterium 54_24.	A0A101FNA6	normal	6					1635272	1635272	1635272	1635272	1635272	1635272	1635272	1635272	1635272	1635272	1635272	1635272	1635272	1635272	1635272	1635272	1635272
tr_A0A101FNA6_A0A101FNA6_9BACT	A0A101FNA6	anno_status	Synergistales bacterium 54_24.	A0A101FNA6	normal	6					0	0	0	0	0	0	0	0	0	0	0	0	0	0	0	0	0
tr_A0A101FNA6_A0A101FNA6_9BACT	A0A101FNA6	desc	Synergistales bacterium 54_24.	A0A101FNA6	normal	6					Elongation factor G	Small ribosomal subunit protein uS7	Small ribosomal subunit protein uS12	Ribosomal protein L7AE family protein	DNA-directed RNA polymerase subunit beta'	DNA-directed RNA polymerase subunit beta	Aldehyde ferredoxin oxidoreductase	Sulfur carrier protein ThiS	Uncharacterized protein	Isochorismatase family protein	Beta-lactamase domain protein	Microsomal dipeptidase	O-6-methylguanine DNA methyltransferase	Isoprenylcysteine carboxyl methyltransferase	Integral membrane protein	D,D-heptose 1,7-bisphosphate phosphatase	Uncharacterized protein
tr_A0A101FNA6_A0A101FNA6_9BACT	A0A101FNA6	family_desc	Synergistales bacterium 54_24.	A0A101FNA6	normal	6					GTP_EFTU;EFG_C;EFG_IV;EFG_III;EF-G_D2	Ribosomal_S7	Ribosom_S12_S23	Ribosomal_L7Ae	RNA_pol_Rpb1_2;RNA_pol_Rpb1_3;RNA_pol_Rpb1_1;RNA_pol_Rpb1_5;RNA_pol_Rpb1_4	RNA_pol_Rpb2_6;RNA_pol_Rpb2_7;RNA_pol_Rpb2_2;RNA_pol_Rpb2_1;RNA_pol_Rpb2_3;RNA_pol_Rpb2_45	AFOR_C;AFOR_N	ThiS		Isochorismatase	Lactamase_B_2	Peptidase_M19	DNA_binding_1	PEMT	LPG_synthase_TM	Hydrolase_like
tr_A0A101FNA6_A0A101FNA6_9BACT	A0A101FNA6	ipro_family_desc	Synergistales bacterium 54_24.	A0A101FNA6	normal	6					EFG_V-like;T_Tr_GTP-bd_dom;Transl_elong_EFG/EF2;Small_GTP-bd;Transl_elong_EFG/EF2_IV;Transl_B-barrel_sf;EFG_III;Ribsml_uS5_D2-typ_fold_subgr;Ribosomal_Su5_D2-typ_SF;P-loop_NTPase;EFG_III/V;EFG_V;EFG_II;EFG_IV;EF-G-like_DII	Ribosomal_uS7;Ribosomal_uS7_bac/org-type;Ribosomal_uS7_dom;Ribosomal_uS7_dom_sf	Ribosomal_uS12_bac;Ribosomal_uS12;NA-bd_OB-fold	Ribosomal_eL8/eL30/eS12/Gad45;Ribosomal_eL30-like_sf	RNA_pol_asu;RNA_pol_N;RNA_pol_Rpb1_3;RNA_pol_Rpb1_1;RNA_pol_Rpb1_5;RNA_pol_Rpb1_4;DNA-dir_RpoC_beta_prime_bact;Rpb1_funnel_sf;RNA_pol_Rpb1_3_sf;RNA_pol_Rpb1_clamp_domain;DNA-dir_RpoC_beta_prime	DNA-dir_RNAP_su2_dom;RNA_pol_Rpb2_7;RNA_pol_Rpb2_2;RNA_pol_bsu_protrusion;RNA_pol_Rpb2_3;RNA_pol_bsu_bac;RNA_pol_RPB2_OB-fold;DNA-dir_RNA_pol_su2;DNA-dir_RNA_pol_bsu_external_1;DNA-dir_RNAP_su2_hyb_sf;RNA_pol_Rpb2_2_sf;DNA-dir_RNA_pol_bsu_ext_1_sf	OxRdtase_Ald_Fedxn_C;Ald_Fedxn_OxRdtase_N;Ald_Fedxn_OxRdtase_dom2;Ald_Fedxn_OxRdtase_dom3;Tungsten_al_ferr_oxy-like_C;Ald_Fedxn_OxRdtase_N_sf;W-dependent_AOR	ThiS/MoaD-like;Thi_S;Beta-grasp_dom_sf;Mopterin_synth/thiamin_S_b		Isochorismatase-like;Isochorismatase-like_sf;Isochorismatase_domain	Metallo-B-lactamas;RibonucZ/Hydroxyglut_hydro;PqqB	Pept_M19;Metal_Hydrolase	MethylDNA_cys_MeTrfase_DNA-bd;MethylDNA_cys_MeTrfase_DNAb;WH-like_DNA-bd_sf	Phopholipid_MeTrfase	L-PG_synthase/AglD	Heptose_bisP_phosphatase;Histidinol-phos;HAD-SF_hydro_IIIA;HAD_sf;HAD-like_sf
tr_A0A101FNA6_A0A101FNA6_9BACT	A0A101FNA6	color	Synergistales bacterium 54_24.	A0A101FNA6	normal	6					#F4BBFF,#560319,#B0E0E6,#FFDEAD,#FF8F00	#507D2A	#F4A460	#ECD540	#FF6700,#F4C430,#23297A,#FF8C69,#FF91A4	#922724,#9F1D35,#DA1D81,#FFA089,#9F00FF,#0734BC	#FF0000,#0000FF	#40FF40	#808000	#CC7722	#836953	#8F0152	#068797	#C3C1BE	#B22222	#734F96	#808000
tr_A0A101FNA6_A0A101FNA6_9BACT	A0A101FNA6	group_id	Synergistales bacterium 54_24.	A0A101FNA6	normal	6					781	781	781	781	781	781	781	781	781	781	781	781	781	781	781	781	781
tr_A0A101FNA6_A0A101FNA6_9BACT	A0A101FNA6	organism	Synergistales bacterium 54_24.	A0A101FNA6	normal	6											Synergistales bacterium 54_24.
tr_A0A101FNA6_A0A101FNA6_9BACT	A0A101FNA6	is_bound	Synergistales bacterium 54_24.	A0A101FNA6	normal	6											1
tr_A0A101FNA6_A0A101FNA6_9BACT	A0A101FNA6	evalue	Synergistales bacterium 54_24.	A0A101FNA6	normal	6
tr_A0A101FNA6_A0A101FNA6_9BACT	A0A101FNA6	cluster_index	Synergistales bacterium 54_24.	A0A101FNA6	normal	6											780
tr_G7V5P7_G7V5P7_THELD	G7V5P7	sort_key	Thermovirga lienii (strain ATCC BAA-1197 / DSM 17291 / Cas60314)	G7V5P7	normal	6	185592	185593	185594	185595	185596	185597	185598	185599	185600	185601	14487	185602	185603	185604	185605	185606	185607	185608	185609	185610	185611
tr_G7V5P7_G7V5P7_THELD	G7V5P7	accession	Thermovirga lienii (strain ATCC BAA-1197 / DSM 17291 / Cas60314)	G7V5P7	normal	6	G7V5N7	G7V5N8	G7V5N9	G7V5P0	G7V5P1	G7V679	G7V5P3	G7V5P4	G7V5P5	G7V5P6	G7V5P7	G7V5P8	G7V5P9	G7V5Q0	G7V5Q1	G7V5Q2	G7V5Q3	G7V5Q4	G7V5Q5	G7V5Q6	G7V5Q7
tr_G7V5P7_G7V5P7_THELD	G7V5P7	id	Thermovirga lienii (strain ATCC BAA-1197 / DSM 17291 / Cas60314)	G7V5P7	normal	6	CP003096	CP003096	CP003096	CP003096	CP003096	CP003096	CP003096	CP003096	CP003096	CP003096	CP003096	CP003096	CP003096	CP003096	CP003096	CP003096	CP003096	CP003096	CP003096	CP003096	CP003096
tr_G7V5P7_G7V5P7_THELD	G7V5P7	num	Thermovirga lienii (strain ATCC BAA-1197 / DSM 17291 / Cas60314)	G7V5P7	normal	6	1201	1202	1203	1204	1205	1206	1207	1208	1209	1210	1211	1212	1213	1214	1215	1216	1217	1218	1219	1220	1221
tr_G7V5P7_G7V5P7_THELD	G7V5P7	family	Thermovirga lienii (strain ATCC BAA-1197 / DSM 17291 / Cas60314)	G7V5P7	normal	6	PF01546-PF07687	PF00474	PF11755	PF01544	PF07478	PF00872	PF07478	PF13508	none	PF01668	PF01314-PF02730	PF02597	none	PF00857	PF12706	PF00390-PF03949	PF01035	PF04191	PF03706	PF13242-PF13344	PF16363
tr_G7V5P7_G7V5P7_THELD	G7V5P7	ipro_family	Thermovirga lienii (strain ATCC BAA-1197 / DSM 17291 / Cas60314)	G7V5P7	normal	6	IPR002933-IPR011650-IPR017439-IPR036264	IPR038377-IPR001734-IPR050277	IPR021741	IPR002523-IPR045861-IPR045863-IPR004488	IPR013815-IPR011095-IPR011761-IPR016185	IPR001207	IPR013815-IPR011095-IPR011761	IPR000182-IPR016181	none	IPR023620-IPR000037	IPR013984-IPR013985-IPR036503-IPR001203-IPR013983-IPR051919-IPR036021	IPR012675-IPR003749-IPR010035-IPR016155	none	IPR036380-IPR000868-IPR050993	IPR036866-IPR001279-IPR050419	IPR037062-IPR012301-IPR012302-IPR001891-IPR051674-IPR036291-IPR046346-IPR045213	IPR036388-IPR014048-IPR036217	IPR007318	IPR022791	IPR023214-IPR006357-IPR004446-IPR036412-IPR006543-IPR006549	IPR016040-IPR036291
tr_G7V5P7_G7V5P7_THELD	G7V5P7	start	Thermovirga lienii (strain ATCC BAA-1197 / DSM 17291 / Cas60314)	G7V5P7	normal	6	1269031	1270229	1271704	1272122	1273878	1275301	1276549	1277363	1277982	1279182	1280068	1282246	1282500	1283319	1283885	1284755	1286026	1286529	1287117	1288180	1288795
tr_G7V5P7_G7V5P7_THELD	G7V5P7	stop	Thermovirga lienii (strain ATCC BAA-1197 / DSM 17291 / Cas60314)	G7V5P7	normal	6	1270224	1271707	1271922	1273192	1274936	1276533	1277391	1277821	1278596	1279634	1282236	1282443	1283165	1283873	1284712	1285999	1286535	1287116	1288169	1288758	1289760
tr_G7V5P7_G7V5P7_THELD	G7V5P7	rel_start	Thermovirga lienii (strain ATCC BAA-1197 / DSM 17291 / Cas60314)	G7V5P7	normal	6	-11037	-9839	-8364	-7946	-6190	-4767	-3519	-2705	-2086	-886	0	2178	2432	3251	3817	4687	5958	6461	7049	8112	8727
tr_G7V5P7_G7V5P7_THELD	G7V5P7	rel_stop	Thermovirga lienii (strain ATCC BAA-1197 / DSM 17291 / Cas60314)	G7V5P7	normal	6	-9844	-8361	-8146	-6876	-5132	-3535	-2677	-2247	-1472	-434	2168	2375	3097	3805	4644	5931	6467	7048	8101	8690	9692
tr_G7V5P7_G7V5P7_THELD	G7V5P7	direction	Thermovirga lienii (strain ATCC BAA-1197 / DSM 17291 / Cas60314)	G7V5P7	normal	6	complement	complement	complement	complement	normal	complement	normal	normal	complement	complement	normal	normal	complement	normal	normal	normal	complement	complement	complement	complement	complement
tr_G7V5P7_G7V5P7_THELD	G7V5P7	type	Thermovirga lienii (strain ATCC BAA-1197 / DSM 17291 / Cas60314)	G7V5P7	normal	6	circular	circular	circular	circular	circular	circular	circular	circular	circular	circular	circular	circular	circular	circular	circular	circular	circular	circular	circular	circular	circular
tr_G7V5P7_G7V5P7_THELD	G7V5P7	seq_len	Thermovirga lienii (strain ATCC BAA-1197 / DSM 17291 / Cas60314)	G7V5P7	normal	6	396	491	71	355	351	409	279	151	203	149	721	64	220	183	274	413	168	194	349	191	320
tr_G7V5P7_G7V5P7_THELD	G7V5P7	taxon_id	Thermovirga lienii (strain ATCC BAA-1197 / DSM 17291 / Cas60314)	G7V5P7	normal	6	580340	580340	580340	580340	580340	580340	580340	580340	580340	580340	580340	580340	580340	580340	580340	580340	580340	580340	580340	580340	580340
tr_G7V5P7_G7V5P7_THELD	G7V5P7	anno_status	Thermovirga lienii (strain ATCC BAA-1197 / DSM 17291 / Cas60314)	G7V5P7	normal	6	0	0	0	0	0	0	0	0	0	0	0	0	0	0	0	0	0	0	0	0	0
tr_G7V5P7_G7V5P7_THELD	G7V5P7	desc	Thermovirga lienii (strain ATCC BAA-1197 / DSM 17291 / Cas60314)	G7V5P7	normal	6	Amidohydrolase	Na+/solute symporter	DUF3311 domain-containing protein	Magnesium transport protein CorA	D-alanine--D-alanine ligase	Mutator family transposase	D-alanine--D-alanine ligase	GCN5-related N-acetyltransferase	Uncharacterized protein	SsrA-binding protein	Aldehyde ferredoxin oxidoreductase	Sulfur carrier protein ThiS	Uncharacterized protein	Isochorismatase hydrolase	Beta-lactamase domain protein	Malic protein NAD-binding protein	Methylated-DNA/protein-cysteinemethyltransferase	Isoprenylcysteine carboxyl methyltransferase	Integral membrane protein	D,D-heptose 1,7-bisphosphate phosphatase	NAD-dependent epimerase/dehydratase
tr_G7V5P7_G7V5P7_THELD	G7V5P7	family_desc	Thermovirga lienii (strain ATCC BAA-1197 / DSM 17291 / Cas60314)	G7V5P7	normal	6	Peptidase_M20;M20_dimer	SSF	DUF3311	CorA	Dala_Dala_lig_C	Transposase_mut	Dala_Dala_lig_C	Acetyltransf_7		SmpB	AFOR_C;AFOR_N	ThiS		Isochorismatase	Lactamase_B_2	malic;Malic_M	DNA_binding_1	PEMT	LPG_synthase_TM	Hydrolase_like;Hydrolase_6	GDP_Man_Dehyd
tr_G7V5P7_G7V5P7_THELD	G7V5P7	ipro_family_desc	Thermovirga lienii (strain ATCC BAA-1197 / DSM 17291 / Cas60314)	G7V5P7	normal	6	Peptidase_M20;Peptidase_M20_dimer;Amidohydrolase;Bact_exopeptidase_dim_dom	Na/solute_symporter;Na/Glc_symporter_sf;Sodium:Solute_Symporter	DUF3311	MgTranspt_CorA/ZnTranspt_ZntB;Mg/Co-transport_prot_CorA;CorA_cytoplasmic_dom;CorA_TM1_TM2	Dala_Dala_lig_C;ATP-grasp;ATP_grasp_subdomain_1;PreATP-grasp_dom_sf	Transposase_mutator	Dala_Dala_lig_C;ATP-grasp;ATP_grasp_subdomain_1	GNAT_dom;Acyl_CoA_acyltransferase		SsrA-bd_prot;SmpB	OxRdtase_Ald_Fedxn_C;Ald_Fedxn_OxRdtase_N;Ald_Fedxn_OxRdtase_dom2;Ald_Fedxn_OxRdtase_dom3;Tungsten_al_ferr_oxy-like_C;Ald_Fedxn_OxRdtase_N_sf;W-dependent_AOR	ThiS/MoaD-like;Thi_S;Beta-grasp_dom_sf;Mopterin_synth/thiamin_S_b		Isochorismatase-like;Isochorismatase-like_sf;Isochorismatase_domain	Metallo-B-lactamas;RibonucZ/Hydroxyglut_hydro;PqqB	Malic_OxRdtase;Malic_N_dom;Malic_NAD-bd;NAD(P)-bd_dom_sf;Malic_N_dom_sf;Malic_NAD-bd_bact_type;Aminoacid_DH-like_N_sf;Malate_Decarboxylase	MethylDNA_cys_MeTrfase_DNA-bd;MethylDNA_cys_MeTrfase_DNAb;WH-like_DNA-bd_sf	Phopholipid_MeTrfase	L-PG_synthase/AglD	Heptose_bisP_phosphatase;HAD-SF_hydro_IIA;Histidinol-phos;HAD-SF_hydro_IIIA;HAD_sf;HAD-like_sf	NAD(P)-bd_dom;NAD(P)-bd_dom_sf
tr_G7V5P7_G7V5P7_THELD	G7V5P7	color	Thermovirga lienii (strain ATCC BAA-1197 / DSM 17291 / Cas60314)	G7V5P7	normal	6	#ACE1AF,#B2FFFF	#408040	#FF2020	#3990FC	#C39999	#EAFEF0	#C39999	#779ECB	#808000	#C78571	#FF0000,#0000FF	#40FF40	#808000	#CC7722	#836953	#C04040,#40C040	#068797	#C3C1BE	#B22222	#734F96,#8B008B	#6B5F61
tr_G7V5P7_G7V5P7_THELD	G7V5P7	group_id	Thermovirga lienii (strain ATCC BAA-1197 / DSM 17291 / Cas60314)	G7V5P7	normal	6	14487	14487	14487	14487	14487	14487	14487	14487	14487	14487	14487	14487	14487	14487	14487	14487	14487	14487	14487	14487	14487
tr_G7V5P7_G7V5P7_THELD	G7V5P7	organism	Thermovirga lienii (strain ATCC BAA-1197 / DSM 17291 / Cas60314)	G7V5P7	normal	6											Thermovirga lienii (strain ATCC BAA-1197 / DSM 17291 / Cas60314)
tr_G7V5P7_G7V5P7_THELD	G7V5P7	is_bound	Thermovirga lienii (strain ATCC BAA-1197 / DSM 17291 / Cas60314)	G7V5P7	normal	6											0
tr_G7V5P7_G7V5P7_THELD	G7V5P7	evalue	Thermovirga lienii (strain ATCC BAA-1197 / DSM 17291 / Cas60314)	G7V5P7	normal	6
tr_G7V5P7_G7V5P7_THELD	G7V5P7	cluster_index	Thermovirga lienii (strain ATCC BAA-1197 / DSM 17291 / Cas60314)	G7V5P7	normal	6											14486
tr_A0A101IV25_A0A101IV25_9BACT	A0A101IV25	sort_key		A0A101IV25	complement	6										12604	810	12603	12602	12601	12600
tr_A0A101IV25_A0A101IV25_9BACT	A0A101IV25	accession		A0A101IV25	complement	6										A0A101IV29	A0A101IV25	A0A124G525	A0A124G523	A0A124G522	A0A117MFX2
tr_A0A101IV25_A0A101IV25_9BACT	A0A101IV25	id		A0A101IV25	complement	6										LGHG01000069	LGHG01000069	LGHG01000069	LGHG01000069	LGHG01000069	LGHG01000069
tr_A0A101IV25_A0A101IV25_9BACT	A0A101IV25	num		A0A101IV25	complement	6										6	5	4	3	2	1
tr_A0A101IV25_A0A101IV25_9BACT	A0A101IV25	family		A0A101IV25	complement	6										none		none	none	none	none
tr_A0A101IV25_A0A101IV25_9BACT	A0A101IV25	ipro_family		A0A101IV25	complement	6										none		none	none	none	none
tr_A0A101IV25_A0A101IV25_9BACT	A0A101IV25	start		A0A101IV25	complement	6										5354	2616	2412	1666	969	113
tr_A0A101IV25_A0A101IV25_9BACT	A0A101IV25	stop		A0A101IV25	complement	6										5809	4790	2609	2304	1523	952
tr_A0A101IV25_A0A101IV25_9BACT	A0A101IV25	rel_start		A0A101IV25	complement	6										2738	0	-204	-950	-1647	-2503
tr_A0A101IV25_A0A101IV25_9BACT	A0A101IV25	rel_stop		A0A101IV25	complement	6										3193	2174	-7	-312	-1093	-1664
tr_A0A101IV25_A0A101IV25_9BACT	A0A101IV25	direction		A0A101IV25	complement	6										complement	normal	normal	complement	normal	normal
tr_A0A101IV25_A0A101IV25_9BACT	A0A101IV25	type		A0A101IV25	complement	6										linear	linear	linear	linear	linear	linear
tr_A0A101IV25_A0A101IV25_9BACT	A0A101IV25	seq_len		A0A101IV25	complement	6										150	723	64	211	183	278
tr_A0A101IV25_A0A101IV25_9BACT	A0A101IV25	taxon_id		A0A101IV25	complement	6
tr_A0A101IV25_A0A101IV25_9BACT	A0A101IV25	anno_status		A0A101IV25	complement	6
tr_A0A101IV25_A0A101IV25_9BACT	A0A101IV25	desc		A0A101IV25	complement	6
tr_A0A101IV25_A0A101IV25_9BACT	A0A101IV25	family_desc		A0A101IV25	complement	6
tr_A0A101IV25_A0A101IV25_9BACT	A0A101IV25	ipro_family_desc		A0A101IV25	complement	6
tr_A0A101IV25_A0A101IV25_9BACT	A0A101IV25	color		A0A101IV25	complement	6										#808000		#808000	#808000	#808000	#808000
tr_A0A101IV25_A0A101IV25_9BACT	A0A101IV25	group_id		A0A101IV25	complement	6										810	810	810	810	810	810
tr_A0A101IV25_A0A101IV25_9BACT	A0A101IV25	organism		A0A101IV25	complement	6
tr_A0A101IV25_A0A101IV25_9BACT	A0A101IV25	is_bound		A0A101IV25	complement	6											3
tr_A0A101IV25_A0A101IV25_9BACT	A0A101IV25	evalue		A0A101IV25	complement	6
tr_A0A101IV25_A0A101IV25_9BACT	A0A101IV25	cluster_index		A0A101IV25	complement	6											809
tr_A0A101GGQ7_A0A101GGQ7_9BACT	A0A101GGQ7	sort_key	Synergistales bacterium 53_16.	A0A101GGQ7	complement	6										12446	792	12445	12444	12443	12442	12441
tr_A0A101GGQ7_A0A101GGQ7_9BACT	A0A101GGQ7	accession	Synergistales bacterium 53_16.	A0A101GGQ7	complement	6										A0A101GGR8	A0A101GGQ7	A0A101GGU2	A0A101GGT9	A0A101GGP8	A0A101GHA5	A0A101GGV3
tr_A0A101GGQ7_A0A101GGQ7_9BACT	A0A101GGQ7	id	Synergistales bacterium 53_16.	A0A101GGQ7	complement	6										LGGB01000068	LGGB01000068	LGGB01000068	LGGB01000068	LGGB01000068	LGGB01000068	LGGB01000068
tr_A0A101GGQ7_A0A101GGQ7_9BACT	A0A101GGQ7	num	Synergistales bacterium 53_16.	A0A101GGQ7	complement	6										7	6	5	4	3	2	1
tr_A0A101GGQ7_A0A101GGQ7_9BACT	A0A101GGQ7	family	Synergistales bacterium 53_16.	A0A101GGQ7	complement	6										PF01668	PF01314-PF02730	PF02597	none	PF00857	PF12706	PF00390-PF03949
tr_A0A101GGQ7_A0A101GGQ7_9BACT	A0A101GGQ7	ipro_family	Synergistales bacterium 53_16.	A0A101GGQ7	complement	6										IPR023620-IPR000037	IPR013984-IPR013985-IPR036503-IPR001203-IPR013983-IPR051919-IPR036021	IPR012675-IPR003749-IPR016155-IPR010035	none	IPR036380-IPR000868-IPR050993	IPR036866-IPR001279-IPR050419	IPR037062-IPR012301-IPR012302-IPR051674-IPR036291-IPR046346
tr_A0A101GGQ7_A0A101GGQ7_9BACT	A0A101GGQ7	start	Synergistales bacterium 53_16.	A0A101GGQ7	complement	6										6173	3435	3231	2485	1788	932	1
tr_A0A101GGQ7_A0A101GGQ7_9BACT	A0A101GGQ7	stop	Synergistales bacterium 53_16.	A0A101GGQ7	complement	6										6628	5609	3428	3123	2342	1771	845
tr_A0A101GGQ7_A0A101GGQ7_9BACT	A0A101GGQ7	rel_start	Synergistales bacterium 53_16.	A0A101GGQ7	complement	6										2738	0	-204	-950	-1647	-2503	-3434
tr_A0A101GGQ7_A0A101GGQ7_9BACT	A0A101GGQ7	rel_stop	Synergistales bacterium 53_16.	A0A101GGQ7	complement	6										3193	2174	-7	-312	-1093	-1664	-2590
tr_A0A101GGQ7_A0A101GGQ7_9BACT	A0A101GGQ7	direction	Synergistales bacterium 53_16.	A0A101GGQ7	complement	6										complement	normal	normal	complement	normal	normal	normal
tr_A0A101GGQ7_A0A101GGQ7_9BACT	A0A101GGQ7	type	Synergistales bacterium 53_16.	A0A101GGQ7	complement	6										linear	linear	linear	linear	linear	linear	linear
tr_A0A101GGQ7_A0A101GGQ7_9BACT	A0A101GGQ7	seq_len	Synergistales bacterium 53_16.	A0A101GGQ7	complement	6										150	723	64	211	183	278	280
tr_A0A101GGQ7_A0A101GGQ7_9BACT	A0A101GGQ7	taxon_id	Synergistales bacterium 53_16.	A0A101GGQ7	complement	6										1635273	1635273	1635273	1635273	1635273	1635273	1635273
tr_A0A101GGQ7_A0A101GGQ7_9BACT	A0A101GGQ7	anno_status	Synergistales bacterium 53_16.	A0A101GGQ7	complement	6										0	0	0	0	0	0	0
tr_A0A101GGQ7_A0A101GGQ7_9BACT	A0A101GGQ7	desc	Synergistales bacterium 53_16.	A0A101GGQ7	complement	6										SsrA-binding protein	Aldehyde ferredoxin oxidoreductase	Sulfur carrier protein ThiS	Uncharacterized protein	Isochorismatase hydrolase	Beta-lactamase domain protein	Malic protein NAD-binding protein
tr_A0A101GGQ7_A0A101GGQ7_9BACT	A0A101GGQ7	family_desc	Synergistales bacterium 53_16.	A0A101GGQ7	complement	6										SmpB	AFOR_C;AFOR_N	ThiS		Isochorismatase	Lactamase_B_2	malic;Malic_M
tr_A0A101GGQ7_A0A101GGQ7_9BACT	A0A101GGQ7	ipro_family_desc	Synergistales bacterium 53_16.	A0A101GGQ7	complement	6										SsrA-bd_prot;SmpB	OxRdtase_Ald_Fedxn_C;Ald_Fedxn_OxRdtase_N;Ald_Fedxn_OxRdtase_dom2;Ald_Fedxn_OxRdtase_dom3;Tungsten_al_ferr_oxy-like_C;Ald_Fedxn_OxRdtase_N_sf;W-dependent_AOR	ThiS/MoaD-like;Thi_S;Beta-grasp_dom_sf;Mopterin_synth/thiamin_S_b		Isochorismatase-like;Isochorismatase-like_sf;Isochorismatase_domain	Metallo-B-lactamas;RibonucZ/Hydroxyglut_hydro;PqqB	Malic_N_dom;Malic_NAD-bd;NAD(P)-bd_dom_sf;Malic_N_dom_sf;Aminoacid_DH-like_N_sf;Malate_Decarboxylase
tr_A0A101GGQ7_A0A101GGQ7_9BACT	A0A101GGQ7	color	Synergistales bacterium 53_16.	A0A101GGQ7	complement	6										#C78571	#FF0000,#0000FF	#40FF40	#808000	#CC7722	#836953	#C04040,#40C040
tr_A0A101GGQ7_A0A101GGQ7_9BACT	A0A101GGQ7	group_id	Synergistales bacterium 53_16.	A0A101GGQ7	complement	6										792	792	792	792	792	792	792
tr_A0A101GGQ7_A0A101GGQ7_9BACT	A0A101GGQ7	organism	Synergistales bacterium 53_16.	A0A101GGQ7	complement	6											Synergistales bacterium 53_16.
tr_A0A101GGQ7_A0A101GGQ7_9BACT	A0A101GGQ7	is_bound	Synergistales bacterium 53_16.	A0A101GGQ7	complement	6											3
tr_A0A101GGQ7_A0A101GGQ7_9BACT	A0A101GGQ7	evalue	Synergistales bacterium 53_16.	A0A101GGQ7	complement	6
tr_A0A101GGQ7_A0A101GGQ7_9BACT	A0A101GGQ7	cluster_index	Synergistales bacterium 53_16.	A0A101GGQ7	complement	6											791
tr_A0A101HYP0_A0A101HYP0_9BACT	A0A101HYP0	sort_key	Synergistales bacterium 58_81.	A0A101HYP0	normal	6											802	12542
tr_A0A101HYP0_A0A101HYP0_9BACT	A0A101HYP0	accession	Synergistales bacterium 58_81.	A0A101HYP0	normal	6											A0A101HYP0	A0A101HXU5
tr_A0A101HYP0_A0A101HYP0_9BACT	A0A101HYP0	id	Synergistales bacterium 58_81.	A0A101HYP0	normal	6											LGGV01000097	LGGV01000097
tr_A0A101HYP0_A0A101HYP0_9BACT	A0A101HYP0	num	Synergistales bacterium 58_81.	A0A101HYP0	normal	6											1	2
tr_A0A101HYP0_A0A101HYP0_9BACT	A0A101HYP0	family	Synergistales bacterium 58_81.	A0A101HYP0	normal	6											PF01314-PF02730	PF02597
tr_A0A101HYP0_A0A101HYP0_9BACT	A0A101HYP0	ipro_family	Synergistales bacterium 58_81.	A0A101HYP0	normal	6											IPR013984-IPR013985-IPR036503-IPR001203-IPR013983-IPR051919-IPR036021	IPR012675-IPR003749-IPR016155-IPR010035
tr_A0A101HYP0_A0A101HYP0_9BACT	A0A101HYP0	start	Synergistales bacterium 58_81.	A0A101HYP0	normal	6											289	2465
tr_A0A101HYP0_A0A101HYP0_9BACT	A0A101HYP0	stop	Synergistales bacterium 58_81.	A0A101HYP0	normal	6											2463	2665
tr_A0A101HYP0_A0A101HYP0_9BACT	A0A101HYP0	rel_start	Synergistales bacterium 58_81.	A0A101HYP0	normal	6											0	2176
tr_A0A101HYP0_A0A101HYP0_9BACT	A0A101HYP0	rel_stop	Synergistales bacterium 58_81.	A0A101HYP0	normal	6											2174	2376
tr_A0A101HYP0_A0A101HYP0_9BACT	A0A101HYP0	direction	Synergistales bacterium 58_81.	A0A101HYP0	normal	6											normal	normal
tr_A0A101HYP0_A0A101HYP0_9BACT	A0A101HYP0	type	Synergistales bacterium 58_81.	A0A101HYP0	normal	6											linear	linear
tr_A0A101HYP0_A0A101HYP0_9BACT	A0A101HYP0	seq_len	Synergistales bacterium 58_81.	A0A101HYP0	normal	6											723	65
tr_A0A101HYP0_A0A101HYP0_9BACT	A0A101HYP0	taxon_id	Synergistales bacterium 58_81.	A0A101HYP0	normal	6											1635274	1635274
tr_A0A101HYP0_A0A101HYP0_9BACT	A0A101HYP0	anno_status	Synergistales bacterium 58_81.	A0A101HYP0	normal	6											0	0
tr_A0A101HYP0_A0A101HYP0_9BACT	A0A101HYP0	desc	Synergistales bacterium 58_81.	A0A101HYP0	normal	6											Aldehyde ferredoxin oxidoreductase	Sulfur carrier protein ThiS
tr_A0A101HYP0_A0A101HYP0_9BACT	A0A101HYP0	family_desc	Synergistales bacterium 58_81.	A0A101HYP0	normal	6											AFOR_C;AFOR_N	ThiS
tr_A0A101HYP0_A0A101HYP0_9BACT	A0A101HYP0	ipro_family_desc	Synergistales bacterium 58_81.	A0A101HYP0	normal	6											OxRdtase_Ald_Fedxn_C;Ald_Fedxn_OxRdtase_N;Ald_Fedxn_OxRdtase_dom2;Ald_Fedxn_OxRdtase_dom3;Tungsten_al_ferr_oxy-like_C;Ald_Fedxn_OxRdtase_N_sf;W-dependent_AOR	ThiS/MoaD-like;Thi_S;Beta-grasp_dom_sf;Mopterin_synth/thiamin_S_b
tr_A0A101HYP0_A0A101HYP0_9BACT	A0A101HYP0	color	Synergistales bacterium 58_81.	A0A101HYP0	normal	6											#FF0000,#0000FF	#40FF40
tr_A0A101HYP0_A0A101HYP0_9BACT	A0A101HYP0	group_id	Synergistales bacterium 58_81.	A0A101HYP0	normal	6											802	802
tr_A0A101HYP0_A0A101HYP0_9BACT	A0A101HYP0	organism	Synergistales bacterium 58_81.	A0A101HYP0	normal	6											Synergistales bacterium 58_81.
tr_A0A101HYP0_A0A101HYP0_9BACT	A0A101HYP0	is_bound	Synergistales bacterium 58_81.	A0A101HYP0	normal	6											3
tr_A0A101HYP0_A0A101HYP0_9BACT	A0A101HYP0	evalue	Synergistales bacterium 58_81.	A0A101HYP0	normal	6
tr_A0A101HYP0_A0A101HYP0_9BACT	A0A101HYP0	cluster_index	Synergistales bacterium 58_81.	A0A101HYP0	normal	6											801
tr_A0A101GMJ5_A0A101GMJ5_9BACT	A0A101GMJ5	sort_key	Synergistales bacterium 57_84.	A0A101GMJ5	normal	6											793	12447
tr_A0A101GMJ5_A0A101GMJ5_9BACT	A0A101GMJ5	accession	Synergistales bacterium 57_84.	A0A101GMJ5	normal	6											A0A101GMJ5	A0A101GMK0
tr_A0A101GMJ5_A0A101GMJ5_9BACT	A0A101GMJ5	id	Synergistales bacterium 57_84.	A0A101GMJ5	normal	6											LGGE01000108	LGGE01000108
tr_A0A101GMJ5_A0A101GMJ5_9BACT	A0A101GMJ5	num	Synergistales bacterium 57_84.	A0A101GMJ5	normal	6											1	2
tr_A0A101GMJ5_A0A101GMJ5_9BACT	A0A101GMJ5	family	Synergistales bacterium 57_84.	A0A101GMJ5	normal	6											PF01314-PF02730	PF02597
tr_A0A101GMJ5_A0A101GMJ5_9BACT	A0A101GMJ5	ipro_family	Synergistales bacterium 57_84.	A0A101GMJ5	normal	6											IPR013984-IPR013985-IPR036503-IPR001203-IPR013983-IPR051919-IPR036021	IPR012675-IPR003749-IPR016155-IPR010035
tr_A0A101GMJ5_A0A101GMJ5_9BACT	A0A101GMJ5	start	Synergistales bacterium 57_84.	A0A101GMJ5	normal	6											147	2323
tr_A0A101GMJ5_A0A101GMJ5_9BACT	A0A101GMJ5	stop	Synergistales bacterium 57_84.	A0A101GMJ5	normal	6											2321	2523
tr_A0A101GMJ5_A0A101GMJ5_9BACT	A0A101GMJ5	rel_start	Synergistales bacterium 57_84.	A0A101GMJ5	normal	6											0	2176
tr_A0A101GMJ5_A0A101GMJ5_9BACT	A0A101GMJ5	rel_stop	Synergistales bacterium 57_84.	A0A101GMJ5	normal	6											2174	2376
tr_A0A101GMJ5_A0A101GMJ5_9BACT	A0A101GMJ5	direction	Synergistales bacterium 57_84.	A0A101GMJ5	normal	6											normal	normal
tr_A0A101GMJ5_A0A101GMJ5_9BACT	A0A101GMJ5	type	Synergistales bacterium 57_84.	A0A101GMJ5	normal	6											linear	linear
tr_A0A101GMJ5_A0A101GMJ5_9BACT	A0A101GMJ5	seq_len	Synergistales bacterium 57_84.	A0A101GMJ5	normal	6											723	65
tr_A0A101GMJ5_A0A101GMJ5_9BACT	A0A101GMJ5	taxon_id	Synergistales bacterium 57_84.	A0A101GMJ5	normal	6											1641384	1641384
tr_A0A101GMJ5_A0A101GMJ5_9BACT	A0A101GMJ5	anno_status	Synergistales bacterium 57_84.	A0A101GMJ5	normal	6											0	0
tr_A0A101GMJ5_A0A101GMJ5_9BACT	A0A101GMJ5	desc	Synergistales bacterium 57_84.	A0A101GMJ5	normal	6											Aldehyde ferredoxin oxidoreductase	Sulfur carrier protein ThiS
tr_A0A101GMJ5_A0A101GMJ5_9BACT	A0A101GMJ5	family_desc	Synergistales bacterium 57_84.	A0A101GMJ5	normal	6											AFOR_C;AFOR_N	ThiS
tr_A0A101GMJ5_A0A101GMJ5_9BACT	A0A101GMJ5	ipro_family_desc	Synergistales bacterium 57_84.	A0A101GMJ5	normal	6											OxRdtase_Ald_Fedxn_C;Ald_Fedxn_OxRdtase_N;Ald_Fedxn_OxRdtase_dom2;Ald_Fedxn_OxRdtase_dom3;Tungsten_al_ferr_oxy-like_C;Ald_Fedxn_OxRdtase_N_sf;W-dependent_AOR	ThiS/MoaD-like;Thi_S;Beta-grasp_dom_sf;Mopterin_synth/thiamin_S_b
tr_A0A101GMJ5_A0A101GMJ5_9BACT	A0A101GMJ5	color	Synergistales bacterium 57_84.	A0A101GMJ5	normal	6											#FF0000,#0000FF	#40FF40
tr_A0A101GMJ5_A0A101GMJ5_9BACT	A0A101GMJ5	group_id	Synergistales bacterium 57_84.	A0A101GMJ5	normal	6											793	793
tr_A0A101GMJ5_A0A101GMJ5_9BACT	A0A101GMJ5	organism	Synergistales bacterium 57_84.	A0A101GMJ5	normal	6											Synergistales bacterium 57_84.
tr_A0A101GMJ5_A0A101GMJ5_9BACT	A0A101GMJ5	is_bound	Synergistales bacterium 57_84.	A0A101GMJ5	normal	6											3
tr_A0A101GMJ5_A0A101GMJ5_9BACT	A0A101GMJ5	evalue	Synergistales bacterium 57_84.	A0A101GMJ5	normal	6
tr_A0A101GMJ5_A0A101GMJ5_9BACT	A0A101GMJ5	cluster_index	Synergistales bacterium 57_84.	A0A101GMJ5	normal	6											792
tr_A0A0Q0VXP0_A0A0Q0VXP0_9BACT	A0A0Q0VXP0	sort_key	Candidatus Cloacimonas sp. SDB.	A0A0Q0VXP0	normal	7										9531	574
tr_A0A0Q0VXP0_A0A0Q0VXP0_9BACT	A0A0Q0VXP0	accession	Candidatus Cloacimonas sp. SDB.	A0A0Q0VXP0	normal	7										A0A0Q1AHK7	A0A0Q0VXP0
tr_A0A0Q0VXP0_A0A0Q0VXP0_9BACT	A0A0Q0VXP0	id	Candidatus Cloacimonas sp. SDB.	A0A0Q0VXP0	normal	7										LKUH01000237	LKUH01000237
tr_A0A0Q0VXP0_A0A0Q0VXP0_9BACT	A0A0Q0VXP0	num	Candidatus Cloacimonas sp. SDB.	A0A0Q0VXP0	normal	7										1	2
tr_A0A0Q0VXP0_A0A0Q0VXP0_9BACT	A0A0Q0VXP0	family	Candidatus Cloacimonas sp. SDB.	A0A0Q0VXP0	normal	7										PF12838-PF13237	PF01314-PF02730
tr_A0A0Q0VXP0_A0A0Q0VXP0_9BACT	A0A0Q0VXP0	ipro_family	Candidatus Cloacimonas sp. SDB.	A0A0Q0VXP0	normal	7										IPR017896-IPR050294	IPR013984-IPR013985-IPR036503-IPR001203-IPR013983-IPR051919-IPR036021
tr_A0A0Q0VXP0_A0A0Q0VXP0_9BACT	A0A0Q0VXP0	start	Candidatus Cloacimonas sp. SDB.	A0A0Q0VXP0	normal	7										180	602
tr_A0A0Q0VXP0_A0A0Q0VXP0_9BACT	A0A0Q0VXP0	stop	Candidatus Cloacimonas sp. SDB.	A0A0Q0VXP0	normal	7										602	2785
tr_A0A0Q0VXP0_A0A0Q0VXP0_9BACT	A0A0Q0VXP0	rel_start	Candidatus Cloacimonas sp. SDB.	A0A0Q0VXP0	normal	7										-422	0
tr_A0A0Q0VXP0_A0A0Q0VXP0_9BACT	A0A0Q0VXP0	rel_stop	Candidatus Cloacimonas sp. SDB.	A0A0Q0VXP0	normal	7										0	2183
tr_A0A0Q0VXP0_A0A0Q0VXP0_9BACT	A0A0Q0VXP0	direction	Candidatus Cloacimonas sp. SDB.	A0A0Q0VXP0	normal	7										normal	normal
tr_A0A0Q0VXP0_A0A0Q0VXP0_9BACT	A0A0Q0VXP0	type	Candidatus Cloacimonas sp. SDB.	A0A0Q0VXP0	normal	7										linear	linear
tr_A0A0Q0VXP0_A0A0Q0VXP0_9BACT	A0A0Q0VXP0	seq_len	Candidatus Cloacimonas sp. SDB.	A0A0Q0VXP0	normal	7										139	726
tr_A0A0Q0VXP0_A0A0Q0VXP0_9BACT	A0A0Q0VXP0	taxon_id	Candidatus Cloacimonas sp. SDB.	A0A0Q0VXP0	normal	7										1732214	1732214
tr_A0A0Q0VXP0_A0A0Q0VXP0_9BACT	A0A0Q0VXP0	anno_status	Candidatus Cloacimonas sp. SDB.	A0A0Q0VXP0	normal	7										0	0
tr_A0A0Q0VXP0_A0A0Q0VXP0_9BACT	A0A0Q0VXP0	desc	Candidatus Cloacimonas sp. SDB.	A0A0Q0VXP0	normal	7										Aldehyde:ferredoxin oxidoreductase	Aldehyde:ferredoxin oxidoreductase
tr_A0A0Q0VXP0_A0A0Q0VXP0_9BACT	A0A0Q0VXP0	family_desc	Candidatus Cloacimonas sp. SDB.	A0A0Q0VXP0	normal	7										Fer4_7;Fer4_10	AFOR_C;AFOR_N
tr_A0A0Q0VXP0_A0A0Q0VXP0_9BACT	A0A0Q0VXP0	ipro_family_desc	Candidatus Cloacimonas sp. SDB.	A0A0Q0VXP0	normal	7										4Fe4S_Fe-S-bd;RnfB_subfamily	OxRdtase_Ald_Fedxn_C;Ald_Fedxn_OxRdtase_N;Ald_Fedxn_OxRdtase_dom2;Ald_Fedxn_OxRdtase_dom3;Tungsten_al_ferr_oxy-like_C;Ald_Fedxn_OxRdtase_N_sf;W-dependent_AOR
tr_A0A0Q0VXP0_A0A0Q0VXP0_9BACT	A0A0Q0VXP0	color	Candidatus Cloacimonas sp. SDB.	A0A0Q0VXP0	normal	7										#C9DC87,#C23B22	#FF0000,#0000FF
tr_A0A0Q0VXP0_A0A0Q0VXP0_9BACT	A0A0Q0VXP0	group_id	Candidatus Cloacimonas sp. SDB.	A0A0Q0VXP0	normal	7										574	574
tr_A0A0Q0VXP0_A0A0Q0VXP0_9BACT	A0A0Q0VXP0	organism	Candidatus Cloacimonas sp. SDB.	A0A0Q0VXP0	normal	7											Candidatus Cloacimonas sp. SDB.
tr_A0A0Q0VXP0_A0A0Q0VXP0_9BACT	A0A0Q0VXP0	is_bound	Candidatus Cloacimonas sp. SDB.	A0A0Q0VXP0	normal	7											3
tr_A0A0Q0VXP0_A0A0Q0VXP0_9BACT	A0A0Q0VXP0	evalue	Candidatus Cloacimonas sp. SDB.	A0A0Q0VXP0	normal	7
tr_A0A0Q0VXP0_A0A0Q0VXP0_9BACT	A0A0Q0VXP0	cluster_index	Candidatus Cloacimonas sp. SDB.	A0A0Q0VXP0	normal	7											573
tr_A0A151ELW1_A0A151ELW1_9EURY	A0A151ELW1	sort_key	Candidatus Proteinoplasmatales archaeon SG8-5.	A0A151ELW1	normal	7											1085	16291	16292	16293	16294	16295	16296	16297	16298	16289	16290
tr_A0A151ELW1_A0A151ELW1_9EURY	A0A151ELW1	accession	Candidatus Proteinoplasmatales archaeon SG8-5.	A0A151ELW1	normal	7											A0A151ELW1	A0A151ELV8	A0A151EM00	A0A151EM24	A0A151ELY6	A0A151ELV0	A0A151ELV1	A0A151ELZ2	A0A151EM08	A0A151EMI3	A0A151EM03
tr_A0A151ELW1_A0A151ELW1_9EURY	A0A151ELW1	id	Candidatus Proteinoplasmatales archaeon SG8-5.	A0A151ELW1	normal	7											LSSH01000039	LSSH01000039	LSSH01000039	LSSH01000039	LSSH01000039	LSSH01000039	LSSH01000039	LSSH01000039	LSSH01000039	LSSH01000039	LSSH01000039
tr_A0A151ELW1_A0A151ELW1_9EURY	A0A151ELW1	num	Candidatus Proteinoplasmatales archaeon SG8-5.	A0A151ELW1	normal	7											1	2	3	4	5	6	7	8	9	10	11
tr_A0A151ELW1_A0A151ELW1_9EURY	A0A151ELW1	family	Candidatus Proteinoplasmatales archaeon SG8-5.	A0A151ELW1	normal	7											PF01314-PF02730	none	PF12675	none	PF01039	PF00364	PF00289-PF02785-PF02786	PF00378	PF03484-PF17759	PF00107-PF08240	PF01902
tr_A0A151ELW1_A0A151ELW1_9EURY	A0A151ELW1	ipro_family	Candidatus Proteinoplasmatales archaeon SG8-5.	A0A151ELW1	normal	7											IPR013984-IPR013985-IPR036503-IPR001203-IPR013983-IPR051919-IPR036021	none	IPR024227	none	IPR034733-IPR011762-IPR011763-IPR045190-IPR029045	IPR000089-IPR050709-IPR011053	IPR005481-IPR005482-IPR005479-IPR011761-IPR011764-IPR050856-IPR011054-IPR016185	IPR014748-IPR001753-IPR051683-IPR029045	IPR045864-IPR020825-IPR022918-IPR005147-IPR041616-IPR045060-IPR005146-IPR009061-IPR004531	IPR013149-IPR013154-IPR050129-IPR020843-IPR011032-IPR036291	IPR014729-IPR002761-IPR030662-IPR005237-IPR022427
tr_A0A151ELW1_A0A151ELW1_9EURY	A0A151ELW1	start	Candidatus Proteinoplasmatales archaeon SG8-5.	A0A151ELW1	normal	7											179	2685	3673	4174	5024	6663	7187	8670	9867	11592	12706
tr_A0A151ELW1_A0A151ELW1_9EURY	A0A151ELW1	stop	Candidatus Proteinoplasmatales archaeon SG8-5.	A0A151ELW1	normal	7											2503	3662	4014	5013	6631	7184	8680	9473	11498	12623	13377
tr_A0A151ELW1_A0A151ELW1_9EURY	A0A151ELW1	rel_start	Candidatus Proteinoplasmatales archaeon SG8-5.	A0A151ELW1	normal	7											0	2506	3494	3995	4845	6484	7008	8491	9688	11413	12527
tr_A0A151ELW1_A0A151ELW1_9EURY	A0A151ELW1	rel_stop	Candidatus Proteinoplasmatales archaeon SG8-5.	A0A151ELW1	normal	7											2324	3483	3835	4834	6452	7005	8501	9294	11319	12444	13198
tr_A0A151ELW1_A0A151ELW1_9EURY	A0A151ELW1	direction	Candidatus Proteinoplasmatales archaeon SG8-5.	A0A151ELW1	normal	7											normal	normal	normal	normal	complement	complement	complement	complement	complement	normal	complement
tr_A0A151ELW1_A0A151ELW1_9EURY	A0A151ELW1	type	Candidatus Proteinoplasmatales archaeon SG8-5.	A0A151ELW1	normal	7											linear	linear	linear	linear	linear	linear	linear	linear	linear	linear	linear
tr_A0A151ELW1_A0A151ELW1_9EURY	A0A151ELW1	seq_len	Candidatus Proteinoplasmatales archaeon SG8-5.	A0A151ELW1	normal	7											773	324	112	278	534	172	496	266	542	342	222
tr_A0A151ELW1_A0A151ELW1_9EURY	A0A151ELW1	taxon_id	Candidatus Proteinoplasmatales archaeon SG8-5.	A0A151ELW1	normal	7											1803822	1803822	1803822	1803822	1803822	1803822	1803822	1803822	1803822	1803822	1803822
tr_A0A151ELW1_A0A151ELW1_9EURY	A0A151ELW1	anno_status	Candidatus Proteinoplasmatales archaeon SG8-5.	A0A151ELW1	normal	7											0	0	0	0	0	0	0	0	0	0	0
tr_A0A151ELW1_A0A151ELW1_9EURY	A0A151ELW1	desc	Candidatus Proteinoplasmatales archaeon SG8-5.	A0A151ELW1	normal	7											aldehyde ferredoxin oxidoreductase	Uncharacterized protein	DUF3795 domain-containing protein	Uncharacterized protein	Methylcrotonoyl-CoA carboxylase	Lipoyl-binding domain-containing protein	Pyruvate carboxylase subunit A	Enoyl-CoA hydratase	Phenylalanine--tRNA ligase beta subunit	Alcohol dehydrogenase	Diphthamide synthase domain-containing protein
tr_A0A151ELW1_A0A151ELW1_9EURY	A0A151ELW1	family_desc	Candidatus Proteinoplasmatales archaeon SG8-5.	A0A151ELW1	normal	7											AFOR_C;AFOR_N		DUF3795		Carboxyl_trans	Biotin_lipoyl	Biotin_carb_N;Biotin_carb_C;CPSase_L_D2	ECH_1	B5;tRNA_synthFbeta	ADH_zinc_N;ADH_N	Diphthami_syn_2
tr_A0A151ELW1_A0A151ELW1_9EURY	A0A151ELW1	ipro_family_desc	Candidatus Proteinoplasmatales archaeon SG8-5.	A0A151ELW1	normal	7											OxRdtase_Ald_Fedxn_C;Ald_Fedxn_OxRdtase_N;Ald_Fedxn_OxRdtase_dom2;Ald_Fedxn_OxRdtase_dom3;Tungsten_al_ferr_oxy-like_C;Ald_Fedxn_OxRdtase_N_sf;W-dependent_AOR		DUF3795		COA_CT_N;COA_CT_C;ClpP/crotonase-like_dom_sf;AcCoA_carboxyl_beta;MCCB/AccD1-like	Biotin_lipoyl;Single_hybrid_motif;Biotin_Carboxyl_Carrier/Decarb	CbamoylP_synth_lsu-like_ATP-bd;BC-like_N;Biotin_COase_C;Rudment_hybrid_motif;ATP-grasp;Biotin_carboxylation_dom;PreATP-grasp_dom_sf;Biotin_carboxylase_complex	Enoyl-CoA_hydra/iso;Enoyl-CoA_hydra_C;ClpP/crotonase-like_dom_sf;Enoyl-CoA_Hydratase/Isomerase	Phe-tRNA-synth_IIc_bsu_arc_euk;B3/B4_tRNA-bd;tRNA_synthase_B5-dom;DNA-bd_dom_put_sf;Phe-tRNA_synthase-like_B3/B4;Phe_tRNA_ligase_beta2_arc;PheRS_beta_core;Phe-tRNA-ligase_IIc_bsu;aa-tRNA-synth_II/BPL/LPL	GroES-like_sf;ADH-like_C;ADH-like_N;PKS_ER;NAD(P)-bd_dom_sf;Zn_alcohol_dh	Diphthami_syn_dom;MJ0570;Rossmann-like_a/b/a_fold;MJ0570_ATP-bd;DPH6/MJ0570
tr_A0A151ELW1_A0A151ELW1_9EURY	A0A151ELW1	color	Candidatus Proteinoplasmatales archaeon SG8-5.	A0A151ELW1	normal	7											#FF0000,#0000FF	#808000	#2D9A8A	#808000	#8000C0	#C3955D	#363900,#5B0120,#603C47	#E8000D	#EFD9DC,#9B0085	#F9429E,#674846	#02923F
tr_A0A151ELW1_A0A151ELW1_9EURY	A0A151ELW1	group_id	Candidatus Proteinoplasmatales archaeon SG8-5.	A0A151ELW1	normal	7											1085	1085	1085	1085	1085	1085	1085	1085	1085	1085	1085
tr_A0A151ELW1_A0A151ELW1_9EURY	A0A151ELW1	organism	Candidatus Proteinoplasmatales archaeon SG8-5.	A0A151ELW1	normal	7											Candidatus Proteinoplasmatales archaeon SG8-5.
tr_A0A151ELW1_A0A151ELW1_9EURY	A0A151ELW1	is_bound	Candidatus Proteinoplasmatales archaeon SG8-5.	A0A151ELW1	normal	7											1
tr_A0A151ELW1_A0A151ELW1_9EURY	A0A151ELW1	evalue	Candidatus Proteinoplasmatales archaeon SG8-5.	A0A151ELW1	normal	7
tr_A0A151ELW1_A0A151ELW1_9EURY	A0A151ELW1	cluster_index	Candidatus Proteinoplasmatales archaeon SG8-5.	A0A151ELW1	normal	7											1084
tr_A0A151DVI4_A0A151DVI4_9EURY	A0A151DVI4	sort_key	Thermoplasmatales archaeon SM1-50.	A0A151DVI4	normal	7	16085	16086	16087	16088	16089	16090	16091	16073	16074	16075	1072	16076	16077	16078	16079	16080	16081	16082	16083	16084
tr_A0A151DVI4_A0A151DVI4_9EURY	A0A151DVI4	accession	Thermoplasmatales archaeon SM1-50.	A0A151DVI4	normal	7	A0A151DVH3	A0A151DVI1	A0A151DVV5	A0A151DVP5	A0A151DWD4	A0A151DW20	A0A151DVN1	A0A151DVV2	A0A151DVU9	A0A151DVU8	A0A151DVI4	A0A151DVI9	A0A151DVW5	A0A151DVQ5	A0A151DWE2	A0A151DW32	A0A151DW40	A0A151DVN9	A0A151DVW3	A0A151DVV9
tr_A0A151DVI4_A0A151DVI4_9EURY	A0A151DVI4	id	Thermoplasmatales archaeon SM1-50.	A0A151DVI4	normal	7	LSSI01000084	LSSI01000084	LSSI01000084	LSSI01000084	LSSI01000084	LSSI01000084	LSSI01000084	LSSI01000084	LSSI01000084	LSSI01000084	LSSI01000084	LSSI01000084	LSSI01000084	LSSI01000084	LSSI01000084	LSSI01000084	LSSI01000084	LSSI01000084	LSSI01000084	LSSI01000084
tr_A0A151DVI4_A0A151DVI4_9EURY	A0A151DVI4	num	Thermoplasmatales archaeon SM1-50.	A0A151DVI4	normal	7	3	4	5	6	7	8	9	10	11	12	13	14	15	16	17	18	20	21	22	23
tr_A0A151DVI4_A0A151DVI4_9EURY	A0A151DVI4	family	Thermoplasmatales archaeon SM1-50.	A0A151DVI4	normal	7	PF01096-PF02150	PF00293	PF03205	PF07690	PF00892	none	none	none	none	PF13237	PF01314-PF02730	PF00246	PF00215-PF03737	PF04015-PF12838	PF20393	PF07690	PF09239	PF04406-PF20768-PF21180	none	none
tr_A0A151DVI4_A0A151DVI4_9EURY	A0A151DVI4	ipro_family	Thermoplasmatales archaeon SM1-50.	A0A151DVI4	normal	7	IPR001222-IPR001529-IPR012164-IPR006288	IPR000086-IPR020476-IPR015797	IPR027417-IPR004435-IPR052539	IPR036259-IPR011701-IPR020846-IPR050171	IPR000620	none	IPR011009	none	none	IPR017896-IPR050294	IPR013984-IPR013985-IPR036503-IPR001203-IPR013983-IPR051919-IPR036021	IPR000834-IPR033810	IPR013785-IPR001754-IPR005493-IPR017120-IPR011060-IPR036704-IPR017553-IPR041710	IPR007160-IPR017896-IPR050572	IPR046871	IPR036259-IPR011701-IPR020846-IPR050327	IPR014721-IPR036890-IPR015320-IPR050761-IPR010979-IPR020568-IPR005734	IPR036388-IPR004085-IPR013049-IPR049333-IPR034136-IPR002815-IPR036078	none	none
tr_A0A151DVI4_A0A151DVI4_9EURY	A0A151DVI4	start	Thermoplasmatales archaeon SM1-50.	A0A151DVI4	normal	7	1941	2218	2742	3425	4659	5588	6280	7305	7521	8184	8635	11612	12995	14284	15270	15740	20426	22115	23218	24671
tr_A0A151DVI4_A0A151DVI4_9EURY	A0A151DVI4	stop	Thermoplasmatales archaeon SM1-50.	A0A151DVI4	normal	7	2240	2709	3338	4615	5561	6196	7020	7517	8171	8633	10962	12694	14287	15270	15464	17074	22111	23212	23673	24898
tr_A0A151DVI4_A0A151DVI4_9EURY	A0A151DVI4	rel_start	Thermoplasmatales archaeon SM1-50.	A0A151DVI4	normal	7	-6694	-6417	-5893	-5210	-3976	-3047	-2355	-1330	-1114	-451	0	2977	4360	5649	6635	7105	11791	13480	14583	16036
tr_A0A151DVI4_A0A151DVI4_9EURY	A0A151DVI4	rel_stop	Thermoplasmatales archaeon SM1-50.	A0A151DVI4	normal	7	-6395	-5926	-5297	-4020	-3074	-2439	-1615	-1118	-464	-2	2327	4059	5652	6635	6829	8439	13476	14577	15038	16263
tr_A0A151DVI4_A0A151DVI4_9EURY	A0A151DVI4	direction	Thermoplasmatales archaeon SM1-50.	A0A151DVI4	normal	7	complement	complement	complement	normal	normal	normal	normal	normal	normal	normal	normal	complement	normal	normal	normal	complement	normal	normal	complement	normal
tr_A0A151DVI4_A0A151DVI4_9EURY	A0A151DVI4	type	Thermoplasmatales archaeon SM1-50.	A0A151DVI4	normal	7	linear	linear	linear	linear	linear	linear	linear	linear	linear	linear	linear	linear	linear	linear	linear	linear	linear	linear	linear	linear
tr_A0A151DVI4_A0A151DVI4_9EURY	A0A151DVI4	seq_len	Thermoplasmatales archaeon SM1-50.	A0A151DVI4	normal	7	98	162	197	395	299	201	245	69	215	148	774	359	429	327	63	443	560	364	150	74
tr_A0A151DVI4_A0A151DVI4_9EURY	A0A151DVI4	taxon_id	Thermoplasmatales archaeon SM1-50.	A0A151DVI4	normal	7	1803815	1803815	1803815	1803815	1803815	1803815	1803815	1803815	1803815	1803815	1803815	1803815	1803815	1803815	1803815	1803815	1803815	1803815	1803815	1803815
tr_A0A151DVI4_A0A151DVI4_9EURY	A0A151DVI4	anno_status	Thermoplasmatales archaeon SM1-50.	A0A151DVI4	normal	7	0	0	0	0	0	0	0	0	0	0	0	0	0	0	0	0	0	0	0	0
tr_A0A151DVI4_A0A151DVI4_9EURY	A0A151DVI4	desc	Thermoplasmatales archaeon SM1-50.	A0A151DVI4	normal	7	DNA-directed RNA polymerase subunit M	Nudix hydrolase domain-containing protein	Molybdopterin-guanine dinucleotide biosynthesis protein B (MobB) domain-containing protein	Major facilitator superfamily (MFS) profile domain-containing protein	EamA domain-containing protein	Oxidoreductase molybdopterin-binding domain-containing protein	Aminoglycoside phosphotransferase domain-containing protein	Oxidoreductase molybdopterin-binding domain-containing protein	Uncharacterized protein	4Fe-4S ferredoxin-type domain-containing protein	aldehyde ferredoxin oxidoreductase	Peptidase M14 carboxypeptidase A domain-containing protein	3-hexulose-6-phosphate synthase	4Fe-4S ferredoxin-type domain-containing protein	Uncharacterized protein	Major facilitator superfamily (MFS) profile domain-containing protein	DNA topoisomerase	Type 2 DNA topoisomerase 6 subunit A	DUF304 domain-containing protein	Uncharacterized protein
tr_A0A151DVI4_A0A151DVI4_9EURY	A0A151DVI4	family_desc	Thermoplasmatales archaeon SM1-50.	A0A151DVI4	normal	7	TFIIS_C;RNA_POL_M_15KD	NUDIX	MobB	MFS_1	EamA					Fer4_10	AFOR_C;AFOR_N	Peptidase_M14	OMPdecase;RraA-like	DUF362;Fer4_7	Pro_CA_2	MFS_1	Topo-VIb_trans	TP6A_N;Topo_VI_alpha;TOP6A-Spo11_Toprim
tr_A0A151DVI4_A0A151DVI4_9EURY	A0A151DVI4	ipro_family_desc	Thermoplasmatales archaeon SM1-50.	A0A151DVI4	normal	7	Znf_TFIIS;DNA-dir_RNA_pol_M/15kDasu;TFS;Rpa12/Rpb9/Rpc10/TFS	NUDIX_hydrolase_dom;NUDIX_hydrolase-like_dom_sf;Nudix_hydrolase	MobB_dom;P-loop_NTPase;MGD_biosynthesis_adapter	MFS;MFS_dom;MFS_trans_sf;MFS_Transporters	EamA_dom		Kinase-like_dom_sf			4Fe4S_Fe-S-bd;RnfB_subfamily	OxRdtase_Ald_Fedxn_C;Ald_Fedxn_OxRdtase_N;Ald_Fedxn_OxRdtase_dom2;Ald_Fedxn_OxRdtase_dom3;Tungsten_al_ferr_oxy-like_C;Ald_Fedxn_OxRdtase_N_sf;W-dependent_AOR	Peptidase_M14;Carboxypeptidase_T	OMPdeCOase_dom;RraA/RraA-like;RibuloseP-bd_barrel;Aldolase_TIM;Bifunct_HPS/DMK_prd;3-hexulose-6-phosphate_synth;RraA/RraA-like_sf;HPS/KGPDC	DUF362;4Fe4S_Fe-S-bd;Fe-S_Ferredoxin	Pro_CA_2	MFS;MFS_dom;MFS_trans_sf;Proton-linked_MCT	TopoVI_B;Ribosomal_uS13-like_H2TH;Ribsml_uS5_D2-typ_fold_subgr;TopoVI_B_transducer;Ribosomal_Su5_D2-typ_SF;HATPase_C_sf;TOP6B	Spo11/TopoVI_A;TopoVI_A;Spo11/TopoVI_A_N;TOPRIM_Topo6A/Spo11;Spo11/TopoVI_A_sf;WH-like_DNA-bd_sf;Topo_VI_alpha
tr_A0A151DVI4_A0A151DVI4_9EURY	A0A151DVI4	color	Thermoplasmatales archaeon SM1-50.	A0A151DVI4	normal	7	#E7FEFF,#F0DC82	#B39EB5	#65407D	#6495ED	#B31B1B	#808000	#808000	#808000	#808000	#C23B22	#FF0000,#0000FF	#1C3967	#F2F3F4,#40FFFF	#8A2BE2,#C9DC87	#5F7172	#6495ED	#B99EC7	#777A7E,#E0FEFD,#E16DC5	#808000	#808000
tr_A0A151DVI4_A0A151DVI4_9EURY	A0A151DVI4	group_id	Thermoplasmatales archaeon SM1-50.	A0A151DVI4	normal	7	1072	1072	1072	1072	1072	1072	1072	1072	1072	1072	1072	1072	1072	1072	1072	1072	1072	1072	1072	1072
tr_A0A151DVI4_A0A151DVI4_9EURY	A0A151DVI4	organism	Thermoplasmatales archaeon SM1-50.	A0A151DVI4	normal	7											Thermoplasmatales archaeon SM1-50.
tr_A0A151DVI4_A0A151DVI4_9EURY	A0A151DVI4	is_bound	Thermoplasmatales archaeon SM1-50.	A0A151DVI4	normal	7											0
tr_A0A151DVI4_A0A151DVI4_9EURY	A0A151DVI4	evalue	Thermoplasmatales archaeon SM1-50.	A0A151DVI4	normal	7
tr_A0A151DVI4_A0A151DVI4_9EURY	A0A151DVI4	cluster_index	Thermoplasmatales archaeon SM1-50.	A0A151DVI4	normal	7											1071
tr_M7U730_M7U730_9EURY	M7U730	sort_key	Thermoplasmatales archaeon SCGC AB-540-F20.	M7U730	normal	7						192136	192144	192145	192146	192147	14837	192148	192149	192150	192137	192138	192139	192140	192141	192142	192143
tr_M7U730_M7U730_9EURY	M7U730	accession	Thermoplasmatales archaeon SCGC AB-540-F20.	M7U730	normal	7						M7U723	M7TXR6	M7TDC2	M7TCQ7	M7T713	M7U730	M7TXS2	M7TDD1	M7TCS0	M7T727	M7U745	M7TXT8	M7TDE8	M7TCS4	M7T730	M7U757
tr_M7U730_M7U730_9EURY	M7U730	id	Thermoplasmatales archaeon SCGC AB-540-F20.	M7U730	normal	7						AOSI01000146	AOSI01000146	AOSI01000146	AOSI01000146	AOSI01000146	AOSI01000146	AOSI01000146	AOSI01000146	AOSI01000146	AOSI01000146	AOSI01000146	AOSI01000146	AOSI01000146	AOSI01000146	AOSI01000146	AOSI01000146
tr_M7U730_M7U730_9EURY	M7U730	num	Thermoplasmatales archaeon SCGC AB-540-F20.	M7U730	normal	7						1	2	3	4	5	6	7	8	9	10	11	12	13	14	15	16
tr_M7U730_M7U730_9EURY	M7U730	family	Thermoplasmatales archaeon SCGC AB-540-F20.	M7U730	normal	7						none	PF13282	none	none	PF12800-PF13237	PF01314-PF02730	PF18911	none	none	none	none	none	PF00072	PF00246	PF00246	PF00989-PF05763-PF08447-PF08448
tr_M7U730_M7U730_9EURY	M7U730	ipro_family	Thermoplasmatales archaeon SCGC AB-540-F20.	M7U730	normal	7						IPR006158-IPR051198-IPR007197	IPR025274-IPR051198	none	none	IPR017896-IPR050294	IPR013984-IPR013985-IPR036503-IPR001203-IPR013983-IPR051919-IPR036021	IPR013783-IPR000601-IPR022409-IPR035986	IPR013783-IPR036116-IPR035986	none	none	none	none	IPR001789-IPR050595-IPR011006	IPR000834	IPR000834	IPR036388-IPR013767-IPR008553-IPR013655-IPR013656-IPR000014-IPR000700-IPR052155-IPR036390-IPR035965
tr_M7U730_M7U730_9EURY	M7U730	start	Thermoplasmatales archaeon SCGC AB-540-F20.	M7U730	normal	7						1	505	1289	1704	2376	2828	5901	8808	10946	11269	11412	11600	12373	12905	13459	14396
tr_M7U730_M7U730_9EURY	M7U730	stop	Thermoplasmatales archaeon SCGC AB-540-F20.	M7U730	normal	7						452	1113	1702	2357	2825	5149	8765	10898	11275	11415	11603	12196	12765	13432	14100	16627
tr_M7U730_M7U730_9EURY	M7U730	rel_start	Thermoplasmatales archaeon SCGC AB-540-F20.	M7U730	normal	7						-2827	-2323	-1539	-1124	-452	0	3073	5980	8118	8441	8584	8772	9545	10077	10631	11568
tr_M7U730_M7U730_9EURY	M7U730	rel_stop	Thermoplasmatales archaeon SCGC AB-540-F20.	M7U730	normal	7						-2376	-1715	-1126	-471	-3	2321	5937	8070	8447	8587	8775	9368	9937	10604	11272	13799
tr_M7U730_M7U730_9EURY	M7U730	direction	Thermoplasmatales archaeon SCGC AB-540-F20.	M7U730	normal	7						normal	normal	normal	normal	normal	normal	normal	normal	complement	complement	complement	complement	complement	complement	complement	complement
tr_M7U730_M7U730_9EURY	M7U730	type	Thermoplasmatales archaeon SCGC AB-540-F20.	M7U730	normal	7						linear	linear	linear	linear	linear	linear	linear	linear	linear	linear	linear	linear	linear	linear	linear	linear
tr_M7U730_M7U730_9EURY	M7U730	seq_len	Thermoplasmatales archaeon SCGC AB-540-F20.	M7U730	normal	7						149	201	136	216	148	772	953	695	108	47	62	197	129	174	212	742
tr_M7U730_M7U730_9EURY	M7U730	taxon_id	Thermoplasmatales archaeon SCGC AB-540-F20.	M7U730	normal	7						1242866	1242866	1242866	1242866	1242866	1242866	1242866	1242866	1242866	1242866	1242866	1242866	1242866	1242866	1242866	1242866
tr_M7U730_M7U730_9EURY	M7U730	anno_status	Thermoplasmatales archaeon SCGC AB-540-F20.	M7U730	normal	7						0	0	0	0	0	0	0	0	0	0	0	0	0	0	0	0
tr_M7U730_M7U730_9EURY	M7U730	desc	Thermoplasmatales archaeon SCGC AB-540-F20.	M7U730	normal	7						Fe-S oxidoreductase	DUF4070 domain-containing protein	Uncharacterized protein	Uncharacterized protein	4Fe-4S dicluster domain-containing protein	aldehyde ferredoxin oxidoreductase	PKD domain protein	PKD domain-containing protein	Uncharacterized protein	Uncharacterized protein	Uncharacterized protein	Uncharacterized protein	Response regulator with CheY-like receiver domain and winged-helix DNA-binding domain	Zinc carboxypeptidase	Zinc carboxypeptidase	PAS domain S-box
tr_M7U730_M7U730_9EURY	M7U730	family_desc	Thermoplasmatales archaeon SCGC AB-540-F20.	M7U730	normal	7							DUF4070			Fer4_4;Fer4_10	AFOR_C;AFOR_N	PKD_4						Response_reg	Peptidase_M14	Peptidase_M14	PAS;DUF835;PAS_3;PAS_4
tr_M7U730_M7U730_9EURY	M7U730	ipro_family_desc	Thermoplasmatales archaeon SCGC AB-540-F20.	M7U730	normal	7						Cobalamin-bd;rSAM;Tetrapyrrole_Bchl_Biosynth_MTs	DUF4070;Tetrapyrrole_Bchl_Biosynth_MTs			4Fe4S_Fe-S-bd;RnfB_subfamily	OxRdtase_Ald_Fedxn_C;Ald_Fedxn_OxRdtase_N;Ald_Fedxn_OxRdtase_dom2;Ald_Fedxn_OxRdtase_dom3;Tungsten_al_ferr_oxy-like_C;Ald_Fedxn_OxRdtase_N_sf;W-dependent_AOR	PKD_dom;Ig-like_fold;PKD/Chitinase_dom;PKD_dom_sf	Ig-like_fold;PKD_dom_sf;FN3_sf					Sig_transdc_resp-reg_receiver;CheY-like_superfamily;Bact_response_regulator	Peptidase_M14	Peptidase_M14	PAS;PAS-assoc_C;DUF835;PAS_fold_3;PAS_4;PAS_fold;PAS-like_dom_sf;WH-like_DNA-bd_sf;WH_DNA-bd_sf;Biofilm_reg_signaling
tr_M7U730_M7U730_9EURY	M7U730	color	Thermoplasmatales archaeon SCGC AB-540-F20.	M7U730	normal	7						#808000	#8B8589	#808000	#808000	#004080,#C23B22	#FF0000,#0000FF	#FC8AE7	#808000	#808000	#808000	#808000	#808000	#FA8072	#1C3967	#1C3967	#7FFF00,#4F7942,#00FF00,#00FF40
tr_M7U730_M7U730_9EURY	M7U730	group_id	Thermoplasmatales archaeon SCGC AB-540-F20.	M7U730	normal	7						14837	14837	14837	14837	14837	14837	14837	14837	14837	14837	14837	14837	14837	14837	14837	14837
tr_M7U730_M7U730_9EURY	M7U730	organism	Thermoplasmatales archaeon SCGC AB-540-F20.	M7U730	normal	7											Thermoplasmatales archaeon SCGC AB-540-F20.
tr_M7U730_M7U730_9EURY	M7U730	is_bound	Thermoplasmatales archaeon SCGC AB-540-F20.	M7U730	normal	7											1
tr_M7U730_M7U730_9EURY	M7U730	evalue	Thermoplasmatales archaeon SCGC AB-540-F20.	M7U730	normal	7
tr_M7U730_M7U730_9EURY	M7U730	cluster_index	Thermoplasmatales archaeon SCGC AB-540-F20.	M7U730	normal	7											14836
tr_A0A151EPV5_A0A151EPV5_9EURY	A0A151EPV5	sort_key	Thermoplasmatales archaeon SG8-52-3.	A0A151EPV5	normal	7	16336	16337	16338	16339	16340	16341	16342	16343	16344	16345	1089	16346	16347	16348	16349	16350	16351	16352	16353	16354	16355
tr_A0A151EPV5_A0A151EPV5_9EURY	A0A151EPV5	accession	Thermoplasmatales archaeon SG8-52-3.	A0A151EPV5	normal	7	A0A151EPR5	A0A151EPS7	A0A151EQC4	A0A151EPS0	A0A151EPQ8	A0A151EPV3	A0A151EPV2	A0A151EPR4	A0A151EPP9	A0A151EPQ7	A0A151EPV5	A0A151EPS8	A0A151EPT5	A0A151EQD4	A0A151EPS4	A0A151EPR7	A0A151EPW1	A0A151EPV9	A0A151EPT4	A0A151EPQ9	A0A151EPR8
tr_A0A151EPV5_A0A151EPV5_9EURY	A0A151EPV5	id	Thermoplasmatales archaeon SG8-52-3.	A0A151EPV5	normal	7	LSSG01000078	LSSG01000078	LSSG01000078	LSSG01000078	LSSG01000078	LSSG01000078	LSSG01000078	LSSG01000078	LSSG01000078	LSSG01000078	LSSG01000078	LSSG01000078	LSSG01000078	LSSG01000078	LSSG01000078	LSSG01000078	LSSG01000078	LSSG01000078	LSSG01000078	LSSG01000078	LSSG01000078
tr_A0A151EPV5_A0A151EPV5_9EURY	A0A151EPV5	num	Thermoplasmatales archaeon SG8-52-3.	A0A151EPV5	normal	7	14	15	16	17	18	19	20	21	22	23	24	25	26	27	28	29	30	31	32	33	34
tr_A0A151EPV5_A0A151EPV5_9EURY	A0A151EPV5	family	Thermoplasmatales archaeon SG8-52-3.	A0A151EPV5	normal	7	PF00892	PF01411-PF07973	PF03205	PF00892	none	PF01636	none	none	none	PF13237	PF01314-PF02730	PF00899	PF02597	none	PF01040	PF10469	PF14378	PF01909-PF09249-PF21133	none	PF01808-PF02142	none
tr_A0A151EPV5_A0A151EPV5_9EURY	A0A151EPV5	ipro_family	Thermoplasmatales archaeon SG8-52-3.	A0A151EPV5	normal	7	IPR000620-IPR052756	IPR018164-IPR012947-IPR018165-IPR051335-IPR009000-IPR018163	IPR027417-IPR004435-IPR052539	IPR000620	IPR036374	IPR002575-IPR011009	none	none	none	IPR017896-IPR050294	IPR013984-IPR013985-IPR036503-IPR001203-IPR013983-IPR051919-IPR036021	IPR000594-IPR045886-IPR035985-IPR012729	IPR012675-IPR003749-IPR010035-IPR016155	IPR017825	IPR044878-IPR000537-IPR050475	IPR004175-IPR019510-IPR009097	IPR026841-IPR036938	IPR042090-IPR043519-IPR008229-IPR002934-IPR015329-IPR048833-IPR011068-IPR006116	none	IPR024051-IPR036914-IPR002695-IPR011607-IPR016193	none
tr_A0A151EPV5_A0A151EPV5_9EURY	A0A151EPV5	start	Thermoplasmatales archaeon SG8-52-3.	A0A151EPV5	normal	7	12798	13768	14595	15164	16110	16769	17556	17917	18338	18995	19462	21778	22371	22576	22932	23973	24619	25409	26736	27572	29154
tr_A0A151EPV5_A0A151EPV5_9EURY	A0A151EPV5	stop	Thermoplasmatales archaeon SG8-52-3.	A0A151EPV5	normal	7	13727	14478	15065	16063	16715	17494	17855	18336	18982	19447	21771	22374	22571	22851	23849	24527	25416	26761	27521	29122	29870
tr_A0A151EPV5_A0A151EPV5_9EURY	A0A151EPV5	rel_start	Thermoplasmatales archaeon SG8-52-3.	A0A151EPV5	normal	7	-6664	-5694	-4867	-4298	-3352	-2693	-1906	-1545	-1124	-467	0	2316	2909	3114	3470	4511	5157	5947	7274	8110	9692
tr_A0A151EPV5_A0A151EPV5_9EURY	A0A151EPV5	rel_stop	Thermoplasmatales archaeon SG8-52-3.	A0A151EPV5	normal	7	-5735	-4984	-4397	-3399	-2747	-1968	-1607	-1126	-480	-15	2309	2912	3109	3389	4387	5065	5954	7299	8059	9660	10408
tr_A0A151EPV5_A0A151EPV5_9EURY	A0A151EPV5	direction	Thermoplasmatales archaeon SG8-52-3.	A0A151EPV5	normal	7	normal	normal	complement	normal	normal	normal	normal	normal	normal	normal	normal	normal	normal	complement	complement	normal	normal	normal	normal	normal	complement
tr_A0A151EPV5_A0A151EPV5_9EURY	A0A151EPV5	type	Thermoplasmatales archaeon SG8-52-3.	A0A151EPV5	normal	7	linear	linear	linear	linear	linear	linear	linear	linear	linear	linear	linear	linear	linear	linear	linear	linear	linear	linear	linear	linear	linear
tr_A0A151EPV5_A0A151EPV5_9EURY	A0A151EPV5	seq_len	Thermoplasmatales archaeon SG8-52-3.	A0A151EPV5	normal	7	308	235	155	298	200	240	98	138	213	149	768	197	65	90	304	183	264	449	260	515	237
tr_A0A151EPV5_A0A151EPV5_9EURY	A0A151EPV5	taxon_id	Thermoplasmatales archaeon SG8-52-3.	A0A151EPV5	normal	7	1803818	1803818	1803818	1803818	1803818	1803818	1803818	1803818	1803818	1803818	1803818	1803818	1803818	1803818	1803818	1803818	1803818	1803818	1803818	1803818	1803818
tr_A0A151EPV5_A0A151EPV5_9EURY	A0A151EPV5	anno_status	Thermoplasmatales archaeon SG8-52-3.	A0A151EPV5	normal	7	0	0	0	0	0	0	0	0	0	0	0	0	0	0	0	0	0	0	0	0	0
tr_A0A151EPV5_A0A151EPV5_9EURY	A0A151EPV5	desc	Thermoplasmatales archaeon SG8-52-3.	A0A151EPV5	normal	7	Multidrug DMT transporter permease	Alanyl-transfer RNA synthetases family profile domain-containing protein	Molybdopterin-guanine dinucleotide biosynthesis protein B (MobB) domain-containing protein	EamA domain-containing protein	Uncharacterized protein	Aminoglycoside phosphotransferase domain-containing protein	Uncharacterized protein	Oxidoreductase molybdopterin-binding domain-containing protein	Uncharacterized protein	4Fe-4S ferredoxin-type domain-containing protein	aldehyde ferredoxin oxidoreductase	THIF-type NAD/FAD binding fold domain-containing protein	Thiamine biosynthesis protein ThiS	Lycopene cyclase domain-containing protein	4-hydroxybenzoate polyprenyltransferase	RNA 2',3'-cyclic phosphodiesterase	Inositolphosphotransferase Aur1/Ipt1 domain-containing protein	CCA-adding enzyme	YqgF/RNase H-like domain-containing protein	Bifunctional phosphoribosylaminoimidazolecarboxamide formyltransferase/inosine monophosphate cyclohydrolase	Uncharacterized protein
tr_A0A151EPV5_A0A151EPV5_9EURY	A0A151EPV5	family_desc	Thermoplasmatales archaeon SG8-52-3.	A0A151EPV5	normal	7	EamA	tRNA-synt_2c;tRNA_SAD	MobB	EamA		APH				Fer4_10	AFOR_C;AFOR_N	ThiF	ThiS		UbiA	AKAP7_NLS	PAP2_3	NTP_transf_2;tRNA_NucTransf2;CAA_C		AICARFT_IMPCHas;MGS
tr_A0A151EPV5_A0A151EPV5_9EURY	A0A151EPV5	ipro_family_desc	Thermoplasmatales archaeon SG8-52-3.	A0A151EPV5	normal	7	EamA_dom;Alkyne_AA_exporter	Transl_B-barrel_sf;tRNA_SAD;Thr/Ala-tRNA-synth_IIc_edit;Ala-tRNA-synth_IIc_N;Ala-tRNA-synth_IIc_core;Alanyl-tRNA_Editing_Enzymes	MobB_dom;P-loop_NTPase;MGD_biosynthesis_adapter	EamA_dom	OxRdtase_Mopterin-bd_sf	Aminoglycoside_PTrfase;Kinase-like_dom_sf				4Fe4S_Fe-S-bd;RnfB_subfamily	OxRdtase_Ald_Fedxn_C;Ald_Fedxn_OxRdtase_N;Ald_Fedxn_OxRdtase_dom2;Ald_Fedxn_OxRdtase_dom3;Tungsten_al_ferr_oxy-like_C;Ald_Fedxn_OxRdtase_N_sf;W-dependent_AOR	ThiF_NAD_FAD-bd;ThiF_fam2;Ubiquitin-activating_enz;ThiF/MoeB/HesA	ThiS/MoaD-like;Thi_S;Beta-grasp_dom_sf;Mopterin_synth/thiamin_S_b	Lycopene_cyclase_dom	UbiA_prenyltransferase;UbiA_sf;Prenyltransferase_related	RNA_CPDase;Cyclic_Pdiesterase;AKAP7-like_phosphoesterase	Aur1/Ipt1;P_Acid_Pase_2/haloperoxi_sf	Polymerase_NTP_transf_dom;NT_2-5OAS_ClassI-CCAase;CCA-adding_arc;NuclTrfase_I-like_C;tRNA_NucTransf2;CCA_tRNA_nucleotrans_2;NT_sf;CAA_C		PurH-like;MGS-like_dom;Cytidine_deaminase-like;AICAR_Tfase_dup_dom_sf;MGS-like_dom_sf
tr_A0A151EPV5_A0A151EPV5_9EURY	A0A151EPV5	color	Thermoplasmatales archaeon SG8-52-3.	A0A151EPV5	normal	7	#B31B1B	#AA98A9,#FF69B4	#65407D	#B31B1B	#808000	#022403	#808000	#808000	#808000	#C23B22	#FF0000,#0000FF	#6F4E37	#40FF40	#808000	#DE5D83	#35473E	#01344B	#FDDDE6,#B78727,#AE2029	#808000	#B7B6BF,#92C4A1	#808000
tr_A0A151EPV5_A0A151EPV5_9EURY	A0A151EPV5	group_id	Thermoplasmatales archaeon SG8-52-3.	A0A151EPV5	normal	7	1089	1089	1089	1089	1089	1089	1089	1089	1089	1089	1089	1089	1089	1089	1089	1089	1089	1089	1089	1089	1089
tr_A0A151EPV5_A0A151EPV5_9EURY	A0A151EPV5	organism	Thermoplasmatales archaeon SG8-52-3.	A0A151EPV5	normal	7											Thermoplasmatales archaeon SG8-52-3.
tr_A0A151EPV5_A0A151EPV5_9EURY	A0A151EPV5	is_bound	Thermoplasmatales archaeon SG8-52-3.	A0A151EPV5	normal	7											0
tr_A0A151EPV5_A0A151EPV5_9EURY	A0A151EPV5	evalue	Thermoplasmatales archaeon SG8-52-3.	A0A151EPV5	normal	7
tr_A0A151EPV5_A0A151EPV5_9EURY	A0A151EPV5	cluster_index	Thermoplasmatales archaeon SG8-52-3.	A0A151EPV5	normal	7											1088
tr_A0A151E319_A0A151E319_9EURY	A0A151E319	sort_key		A0A151E319	normal	7	16156	16157	16158	16159	16140	16141	16142	16143	16144	16145	1076	16146	16147	16148	16149	16150	16151	16152	16153	16154	16155
tr_A0A151E319_A0A151E319_9EURY	A0A151E319	accession		A0A151E319	normal	7	A0A151E311	A0A151E2X9	A0A151E357	A0A151E2W4	A0A151E2W1	A0A151E2U8	A0A151E324	A0A151E3J3	A0A151E338	A0A151E303	A0A151E319	A0A151E2Y9	A0A151E371	A0A151E2X7	A0A151E2X1	A0A151E2X2	A0A151E328	A0A151E3K5	A0A151E350	A0A151E307	A0A151E369
tr_A0A151E319_A0A151E319_9EURY	A0A151E319	id		A0A151E319	normal	7	LSSE01000020	LSSE01000020	LSSE01000020	LSSE01000020	LSSE01000020	LSSE01000020	LSSE01000020	LSSE01000020	LSSE01000020	LSSE01000020	LSSE01000020	LSSE01000020	LSSE01000020	LSSE01000020	LSSE01000020	LSSE01000020	LSSE01000020	LSSE01000020	LSSE01000020	LSSE01000020	LSSE01000020
tr_A0A151E319_A0A151E319_9EURY	A0A151E319	num		A0A151E319	normal	7	6	7	8	9	10	11	12	13	14	15	16	17	18	19	20	21	22	23	24	25	26
tr_A0A151E319_A0A151E319_9EURY	A0A151E319	family		A0A151E319	normal	7	none	none	none	none	none	none	none	none	none	none		none	none	none	none	none	none	none	none	none	none
tr_A0A151E319_A0A151E319_9EURY	A0A151E319	ipro_family		A0A151E319	normal	7	none	none	none	none	none	none	none	none	none	none		none	none	none	none	none	none	none	none	none	none
tr_A0A151E319_A0A151E319_9EURY	A0A151E319	start		A0A151E319	normal	7	3861	4838	5665	6221	7168	7829	8614	8995	9398	10055	10507	12838	13431	13635	13990	15030	15637	17431	18141	19495	20303
tr_A0A151E319_A0A151E319_9EURY	A0A151E319	stop		A0A151E319	normal	7	4793	5548	6117	7141	7776	8554	8910	9396	10042	10507	12831	13434	13631	13940	14907	15587	17229	18024	19493	20271	21853
tr_A0A151E319_A0A151E319_9EURY	A0A151E319	rel_start		A0A151E319	normal	7	-6646	-5669	-4842	-4286	-3339	-2678	-1893	-1512	-1109	-452	0	2331	2924	3128	3483	4523	5130	6924	7634	8988	9796
tr_A0A151E319_A0A151E319_9EURY	A0A151E319	rel_stop		A0A151E319	normal	7	-5714	-4959	-4390	-3366	-2731	-1953	-1597	-1111	-465	0	2324	2927	3124	3433	4400	5080	6722	7517	8986	9764	11346
tr_A0A151E319_A0A151E319_9EURY	A0A151E319	direction		A0A151E319	normal	7	normal	normal	complement	normal	normal	normal	normal	normal	normal	normal	normal	normal	normal	complement	complement	normal	complement	normal	normal	normal	normal
tr_A0A151E319_A0A151E319_9EURY	A0A151E319	type		A0A151E319	normal	7	linear	linear	linear	linear	linear	linear	linear	linear	linear	linear	linear	linear	linear	linear	linear	linear	linear	linear	linear	linear	linear
tr_A0A151E319_A0A151E319_9EURY	A0A151E319	seq_len		A0A151E319	normal	7	309	235	149	305	201	240	97	132	213	149	773	197	65	100	304	184	529	196	449	257	515
tr_A0A151E319_A0A151E319_9EURY	A0A151E319	taxon_id		A0A151E319	normal	7
tr_A0A151E319_A0A151E319_9EURY	A0A151E319	anno_status		A0A151E319	normal	7
tr_A0A151E319_A0A151E319_9EURY	A0A151E319	desc		A0A151E319	normal	7
tr_A0A151E319_A0A151E319_9EURY	A0A151E319	family_desc		A0A151E319	normal	7
tr_A0A151E319_A0A151E319_9EURY	A0A151E319	ipro_family_desc		A0A151E319	normal	7
tr_A0A151E319_A0A151E319_9EURY	A0A151E319	color		A0A151E319	normal	7	#808000	#808000	#808000	#808000	#808000	#808000	#808000	#808000	#808000	#808000		#808000	#808000	#808000	#808000	#808000	#808000	#808000	#808000	#808000	#808000
tr_A0A151E319_A0A151E319_9EURY	A0A151E319	group_id		A0A151E319	normal	7	1076	1076	1076	1076	1076	1076	1076	1076	1076	1076	1076	1076	1076	1076	1076	1076	1076	1076	1076	1076	1076
tr_A0A151E319_A0A151E319_9EURY	A0A151E319	organism		A0A151E319	normal	7
tr_A0A151E319_A0A151E319_9EURY	A0A151E319	is_bound		A0A151E319	normal	7											0
tr_A0A151E319_A0A151E319_9EURY	A0A151E319	evalue		A0A151E319	normal	7
tr_A0A151E319_A0A151E319_9EURY	A0A151E319	cluster_index		A0A151E319	normal	7											1075
tr_A0A151EI79_A0A151EI79_9EURY	A0A151EI79	sort_key	Thermoplasmatales archaeon SG8-52-1.	A0A151EI79	complement	7	16271	16270	16269	16267	16266	16265	16264	16263	16262	16261	1083	16260	16259	16278	16277	16276	16275	16274	16273	16272	16268
tr_A0A151EI79_A0A151EI79_9EURY	A0A151EI79	accession	Thermoplasmatales archaeon SG8-52-1.	A0A151EI79	complement	7	A0A151EI87	A0A151EI25	A0A151EI21	A0A151EI62	A0A151EI69	A0A151EI85	A0A151EI51	A0A151EI70	A0A151EIR4	A0A151EI81	A0A151EI79	A0A151EI16	A0A151EI11	A0A151EI53	A0A151EI56	A0A151EI75	A0A151EI43	A0A151EI60	A0A151EIQ6	A0A151EIS9	A0A151EI71
tr_A0A151EI79_A0A151EI79_9EURY	A0A151EI79	id	Thermoplasmatales archaeon SG8-52-1.	A0A151EI79	complement	7	LSSD01000040	LSSD01000040	LSSD01000040	LSSD01000040	LSSD01000040	LSSD01000040	LSSD01000040	LSSD01000040	LSSD01000040	LSSD01000040	LSSD01000040	LSSD01000040	LSSD01000040	LSSD01000040	LSSD01000040	LSSD01000040	LSSD01000040	LSSD01000040	LSSD01000040	LSSD01000040	LSSD01000040
tr_A0A151EI79_A0A151EI79_9EURY	A0A151EI79	num	Thermoplasmatales archaeon SG8-52-1.	A0A151EI79	complement	7	22	21	20	19	18	17	16	15	14	13	12	11	10	9	8	7	6	5	4	3	2
tr_A0A151EI79_A0A151EI79_9EURY	A0A151EI79	family	Thermoplasmatales archaeon SG8-52-1.	A0A151EI79	complement	7	PF00082	none	none	PF14312	PF00801-PF13360-PF13570	none	none	none	none	PF12798-PF13237	PF01314-PF02730	PF00899	PF02597	PF18916	PF01040	PF13563	PF14378	PF01909-PF09249-PF21133	none	PF01808-PF02142	none
tr_A0A151EI79_A0A151EI79_9EURY	A0A151EI79	ipro_family	Thermoplasmatales archaeon SG8-52-1.	A0A151EI79	complement	7	IPR013783-IPR036852-IPR000209-IPR015500-IPR050131-IPR035986	IPR008969	none	IPR028994-IPR013783-IPR015915-IPR035986	IPR015943-IPR013783-IPR000601-IPR035986-IPR011047	IPR011009	none	none	none	IPR017896-IPR050294	IPR013984-IPR013985-IPR036503-IPR001203-IPR013983-IPR051919-IPR036021	IPR000594-IPR045886-IPR035985-IPR012729	IPR012675-IPR003749-IPR010035-IPR016155	IPR017825	IPR044878-IPR000537-IPR050475	IPR004175-IPR009097	IPR026841-IPR036938	IPR042090-IPR043519-IPR008229-IPR002934-IPR015329-IPR048833-IPR011068-IPR006116	none	IPR024051-IPR036914-IPR002695-IPR011607-IPR016193	none
tr_A0A151EI79_A0A151EI79_9EURY	A0A151EI79	start	Thermoplasmatales archaeon SG8-52-1.	A0A151EI79	complement	7	19659	18949	18004	16236	14591	13672	13302	12660	12017	11555	9227	8627	8430	8148	7172	6456	5647	4292	3523	1842	1550
tr_A0A151EI79_A0A151EI79_9EURY	A0A151EI79	stop	Thermoplasmatales archaeon SG8-52-1.	A0A151EI79	complement	7	21776	19419	18759	17951	16171	14400	13607	13067	12658	12004	11551	9223	8630	8423	8086	7010	6402	5650	4290	3389	1816
tr_A0A151EI79_A0A151EI79_9EURY	A0A151EI79	rel_start	Thermoplasmatales archaeon SG8-52-1.	A0A151EI79	complement	7	10432	9722	8777	7009	5364	4445	4075	3433	2790	2328	0	-600	-797	-1079	-2055	-2771	-3580	-4935	-5704	-7385	-7677
tr_A0A151EI79_A0A151EI79_9EURY	A0A151EI79	rel_stop	Thermoplasmatales archaeon SG8-52-1.	A0A151EI79	complement	7	12549	10192	9532	8724	6944	5173	4380	3840	3431	2777	2324	-4	-597	-804	-1141	-2217	-2825	-3577	-4937	-5838	-7411
tr_A0A151EI79_A0A151EI79_9EURY	A0A151EI79	direction	Thermoplasmatales archaeon SG8-52-1.	A0A151EI79	complement	7	normal	complement	normal	normal	normal	normal	normal	normal	normal	normal	normal	normal	normal	complement	complement	normal	normal	normal	normal	normal	complement
tr_A0A151EI79_A0A151EI79_9EURY	A0A151EI79	type	Thermoplasmatales archaeon SG8-52-1.	A0A151EI79	complement	7	linear	linear	linear	linear	linear	linear	linear	linear	linear	linear	linear	linear	linear	linear	linear	linear	linear	linear	linear	linear	linear
tr_A0A151EI79_A0A151EI79_9EURY	A0A151EI79	seq_len	Thermoplasmatales archaeon SG8-52-1.	A0A151EI79	complement	7	704	155	250	570	525	241	100	134	212	148	773	197	65	90	303	183	250	451	254	514	87
tr_A0A151EI79_A0A151EI79_9EURY	A0A151EI79	taxon_id	Thermoplasmatales archaeon SG8-52-1.	A0A151EI79	complement	7	1803816	1803816	1803816	1803816	1803816	1803816	1803816	1803816	1803816	1803816	1803816	1803816	1803816	1803816	1803816	1803816	1803816	1803816	1803816	1803816	1803816
tr_A0A151EI79_A0A151EI79_9EURY	A0A151EI79	anno_status	Thermoplasmatales archaeon SG8-52-1.	A0A151EI79	complement	7	0	0	0	0	0	0	0	0	0	0	0	0	0	0	0	0	0	0	0	0	0
tr_A0A151EI79_A0A151EI79_9EURY	A0A151EI79	desc	Thermoplasmatales archaeon SG8-52-1.	A0A151EI79	complement	7	Peptidase S8/S53 domain-containing protein	Carboxypeptidase regulatory-like domain-containing protein	Uncharacterized protein	PKD domain-containing protein	PKD domain-containing protein	Aminoglycoside phosphotransferase domain-containing protein	Uncharacterized protein	Oxidoreductase molybdopterin-binding domain-containing protein	Uncharacterized protein	4Fe-4S ferredoxin-type domain-containing protein	aldehyde ferredoxin oxidoreductase	THIF-type NAD/FAD binding fold domain-containing protein	Thiamine biosynthesis protein ThiS	Lycopene cyclase domain-containing protein	4-hydroxybenzoate polyprenyltransferase	RNA 2',3'-cyclic phosphodiesterase	Inositolphosphotransferase Aur1/Ipt1 domain-containing protein	CCA-adding enzyme	Uncharacterized protein	Bifunctional phosphoribosylaminoimidazolecarboxamide formyltransferase/inosine monophosphate cyclohydrolase	Uncharacterized protein
tr_A0A151EI79_A0A151EI79_9EURY	A0A151EI79	family_desc	Thermoplasmatales archaeon SG8-52-1.	A0A151EI79	complement	7	Peptidase_S8			FG-GAP_2	PKD;PQQ_2;PQQ_3					Fer4_3;Fer4_10	AFOR_C;AFOR_N	ThiF	ThiS	Lycopene_cyc	UbiA	2_5_RNA_ligase2	PAP2_3	NTP_transf_2;tRNA_NucTransf2;CAA_C		AICARFT_IMPCHas;MGS
tr_A0A151EI79_A0A151EI79_9EURY	A0A151EI79	ipro_family_desc	Thermoplasmatales archaeon SG8-52-1.	A0A151EI79	complement	7	Peptidase_S8/S53_dom;Ig-like_fold;Peptidase_S8_subtilisin-rel;PKD_dom_sf;Peptidase_S8/S53_dom_sf;Peptidase_S8_subtilisin-like	CarboxyPept-like_regulatory		Ig-like_fold;Kelch-typ_b-propeller;Integrin_alpha_N;PKD_dom_sf	PKD_dom;Quinoprotein_ADH-like_supfam;Ig-like_fold;WD40/YVTN_repeat-like_dom_sf;PKD_dom_sf	Kinase-like_dom_sf				4Fe4S_Fe-S-bd;RnfB_subfamily	OxRdtase_Ald_Fedxn_C;Ald_Fedxn_OxRdtase_N;Ald_Fedxn_OxRdtase_dom2;Ald_Fedxn_OxRdtase_dom3;Tungsten_al_ferr_oxy-like_C;Ald_Fedxn_OxRdtase_N_sf;W-dependent_AOR	ThiF_NAD_FAD-bd;ThiF_fam2;Ubiquitin-activating_enz;ThiF/MoeB/HesA	ThiS/MoaD-like;Thi_S;Beta-grasp_dom_sf;Mopterin_synth/thiamin_S_b	Lycopene_cyclase_dom	UbiA_prenyltransferase;UbiA_sf;Prenyltransferase_related	RNA_CPDase;Cyclic_Pdiesterase	Aur1/Ipt1;P_Acid_Pase_2/haloperoxi_sf	Polymerase_NTP_transf_dom;NT_2-5OAS_ClassI-CCAase;CCA-adding_arc;NuclTrfase_I-like_C;tRNA_NucTransf2;CCA_tRNA_nucleotrans_2;NT_sf;CAA_C		PurH-like;MGS-like_dom;Cytidine_deaminase-like;AICAR_Tfase_dup_dom_sf;MGS-like_dom_sf
tr_A0A151EI79_A0A151EI79_9EURY	A0A151EI79	color	Thermoplasmatales archaeon SG8-52-1.	A0A151EI79	complement	7	#FFC080	#808000	#808000	#822F21	#909F6F,#FF033E,#7D0017	#808000	#808000	#808000	#808000	#DDAD94,#C23B22	#FF0000,#0000FF	#6F4E37	#40FF40	#C5DEFC	#DE5D83	#CF8028	#01344B	#FDDDE6,#B78727,#AE2029	#808000	#B7B6BF,#92C4A1	#808000
tr_A0A151EI79_A0A151EI79_9EURY	A0A151EI79	group_id	Thermoplasmatales archaeon SG8-52-1.	A0A151EI79	complement	7	1083	1083	1083	1083	1083	1083	1083	1083	1083	1083	1083	1083	1083	1083	1083	1083	1083	1083	1083	1083	1083
tr_A0A151EI79_A0A151EI79_9EURY	A0A151EI79	organism	Thermoplasmatales archaeon SG8-52-1.	A0A151EI79	complement	7											Thermoplasmatales archaeon SG8-52-1.
tr_A0A151EI79_A0A151EI79_9EURY	A0A151EI79	is_bound	Thermoplasmatales archaeon SG8-52-1.	A0A151EI79	complement	7											0
tr_A0A151EI79_A0A151EI79_9EURY	A0A151EI79	evalue	Thermoplasmatales archaeon SG8-52-1.	A0A151EI79	complement	7
tr_A0A151EI79_A0A151EI79_9EURY	A0A151EI79	cluster_index	Thermoplasmatales archaeon SG8-52-1.	A0A151EI79	complement	7											1082
tr_A0A151E6Z0_A0A151E6Z0_9EURY	A0A151E6Z0	sort_key	Thermoplasmatales archaeon SG8-52-4.	A0A151E6Z0	complement	7			16173	16172	16171	16170	16169	16168	16167	16166	1077	16165	16164	16163	16162	16161	16160	16177	16176	16175	16174
tr_A0A151E6Z0_A0A151E6Z0_9EURY	A0A151E6Z0	accession	Thermoplasmatales archaeon SG8-52-4.	A0A151E6Z0	complement	7			A0A151E728	A0A151E724	A0A151E725	A0A151E733	A0A151E754	A0A151E7L4	A0A151E721	A0A151E702	A0A151E6Z0	A0A151E6Z5	A0A151E718	A0A151E715	A0A151E716	A0A151E726	A0A151E747	A0A151E7J7	A0A151E711	A0A151E6Z2	A0A151E6Y0
tr_A0A151E6Z0_A0A151E6Z0_9EURY	A0A151E6Z0	id	Thermoplasmatales archaeon SG8-52-4.	A0A151E6Z0	complement	7			LSSF01000013	LSSF01000013	LSSF01000013	LSSF01000013	LSSF01000013	LSSF01000013	LSSF01000013	LSSF01000013	LSSF01000013	LSSF01000013	LSSF01000013	LSSF01000013	LSSF01000013	LSSF01000013	LSSF01000013	LSSF01000013	LSSF01000013	LSSF01000013	LSSF01000013
tr_A0A151E6Z0_A0A151E6Z0_9EURY	A0A151E6Z0	num	Thermoplasmatales archaeon SG8-52-4.	A0A151E6Z0	complement	7			24	23	22	21	20	19	18	17	16	15	14	13	12	11	10	9	8	7	6
tr_A0A151E6Z0_A0A151E6Z0_9EURY	A0A151E6Z0	family	Thermoplasmatales archaeon SG8-52-4.	A0A151E6Z0	complement	7			none	none	PF00801-PF05048	none	none	none	none	PF13237	PF01314-PF02730	PF00899	PF02597	PF18916	PF01040	PF02834	PF14378	PF01909-PF09249-PF21133	none	PF01808-PF02142	none
tr_A0A151E6Z0_A0A151E6Z0_9EURY	A0A151E6Z0	ipro_family	Thermoplasmatales archaeon SG8-52-4.	A0A151E6Z0	complement	7			none	IPR013783	IPR012334-IPR013783-IPR000601-IPR007742-IPR035986-IPR011050	IPR011009	none	none	none	IPR017896-IPR050294	IPR013984-IPR013985-IPR036503-IPR001203-IPR013983-IPR051919-IPR036021	IPR000594-IPR045886-IPR035985-IPR012729	IPR012675-IPR003749-IPR010035-IPR016155	IPR017825	IPR044878-IPR000537-IPR050475	IPR004175-IPR014051-IPR009097	IPR026841-IPR036938	IPR042090-IPR043519-IPR008229-IPR002934-IPR015329-IPR048833-IPR011068-IPR006116	none	IPR024051-IPR036914-IPR002695-IPR011607-IPR016193	none
tr_A0A151E6Z0_A0A151E6Z0_9EURY	A0A151E6Z0	start	Thermoplasmatales archaeon SG8-52-4.	A0A151E6Z0	complement	7			23399	22527	21022	20074	19703	19069	18426	17964	15636	15036	14839	14515	13580	12865	12047	10702	9933	8272	8041
tr_A0A151E6Z0_A0A151E6Z0_9EURY	A0A151E6Z0	stop	Thermoplasmatales archaeon SG8-52-4.	A0A151E6Z0	complement	7			24163	23339	22530	20802	20008	19470	19067	18413	17960	15632	15039	14829	14494	13419	12778	12060	10700	9822	8250
tr_A0A151E6Z0_A0A151E6Z0_9EURY	A0A151E6Z0	rel_start	Thermoplasmatales archaeon SG8-52-4.	A0A151E6Z0	complement	7			7763	6891	5386	4438	4067	3433	2790	2328	0	-600	-797	-1121	-2056	-2771	-3589	-4934	-5703	-7364	-7595
tr_A0A151E6Z0_A0A151E6Z0_9EURY	A0A151E6Z0	rel_stop	Thermoplasmatales archaeon SG8-52-4.	A0A151E6Z0	complement	7			8527	7703	6894	5166	4372	3834	3431	2777	2324	-4	-597	-807	-1142	-2217	-2858	-3576	-4936	-5814	-7386
tr_A0A151E6Z0_A0A151E6Z0_9EURY	A0A151E6Z0	direction	Thermoplasmatales archaeon SG8-52-4.	A0A151E6Z0	complement	7			normal	normal	normal	normal	normal	normal	normal	normal	normal	normal	normal	complement	complement	normal	normal	normal	normal	normal	complement
tr_A0A151E6Z0_A0A151E6Z0_9EURY	A0A151E6Z0	type	Thermoplasmatales archaeon SG8-52-4.	A0A151E6Z0	complement	7			linear	linear	linear	linear	linear	linear	linear	linear	linear	linear	linear	linear	linear	linear	linear	linear	linear	linear	linear
tr_A0A151E6Z0_A0A151E6Z0_9EURY	A0A151E6Z0	seq_len	Thermoplasmatales archaeon SG8-52-4.	A0A151E6Z0	complement	7			253	269	501	241	100	132	212	148	773	197	65	103	303	183	242	451	254	515	68
tr_A0A151E6Z0_A0A151E6Z0_9EURY	A0A151E6Z0	taxon_id	Thermoplasmatales archaeon SG8-52-4.	A0A151E6Z0	complement	7			1803819	1803819	1803819	1803819	1803819	1803819	1803819	1803819	1803819	1803819	1803819	1803819	1803819	1803819	1803819	1803819	1803819	1803819	1803819
tr_A0A151E6Z0_A0A151E6Z0_9EURY	A0A151E6Z0	anno_status	Thermoplasmatales archaeon SG8-52-4.	A0A151E6Z0	complement	7			0	0	0	0	0	0	0	0	0	0	0	0	0	0	0	0	0	0	0
tr_A0A151E6Z0_A0A151E6Z0_9EURY	A0A151E6Z0	desc	Thermoplasmatales archaeon SG8-52-4.	A0A151E6Z0	complement	7			Cadherin domain-containing protein	Uncharacterized protein	Periplasmic copper-binding protein NosD beta helix domain-containing protein	Aminoglycoside phosphotransferase domain-containing protein	Uncharacterized protein	Uncharacterized protein	Uncharacterized protein	4Fe-4S ferredoxin-type domain-containing protein	aldehyde ferredoxin oxidoreductase	THIF-type NAD/FAD binding fold domain-containing protein	Thiamine biosynthesis protein ThiS	Lycopene cyclase domain-containing protein	4-hydroxybenzoate polyprenyltransferase	RNA 2',3'-cyclic phosphodiesterase	Inositolphosphotransferase Aur1/Ipt1 domain-containing protein	CCA-adding enzyme	Uncharacterized protein	Bifunctional phosphoribosylaminoimidazolecarboxamide formyltransferase/inosine monophosphate cyclohydrolase	DUF2283 domain-containing protein
tr_A0A151E6Z0_A0A151E6Z0_9EURY	A0A151E6Z0	family_desc	Thermoplasmatales archaeon SG8-52-4.	A0A151E6Z0	complement	7					PKD;NosD					Fer4_10	AFOR_C;AFOR_N	ThiF	ThiS	Lycopene_cyc	UbiA	LigT_PEase	PAP2_3	NTP_transf_2;tRNA_NucTransf2;CAA_C		AICARFT_IMPCHas;MGS
tr_A0A151E6Z0_A0A151E6Z0_9EURY	A0A151E6Z0	ipro_family_desc	Thermoplasmatales archaeon SG8-52-4.	A0A151E6Z0	complement	7				Ig-like_fold	PKD_dom;NosD_dom;Pectin_lyase_fold/virulence;Pectin_lyas_fold;Ig-like_fold;PKD_dom_sf	Kinase-like_dom_sf				4Fe4S_Fe-S-bd;RnfB_subfamily	OxRdtase_Ald_Fedxn_C;Ald_Fedxn_OxRdtase_N;Ald_Fedxn_OxRdtase_dom2;Ald_Fedxn_OxRdtase_dom3;Tungsten_al_ferr_oxy-like_C;Ald_Fedxn_OxRdtase_N_sf;W-dependent_AOR	ThiF_NAD_FAD-bd;ThiF_fam2;Ubiquitin-activating_enz;ThiF/MoeB/HesA	ThiS/MoaD-like;Thi_S;Beta-grasp_dom_sf;Mopterin_synth/thiamin_S_b	Lycopene_cyclase_dom	UbiA_prenyltransferase;UbiA_sf;Prenyltransferase_related	RNA_CPDase;Cyclic_Pdiesterase;Phosphoesterase_HXTX	Aur1/Ipt1;P_Acid_Pase_2/haloperoxi_sf	Polymerase_NTP_transf_dom;NT_2-5OAS_ClassI-CCAase;CCA-adding_arc;NuclTrfase_I-like_C;tRNA_NucTransf2;CCA_tRNA_nucleotrans_2;NT_sf;CAA_C		PurH-like;MGS-like_dom;Cytidine_deaminase-like;AICAR_Tfase_dup_dom_sf;MGS-like_dom_sf
tr_A0A151E6Z0_A0A151E6Z0_9EURY	A0A151E6Z0	color	Thermoplasmatales archaeon SG8-52-4.	A0A151E6Z0	complement	7			#808000	#808000	#909F6F,#9CC428	#808000	#808000	#808000	#808000	#C23B22	#FF0000,#0000FF	#6F4E37	#40FF40	#C5DEFC	#DE5D83	#5B92E5	#01344B	#FDDDE6,#B78727,#AE2029	#808000	#B7B6BF,#92C4A1	#808000
tr_A0A151E6Z0_A0A151E6Z0_9EURY	A0A151E6Z0	group_id	Thermoplasmatales archaeon SG8-52-4.	A0A151E6Z0	complement	7			1077	1077	1077	1077	1077	1077	1077	1077	1077	1077	1077	1077	1077	1077	1077	1077	1077	1077	1077
tr_A0A151E6Z0_A0A151E6Z0_9EURY	A0A151E6Z0	organism	Thermoplasmatales archaeon SG8-52-4.	A0A151E6Z0	complement	7											Thermoplasmatales archaeon SG8-52-4.
tr_A0A151E6Z0_A0A151E6Z0_9EURY	A0A151E6Z0	is_bound	Thermoplasmatales archaeon SG8-52-4.	A0A151E6Z0	complement	7											2
tr_A0A151E6Z0_A0A151E6Z0_9EURY	A0A151E6Z0	evalue	Thermoplasmatales archaeon SG8-52-4.	A0A151E6Z0	complement	7
tr_A0A151E6Z0_A0A151E6Z0_9EURY	A0A151E6Z0	cluster_index	Thermoplasmatales archaeon SG8-52-4.	A0A151E6Z0	complement	7											1076
tr_B0VEX1_B0VEX1_CLOAI	B0VEX1	sort_key	Cloacimonas acidaminovorans (strain Evry)	B0VEX1	normal	7		177222	177223	177224	177225	177226	177227	177228	177229	177230	14054	177231	177232	177233	177234	177235	177236	177237	177238	177239	177240
tr_B0VEX1_B0VEX1_CLOAI	B0VEX1	accession	Cloacimonas acidaminovorans (strain Evry)	B0VEX1	normal	7		B0VGX3	B0VGX5	B0VGX6	B0VGX4	B0VGX8	B0VGX9	B0VEW8	B0VEW9	B0VEX0	B0VEX1	B0VEX2	B0VEX3	B0VGY0	B0VGY1	B0VGY2	B0VGY3	B0VGY4	B0VGY5	B0VGY6	B0VGY7
tr_B0VEX1_B0VEX1_CLOAI	B0VEX1	id	Cloacimonas acidaminovorans (strain Evry)	B0VEX1	normal	7		CU466930	CU466930	CU466930	CU466930	CU466930	CU466930	CU466930	CU466930	CU466930	CU466930	CU466930	CU466930	CU466930	CU466930	CU466930	CU466930	CU466930	CU466930	CU466930	CU466930
tr_B0VEX1_B0VEX1_CLOAI	B0VEX1	num	Cloacimonas acidaminovorans (strain Evry)	B0VEX1	normal	7		664	666	667	668	669	670	671	672	673	674	675	676	677	678	679	680	681	682	683	684
tr_B0VEX1_B0VEX1_CLOAI	B0VEX1	family	Cloacimonas acidaminovorans (strain Evry)	B0VEX1	normal	7		none	PF13366	PF13366	PF13366	PF13366	PF05161-PF13660	none	none	PF12800-PF13237	PF01314-PF02730	PF06745-PF13541-PF18073	PF00462	PF12802	PF02566	PF13098	PF01979	none	PF01546-PF07687	none	PF00291
tr_B0VEX1_B0VEX1_CLOAI	B0VEX1	ipro_family	Cloacimonas acidaminovorans (strain Evry)	B0VEX1	normal	7		IPR013783-IPR003961-IPR036116	IPR026350	IPR011604-IPR026350	IPR026350	IPR026350	IPR037035-IPR038614-IPR007835-IPR025286-IPR039760	none	none	IPR017896-IPR050294	IPR013984-IPR013985-IPR036503-IPR001203-IPR013983-IPR051919-IPR036021	IPR014721-IPR027417-IPR004504-IPR014774-IPR041166-IPR020588-IPR003593-IPR020568	IPR002109-IPR014025-IPR051548-IPR036249	IPR036388-IPR000835-IPR039422-IPR036390	IPR015946-IPR003718-IPR036102	IPR012336-IPR013766-IPR036249	IPR011059-IPR006680-IPR050287-IPR032466-IPR017700	none	IPR002933-IPR011650-IPR050072-IPR036264-IPR017706	none	IPR036052-IPR001926-IPR050147
tr_B0VEX1_B0VEX1_CLOAI	B0VEX1	start	Cloacimonas acidaminovorans (strain Evry)	B0VEX1	normal	7		805304	807398	807742	808214	808522	808748	810184	811546	812872	813266	815592	817128	817387	817842	818270	819420	820733	820911	822113	822258
tr_B0VEX1_B0VEX1_CLOAI	B0VEX1	stop	Cloacimonas acidaminovorans (strain Evry)	B0VEX1	normal	7		807115	807592	808137	808417	808713	809914	811233	812811	813255	815398	816926	817394	817842	818273	818794	820748	820897	822116	822277	823436
tr_B0VEX1_B0VEX1_CLOAI	B0VEX1	rel_start	Cloacimonas acidaminovorans (strain Evry)	B0VEX1	normal	7		-7962	-5868	-5524	-5052	-4744	-4518	-3082	-1720	-394	0	2326	3862	4121	4576	5004	6154	7467	7645	8847	8992
tr_B0VEX1_B0VEX1_CLOAI	B0VEX1	rel_stop	Cloacimonas acidaminovorans (strain Evry)	B0VEX1	normal	7		-6151	-5674	-5129	-4849	-4553	-3352	-2033	-455	-11	2132	3660	4128	4576	5007	5528	7482	7631	8850	9011	10170
tr_B0VEX1_B0VEX1_CLOAI	B0VEX1	direction	Cloacimonas acidaminovorans (strain Evry)	B0VEX1	normal	7		normal	normal	normal	normal	normal	complement	complement	normal	normal	normal	complement	normal	normal	normal	normal	normal	normal	normal	normal	normal
tr_B0VEX1_B0VEX1_CLOAI	B0VEX1	type	Cloacimonas acidaminovorans (strain Evry)	B0VEX1	normal	7		circular	circular	circular	circular	circular	circular	circular	circular	circular	circular	circular	circular	circular	circular	circular	circular	circular	circular	circular	circular
tr_B0VEX1_B0VEX1_CLOAI	B0VEX1	seq_len	Cloacimonas acidaminovorans (strain Evry)	B0VEX1	normal	7		602	63	130	66	62	387	348	420	126	709	443	87	150	142	173	441	53	400	53	391
tr_B0VEX1_B0VEX1_CLOAI	B0VEX1	taxon_id	Cloacimonas acidaminovorans (strain Evry)	B0VEX1	normal	7		459349	459349	459349	459349	459349	459349	459349	459349	459349	459349	459349	459349	459349	459349	459349	459349	459349	459349	459349	459349
tr_B0VEX1_B0VEX1_CLOAI	B0VEX1	anno_status	Cloacimonas acidaminovorans (strain Evry)	B0VEX1	normal	7		0	0	0	0	0	0	0	0	0	0	0	0	0	0	0	0	0	0	0	0
tr_B0VEX1_B0VEX1_CLOAI	B0VEX1	desc	Cloacimonas acidaminovorans (strain Evry)	B0VEX1	normal	7		Fibronectin type-III domain-containing protein	GxxExxY protein	GxxExxY protein	GxxExxY protein	GxxExxY protein	Putative hydroxypyruvate reductase	Serpin domain-containing protein	Uncharacterized protein	Putative tungsten-containing aldehyde ferredoxin oxidoreductase, 4Fe-4S polyferredoxin subunit, beta chain (AorB)	Tungsten-containing aldehyde ferredoxin oxidoreductase, alpha chain	DNA repair protein RadA	Putative glutaredoxin	HTH marR-type domain-containing protein	Uncharacterized protein	Thioredoxin domain-containing protein	Chlorohydrolase family protein	Uncharacterized protein	Putative succinyl-diaminopimelate desuccinylase (SDAP) (DapE-like)	Uncharacterized protein	Putative threonine synthase
tr_B0VEX1_B0VEX1_CLOAI	B0VEX1	family_desc	Cloacimonas acidaminovorans (strain Evry)	B0VEX1	normal	7			PDDEXK_3	PDDEXK_3	PDDEXK_3	PDDEXK_3	MOFRL;DUF4147			Fer4_4;Fer4_10	AFOR_C;AFOR_N	ATPase;ChlI;Rubredoxin_2	Glutaredoxin	MarR_2	OsmC	Thioredoxin_2	Amidohydro_1		Peptidase_M20;M20_dimer		PALP
tr_B0VEX1_B0VEX1_CLOAI	B0VEX1	ipro_family_desc	Cloacimonas acidaminovorans (strain Evry)	B0VEX1	normal	7		FN3_dom;Ig-like_fold;FN3_sf	GxxExxY	PDDEXK-like_dom_sf;GxxExxY	GxxExxY	GxxExxY	MOFRL;MOFRL_assoc_dom;GK-like_C_sf;GK_N_sf;MOFRL_protein			4Fe4S_Fe-S-bd;RnfB_subfamily	OxRdtase_Ald_Fedxn_C;Ald_Fedxn_OxRdtase_N;Ald_Fedxn_OxRdtase_dom2;Ald_Fedxn_OxRdtase_dom3;Tungsten_al_ferr_oxy-like_C;Ald_Fedxn_OxRdtase_N_sf;W-dependent_AOR	AAA+_ATPase;DNA_repair_RadA;Ribsml_uS5_D2-typ_fold_subgr;KaiC-like_dom;Ribosomal_Su5_D2-typ_SF;RecA_ATP-bd;P-loop_NTPase;Rubredoxin_2	Glutaredoxin;Glutaredoxin_subgr;Thioredoxin-like_sf;Grx-like_ET	HTH_MarR-typ;WH-like_DNA-bd_sf;WH_DNA-bd_sf;MarR/SlyA-like	OsmC/Ohr_fam;KH_dom-like_a/b;OsmC/Ohrsf	Thioredoxin-like_fold;Thioredoxin_domain;Thioredoxin-like_sf	Amidohydro-rel;Metal-dep_hydrolase_composite;Aminohydrolase_SsnA;Metal_Hydrolase;MTA/SAH_deaminase		Peptidase_M20;Peptidase_M20_dimer;Peptidase_M20/DapE_YgeY;Bact_exopeptidase_dim_dom;Peptidase_M20A		TrpB-like_PALP;TrpB-like_PALP_sf;Ser/Thr_Dehydratase
tr_B0VEX1_B0VEX1_CLOAI	B0VEX1	color	Cloacimonas acidaminovorans (strain Evry)	B0VEX1	normal	7		#808000	#F7E98E	#F7E98E	#F7E98E	#F7E98E	#F4A460,#507D2A	#808000	#808000	#004080,#C23B22	#FF0000,#0000FF	#29AB87,#804000,#FFB7C5	#CC6666	#874514	#3CD070	#A9B074	#00693E	#808000	#ACE1AF,#B2FFFF	#808000	#FFB7C5
tr_B0VEX1_B0VEX1_CLOAI	B0VEX1	group_id	Cloacimonas acidaminovorans (strain Evry)	B0VEX1	normal	7		14054	14054	14054	14054	14054	14054	14054	14054	14054	14054	14054	14054	14054	14054	14054	14054	14054	14054	14054	14054
tr_B0VEX1_B0VEX1_CLOAI	B0VEX1	organism	Cloacimonas acidaminovorans (strain Evry)	B0VEX1	normal	7											Cloacimonas acidaminovorans (strain Evry)
tr_B0VEX1_B0VEX1_CLOAI	B0VEX1	is_bound	Cloacimonas acidaminovorans (strain Evry)	B0VEX1	normal	7											0
tr_B0VEX1_B0VEX1_CLOAI	B0VEX1	evalue	Cloacimonas acidaminovorans (strain Evry)	B0VEX1	normal	7
tr_B0VEX1_B0VEX1_CLOAI	B0VEX1	cluster_index	Cloacimonas acidaminovorans (strain Evry)	B0VEX1	normal	7											14053
tr_A0A163WNV3_A0A163WNV3_9BACT	A0A163WNV3	sort_key	Candidatus Fermentibacter daniensis.	A0A163WNV3	complement	7	16956	16955	16954	16953	16952	16951	16950	16949	16948	16947	1123	16946	16945	16944	16943	16942	16941	16940	16939	16938	16937
tr_A0A163WNV3_A0A163WNV3_9BACT	A0A163WNV3	accession	Candidatus Fermentibacter daniensis.	A0A163WNV3	complement	7	A0A163WNK7	A0A163WNL7	A0A163WNN6	A0A161SJ50	A0A163WNP8	A0A163WSA8	A0A163WNR0	A0A163WS88	A0A161QMP6	A0A163WT65	A0A163WNV3	A0A163WNW9	A0A163WS67	A0A161SJE6	A0A163WS54	A0A163WS39	A0A163WS26	A0A163WP09	A0A161QME8	A0A161QMN8	A0A163WP30
tr_A0A163WNV3_A0A163WNV3_9BACT	A0A163WNV3	id	Candidatus Fermentibacter daniensis.	A0A163WNV3	complement	7	LKHD01000011	LKHD01000011	LKHD01000011	LKHD01000011	LKHD01000011	LKHD01000011	LKHD01000011	LKHD01000011	LKHD01000011	LKHD01000011	LKHD01000011	LKHD01000011	LKHD01000011	LKHD01000011	LKHD01000011	LKHD01000011	LKHD01000011	LKHD01000011	LKHD01000011	LKHD01000011	LKHD01000011
tr_A0A163WNV3_A0A163WNV3_9BACT	A0A163WNV3	num	Candidatus Fermentibacter daniensis.	A0A163WNV3	complement	7	51	50	49	48	47	46	45	44	43	42	41	40	39	38	37	36	35	34	33	32	31
tr_A0A163WNV3_A0A163WNV3_9BACT	A0A163WNV3	family	Candidatus Fermentibacter daniensis.	A0A163WNV3	complement	7	none	PF01992	PF01990	PF00006-PF02874-PF16886-PF22919	PF00006-PF02874-PF22919	PF01813	none	none	PF00899	PF13237	PF01314-PF02730	PF02597	PF00076	PF09862-PF22747	PF22746	PF01650-PF13860	PF00293	PF00691-PF13620	none	none	PF00570-PF01612
tr_A0A163WNV3_A0A163WNV3_9BACT	A0A163WNV3	ipro_family	Candidatus Fermentibacter daniensis.	A0A163WNV3	complement	7	IPR038495	IPR044911-IPR035067-IPR002843-IPR050873-IPR036079	IPR036906-IPR008218	IPR024034-IPR023366-IPR027417-IPR022878-IPR000194-IPR004100-IPR031686-IPR036121	IPR022879-IPR000194-IPR004100-IPR027417	IPR002699	none	none	IPR000594-IPR045886-IPR035985	IPR017896-IPR050572	IPR013984-IPR013985-IPR036503-IPR001203-IPR013983-IPR051919-IPR036021	IPR012675-IPR003749-IPR016155-IPR010035	IPR012677-IPR000504-IPR050886-IPR035979-IPR048289	IPR018658-IPR053957	IPR053959	IPR001096-IPR025965-IPR026444	IPR000086-IPR020476-IPR015797	IPR036737-IPR006665-IPR006664-IPR050330-IPR008969	none	none	IPR044876-IPR036397-IPR002121-IPR002562-IPR051086-IPR010997-IPR012337
tr_A0A163WNV3_A0A163WNV3_9BACT	A0A163WNV3	start	Candidatus Fermentibacter daniensis.	A0A163WNV3	complement	7	51458	50484	50151	48339	46948	46310	45991	45293	44619	44000	41829	41632	41264	40529	39616	37706	37042	34929	33435	32650	31414
tr_A0A163WNV3_A0A163WNV3_9BACT	A0A163WNV3	stop	Candidatus Fermentibacter daniensis.	A0A163WNV3	complement	7	52051	51461	50477	50123	48339	46948	46200	45925	45296	44338	43997	41829	41557	40903	40536	39259	37470	36797	34397	33408	32607
tr_A0A163WNV3_A0A163WNV3_9BACT	A0A163WNV3	rel_start	Candidatus Fermentibacter daniensis.	A0A163WNV3	complement	7	9629	8655	8322	6510	5119	4481	4162	3464	2790	2171	0	-197	-565	-1300	-2213	-4123	-4787	-6900	-8394	-9179	-10415
tr_A0A163WNV3_A0A163WNV3_9BACT	A0A163WNV3	rel_stop	Candidatus Fermentibacter daniensis.	A0A163WNV3	complement	7	10222	9632	8648	8294	6510	5119	4371	4096	3467	2509	2168	0	-272	-926	-1293	-2570	-4359	-5032	-7432	-8421	-9222
tr_A0A163WNV3_A0A163WNV3_9BACT	A0A163WNV3	direction	Candidatus Fermentibacter daniensis.	A0A163WNV3	complement	7	normal	normal	normal	normal	normal	normal	normal	complement	complement	normal	normal	normal	complement	complement	complement	normal	normal	complement	normal	normal	normal
tr_A0A163WNV3_A0A163WNV3_9BACT	A0A163WNV3	type	Candidatus Fermentibacter daniensis.	A0A163WNV3	complement	7	linear	linear	linear	linear	linear	linear	linear	linear	linear	linear	linear	linear	linear	linear	linear	linear	linear	linear	linear	linear	linear
tr_A0A163WNV3_A0A163WNV3_9BACT	A0A163WNV3	seq_len	Candidatus Fermentibacter daniensis.	A0A163WNV3	complement	7	196	324	107	593	462	211	68	209	224	111	721	64	96	123	305	516	141	621	319	251	396
tr_A0A163WNV3_A0A163WNV3_9BACT	A0A163WNV3	taxon_id	Candidatus Fermentibacter daniensis.	A0A163WNV3	complement	7	1729713	1729713	1729713	1729713	1729713	1729713	1729713	1729713	1729713	1729713	1729713	1729713	1729713	1729713	1729713	1729713	1729713	1729713	1729713		1729713
tr_A0A163WNV3_A0A163WNV3_9BACT	A0A163WNV3	anno_status	Candidatus Fermentibacter daniensis.	A0A163WNV3	complement	7	0	0	0	0	0	0	0	0	0	0	0	0	0	0	0	0	0	0	0		0
tr_A0A163WNV3_A0A163WNV3_9BACT	A0A163WNV3	desc	Candidatus Fermentibacter daniensis.	A0A163WNV3	complement	7	V-ATPase subunit E	V-type ATPase subunit	ATP synthase subunit F	V-type ATP synthase alpha chain	V-type ATP synthase beta chain	V-type ATP synthase subunit D	Histone	Uncharacterized protein	Sulfur carrier protein ThiS adenylyltransferase ThiF	4Fe-4S binding protein	Aldehyde:ferredoxin oxidoreductase	Sulfur carrier protein ThiS	RNA-binding protein	DUF2089 domain-containing protein	Adhesin domain-containing protein	T9SS type A sorting domain-containing protein	NUDIX hydrolase	OmpA family protein	Autotransporter domain-containing protein		HRDC domain-containing protein
tr_A0A163WNV3_A0A163WNV3_9BACT	A0A163WNV3	family_desc	Candidatus Fermentibacter daniensis.	A0A163WNV3	complement	7		vATP-synt_AC39	ATP-synt_F	ATP-synt_ab;ATP-synt_ab_N;ATP-synt_ab_Xtn;ATP-synt_VA_C	ATP-synt_ab;ATP-synt_ab_N;ATP-synt_VA_C	ATP-synt_D			ThiF	Fer4_10	AFOR_C;AFOR_N	ThiS	RRM_1	DUF2089;DUF2089_Zn_ribbon	SHOCT-like_DUF2089-C	Peptidase_C13;FlgD_ig	NUDIX	OmpA;CarboxypepD_reg			HRDC;DNA_pol_A_exo1
tr_A0A163WNV3_A0A163WNV3_9BACT	A0A163WNV3	ipro_family_desc	Candidatus Fermentibacter daniensis.	A0A163WNV3	complement	7	ATPase_E_C	ATPase_V0-cplx_csu/dsu;V-type_ATPase_suC/d;ATPase_su_c/d_sf;V-type_ATPase_su_c/d_dom_3;V-ATPase_V0D/AC39_subunit	ATPase_V1-cplx_f_g_su;ATPase_V1_fsu_sf	ATPase_F1/V1/A1_a/bsu_nucl-bd;ATPase_F1/V1/A1_a/bsu_N;V-ATPase_asu;ATP_synth_asu-like_sf;ATPase_F1/V1_b/a_C;P-loop_NTPase;ATP-synth_a_Xtn;ATPase_F1/V1/A1_a/bsu_N_sf	ATPase_F1/V1/A1_a/bsu_nucl-bd;ATPase_F1/V1/A1_a/bsu_N;V-ATPase_su_B/beta;P-loop_NTPase	V_ATPase_D			ThiF_NAD_FAD-bd;Ubiquitin-activating_enz;ThiF/MoeB/HesA	4Fe4S_Fe-S-bd;Fe-S_Ferredoxin	OxRdtase_Ald_Fedxn_C;Ald_Fedxn_OxRdtase_N;Ald_Fedxn_OxRdtase_dom2;Ald_Fedxn_OxRdtase_dom3;Tungsten_al_ferr_oxy-like_C;Ald_Fedxn_OxRdtase_N_sf;W-dependent_AOR	ThiS/MoaD-like;Thi_S;Beta-grasp_dom_sf;Mopterin_synth/thiamin_S_b	RRM_dom;Nucleotide-bd_a/b_plait_sf;RBD_domain_sf;RRM2_NsCP33-like;RNA-binding_reg	DUF2089;DUF2089_Zn_ribbon	YvlB_N	Peptidase_C13;FlgD/Vpr_Ig-like;Secre_tail	NUDIX_hydrolase_dom;NUDIX_hydrolase-like_dom_sf;Nudix_hydrolase	OMP_bac;OmpA-like;CarboxyPept-like_regulatory;OmpA-like_sf;Bact_OuterMem_StrucFunc			HRDC_dom;3'-5'_exonuclease_dom;HRDC-like_sf;RNaseH-like_sf;RNaseH_sf;HRDC_dom_sf;RNase_D-like
tr_A0A163WNV3_A0A163WNV3_9BACT	A0A163WNV3	color	Candidatus Fermentibacter daniensis.	A0A163WNV3	complement	7	#808000	#FE12A0	#C264BA	#D4C67A,#939DAD,#0BCDFA,#277442	#D4C67A,#939DAD,#277442	#876128	#808000	#808000	#6F4E37	#C23B22	#FF0000,#0000FF	#40FF40	#FFA07A	#B3E3FD,#C977DB	#AC4B70	#0080FF,#FF4040	#B39EB5	#FE59C2,#C9A0DC	#808000	#808000	#C0C080,#800000
tr_A0A163WNV3_A0A163WNV3_9BACT	A0A163WNV3	group_id	Candidatus Fermentibacter daniensis.	A0A163WNV3	complement	7	1123	1123	1123	1123	1123	1123	1123	1123	1123	1123	1123	1123	1123	1123	1123	1123	1123	1123	1123	1123	1123
tr_A0A163WNV3_A0A163WNV3_9BACT	A0A163WNV3	organism	Candidatus Fermentibacter daniensis.	A0A163WNV3	complement	7											Candidatus Fermentibacter daniensis.
tr_A0A163WNV3_A0A163WNV3_9BACT	A0A163WNV3	is_bound	Candidatus Fermentibacter daniensis.	A0A163WNV3	complement	7											0
tr_A0A163WNV3_A0A163WNV3_9BACT	A0A163WNV3	evalue	Candidatus Fermentibacter daniensis.	A0A163WNV3	complement	7
tr_A0A163WNV3_A0A163WNV3_9BACT	A0A163WNV3	cluster_index	Candidatus Fermentibacter daniensis.	A0A163WNV3	complement	7											1122
tr_A0A081C4K9_A0A081C4K9_9BACT	A0A081C4K9	sort_key	Vecturithrix granuli.	A0A081C4K9	normal	7	806	807	808	809	810	811	812	813	814	815	43	816	817	818	819	820	821	822	823	824	825
tr_A0A081C4K9_A0A081C4K9_9BACT	A0A081C4K9	accession	Vecturithrix granuli.	A0A081C4K9	normal	7	A0A081C4J9	A0A081C4K0	A0A081C4K1	A0A081C4K2	A0A081C4K3	A0A081C4K4	A0A081C4K5	A0A081C4K6	A0A081C4K7	A0A081C4K8	A0A081C4K9	A0A081C4L0	A0A081C4L1	A0A081C4L2	A0A081C4L3	A0A081C4L4	A0A081C4L5	A0A081C4L6	A0A081C4L7	A0A081C4L8	A0A081C4L9
tr_A0A081C4K9_A0A081C4K9_9BACT	A0A081C4K9	id	Vecturithrix granuli.	A0A081C4K9	normal	7	DF820470	DF820470	DF820470	DF820470	DF820470	DF820470	DF820470	DF820470	DF820470	DF820470	DF820470	DF820470	DF820470	DF820470	DF820470	DF820470	DF820470	DF820470	DF820470	DF820470	DF820470
tr_A0A081C4K9_A0A081C4K9_9BACT	A0A081C4K9	num	Vecturithrix granuli.	A0A081C4K9	normal	7	197	198	199	200	201	202	203	204	205	206	207	208	209	210	211	212	213	214	215	216	217
tr_A0A081C4K9_A0A081C4K9_9BACT	A0A081C4K9	family	Vecturithrix granuli.	A0A081C4K9	normal	7	none	PF08011	PF09820	PF09820	PF00072-PF02518	PF00512-PF07494-PF07495-PF08447	PF01547	PF18135	PF01850	none	PF01314-PF02730	none	PF00496	PF00528-PF19300	PF00528-PF12911	PF00005-PF08352	PF00005-PF08352	none	PF03313	none	PF12683
tr_A0A081C4K9_A0A081C4K9_9BACT	A0A081C4K9	ipro_family	Vecturithrix granuli.	A0A081C4K9	normal	7	none	IPR012547	IPR018631	IPR018631	IPR036890-IPR001789-IPR003594-IPR004358-IPR005467-IPR011006	IPR015943-IPR013783-IPR003661-IPR011123-IPR013655-IPR000014-IPR000700-IPR036097-IPR035965	IPR006059-IPR050490	IPR029063-IPR041635-IPR050953	IPR002716-IPR029060	IPR037914	IPR013984-IPR013985-IPR036503-IPR001203-IPR013983-IPR051919-IPR036021	none	IPR000914-IPR030678-IPR039424	IPR035906-IPR000515-IPR045621	IPR035906-IPR000515-IPR025966-IPR050366	IPR027417-IPR003439-IPR013563-IPR050388-IPR003593	IPR027417-IPR003439-IPR013563-IPR050319-IPR003593	none	IPR029009-IPR005130-IPR051318	none	IPR024258-IPR028082
tr_A0A081C4K9_A0A081C4K9_9BACT	A0A081C4K9	start	Vecturithrix granuli.	A0A081C4K9	normal	7	238223	241385	241885	242528	242776	245310	248599	250075	253537	253801	254660	257267	259373	260953	262333	263281	264381	265445	265985	267743	268802
tr_A0A081C4K9_A0A081C4K9_9BACT	A0A081C4K9	stop	Vecturithrix granuli.	A0A081C4K9	normal	7	238828	241843	242469	242683	244038	248495	249930	253452	253755	254046	256825	257473	260743	261969	263217	264240	265370	265807	267565	268183	269974
tr_A0A081C4K9_A0A081C4K9_9BACT	A0A081C4K9	rel_start	Vecturithrix granuli.	A0A081C4K9	normal	7	-16437	-13275	-12775	-12132	-11884	-9350	-6061	-4585	-1123	-859	0	2607	4713	6293	7673	8621	9721	10785	11325	13083	14142
tr_A0A081C4K9_A0A081C4K9_9BACT	A0A081C4K9	rel_stop	Vecturithrix granuli.	A0A081C4K9	normal	7	-15832	-12817	-12191	-11977	-10622	-6165	-4730	-1208	-905	-614	2165	2813	6083	7309	8557	9580	10710	11147	12905	13523	15314
tr_A0A081C4K9_A0A081C4K9_9BACT	A0A081C4K9	direction	Vecturithrix granuli.	A0A081C4K9	normal	7	complement	complement	complement	complement	complement	complement	complement	complement	complement	complement	normal	normal	normal	normal	normal	normal	normal	normal	normal	complement	normal
tr_A0A081C4K9_A0A081C4K9_9BACT	A0A081C4K9	type	Vecturithrix granuli.	A0A081C4K9	normal	7	linear	linear	linear	linear	linear	linear	linear	linear	linear	linear	linear	linear	linear	linear	linear	linear	linear	linear	linear	linear	linear
tr_A0A081C4K9_A0A081C4K9_9BACT	A0A081C4K9	seq_len	Vecturithrix granuli.	A0A081C4K9	normal	7	200	151	193	50	419	1060	442	1124	71	80	720	67	455	337	293	318	328	119	525	145	389
tr_A0A081C4K9_A0A081C4K9_9BACT	A0A081C4K9	taxon_id	Vecturithrix granuli.	A0A081C4K9	normal	7	1499967	1499967	1499967	1499967	1499967	1499967	1499967	1499967	1499967	1499967	1499967	1499967	1499967	1499967	1499967	1499967	1499967	1499967	1499967	1499967	1499967
tr_A0A081C4K9_A0A081C4K9_9BACT	A0A081C4K9	anno_status	Vecturithrix granuli.	A0A081C4K9	normal	7	0	0	0	0	0	0	0	0	0	0	0	0	0	0	0	0	0	0	0	0	0
tr_A0A081C4K9_A0A081C4K9_9BACT	A0A081C4K9	desc	Vecturithrix granuli.	A0A081C4K9	normal	7	Uncharacterized protein	Protein containing DUF1703	AAA-ATPase-like protein	AAA-ATPase-like domain-containing protein	histidine kinase	histidine kinase	Extracellular solute-binding protein family 1	site-specific DNA-methyltransferase (adenine-specific)	PilT protein domain protein	SpoVT-AbrB domain-containing protein	Tungsten-containing aldehyde ferredoxin oxidoreductase, alpha chain	ABC-type dipeptide transport system, periplasmic component	Extracellular solute-binding protein family 5	Binding-protein-dependent transport systems inner membrane component	Binding-protein-dependent transport systems inner membrane component	Oligopeptide/dipeptide ABC transporter, ATPase subunit	Oligopeptide/dipeptide ABC transporter, ATPase subunit	Secreted protein	L-serine ammonia-lyase	Uncharacterized protein	DUF3798 domain-containing protein
tr_A0A081C4K9_A0A081C4K9_9BACT	A0A081C4K9	family_desc	Vecturithrix granuli.	A0A081C4K9	normal	7		PDDEXK_9	AAA-ATPase_like	AAA-ATPase_like	Response_reg;HATPase_c	HisKA;Reg_prop;Y_Y_Y;PAS_3	SBP_bac_1	Type_ISP_C	PIN		AFOR_C;AFOR_N		SBP_bac_5	BPD_transp_1;BPD_transp_1_N	BPD_transp_1;OppC_N	ABC_tran;oligo_HPY	ABC_tran;oligo_HPY		SDH_alpha		DUF3798
tr_A0A081C4K9_A0A081C4K9_9BACT	A0A081C4K9	ipro_family_desc	Vecturithrix granuli.	A0A081C4K9	normal	7		PDDEXK_9	AAA-ATPase-like_dom	AAA-ATPase-like_dom	Sig_transdc_resp-reg_receiver;HATPase_dom;Sig_transdc_His_kin-like_C;His_kinase_dom;CheY-like_superfamily;HATPase_C_sf	PAS;PAS-assoc_C;HisK_dim/P_dom;Y_Y_Y;PAS_fold_3;Ig-like_fold;WD40/YVTN_repeat-like_dom_sf;PAS-like_dom_sf;HisK_dim/P_sf	SBP;Bact_solute-bd_prot1	SAM-dependent_MTases_sf;Type_ISP_LLaBIII_C;N4_N6_ade-DNA_methylase	PIN_dom;PIN-like_dom_sf	SpoVT-AbrB_sf	OxRdtase_Ald_Fedxn_C;Ald_Fedxn_OxRdtase_N;Ald_Fedxn_OxRdtase_dom2;Ald_Fedxn_OxRdtase_dom3;Tungsten_al_ferr_oxy-like_C;Ald_Fedxn_OxRdtase_N_sf;W-dependent_AOR		SBP_5_dom;Peptide/Ni-bd;SBP_5	MetI-like;MetI-like_sf;BPD_transp_1_N	MetI-like;OppC_N;MetI-like_sf;BP-dependent_transpt_permease	ABC_transporter-like_ATP-bd;AAA+_ATPase;Oligopep_ABC_C;P-loop_NTPase;ABC_Ni/Peptide_Import	ABC_transporter-like_ATP-bd;AAA+_ATPase;Oligopep_ABC_C;P-loop_NTPase;ABC_transp_ATP-bind		Ser_deHydtase-like_asu;ASB_dom_sf;FeS_L-Serine_Dehydratase		DUF3798;Peripla_BP_I
tr_A0A081C4K9_A0A081C4K9_9BACT	A0A081C4K9	color	Vecturithrix granuli.	A0A081C4K9	normal	7	#808000	#32127A	#D99058	#D99058	#FA8072,#006400	#EE82EE,#F77FBE,#701C1C,#00FF00	#78866B	#CC3333	#FE28A2	#808000	#FF0000,#0000FF	#808000	#DF00FF	#FFC000,#FAF0E6	#FFC000,#E62020	#FF80C0,#000F89	#FF80C0,#000F89	#808000	#EF3038	#808000	#123524
tr_A0A081C4K9_A0A081C4K9_9BACT	A0A081C4K9	group_id	Vecturithrix granuli.	A0A081C4K9	normal	7	43	43	43	43	43	43	43	43	43	43	43	43	43	43	43	43	43	43	43	43	43
tr_A0A081C4K9_A0A081C4K9_9BACT	A0A081C4K9	organism	Vecturithrix granuli.	A0A081C4K9	normal	7											Vecturithrix granuli.
tr_A0A081C4K9_A0A081C4K9_9BACT	A0A081C4K9	is_bound	Vecturithrix granuli.	A0A081C4K9	normal	7											0
tr_A0A081C4K9_A0A081C4K9_9BACT	A0A081C4K9	evalue	Vecturithrix granuli.	A0A081C4K9	normal	7
tr_A0A081C4K9_A0A081C4K9_9BACT	A0A081C4K9	cluster_index	Vecturithrix granuli.	A0A081C4K9	normal	7											42
tr_A0A1F3KKU0_A0A1F3KKU0_9BACT	A0A1F3KKU0	sort_key	Bacteroidetes bacterium GWF2_43_11.	A0A1F3KKU0	normal	7		19153	19154	19155	19156	19157	19158	19159	19160	19161	1283
tr_A0A1F3KKU0_A0A1F3KKU0_9BACT	A0A1F3KKU0	accession	Bacteroidetes bacterium GWF2_43_11.	A0A1F3KKU0	normal	7		A0A1F3KKK9	A0A1F3KKK6	A0A1F3KLX7	A0A1F3KKJ1	A0A1F3KM74	A0A1F3KM76	A0A1F3KL28	A0A1F3KKJ3	A0A1F3KKL1	A0A1F3KKU0
tr_A0A1F3KKU0_A0A1F3KKU0_9BACT	A0A1F3KKU0	id	Bacteroidetes bacterium GWF2_43_11.	A0A1F3KKU0	normal	7		MEOP01000048	MEOP01000048	MEOP01000048	MEOP01000048	MEOP01000048	MEOP01000048	MEOP01000048	MEOP01000048	MEOP01000048	MEOP01000048
tr_A0A1F3KKU0_A0A1F3KKU0_9BACT	A0A1F3KKU0	num	Bacteroidetes bacterium GWF2_43_11.	A0A1F3KKU0	normal	7		10	11	12	13	14	15	16	18	19	20
tr_A0A1F3KKU0_A0A1F3KKU0_9BACT	A0A1F3KKU0	family	Bacteroidetes bacterium GWF2_43_11.	A0A1F3KKU0	normal	7		PF00155	PF01571-PF08669	PF01476	PF00117-PF00958-PF02540	PF01613	PF00188	PF02597	PF13899	none	PF01314-PF02730
tr_A0A1F3KKU0_A0A1F3KKU0_9BACT	A0A1F3KKU0	ipro_family	Bacteroidetes bacterium GWF2_43_11.	A0A1F3KKU0	normal	7		IPR015421-IPR015422-IPR004839-IPR051798-IPR015424-IPR027619	IPR027266-IPR022903-IPR006222-IPR013977-IPR028896-IPR029043-IPR006223	IPR036779-IPR018392-IPR001387-IPR028082	IPR014729-IPR029062-IPR022955-IPR017926-IPR001674-IPR022310-IPR025777-IPR004739	IPR012349-IPR002563-IPR052174	IPR035940-IPR014044	IPR012675-IPR003749-IPR010035-IPR016155	IPR036249	IPR036388-IPR036390	IPR013984-IPR013985-IPR036503-IPR001203-IPR013983-IPR051919-IPR036021
tr_A0A1F3KKU0_A0A1F3KKU0_9BACT	A0A1F3KKU0	start	Bacteroidetes bacterium GWF2_43_11.	A0A1F3KKU0	normal	7		12162	13427	14608	16723	18375	19025	19588	20450	20954	21399
tr_A0A1F3KKU0_A0A1F3KKU0_9BACT	A0A1F3KKU0	stop	Bacteroidetes bacterium GWF2_43_11.	A0A1F3KKU0	normal	7		13340	14530	16650	18252	18947	19582	19791	20941	21133	23534
tr_A0A1F3KKU0_A0A1F3KKU0_9BACT	A0A1F3KKU0	rel_start	Bacteroidetes bacterium GWF2_43_11.	A0A1F3KKU0	normal	7		-9237	-7972	-6791	-4676	-3024	-2374	-1811	-949	-445	0
tr_A0A1F3KKU0_A0A1F3KKU0_9BACT	A0A1F3KKU0	rel_stop	Bacteroidetes bacterium GWF2_43_11.	A0A1F3KKU0	normal	7		-8059	-6869	-4749	-3147	-2452	-1817	-1608	-458	-266	2135
tr_A0A1F3KKU0_A0A1F3KKU0_9BACT	A0A1F3KKU0	direction	Bacteroidetes bacterium GWF2_43_11.	A0A1F3KKU0	normal	7		complement	complement	complement	complement	normal	normal	complement	normal	complement	normal
tr_A0A1F3KKU0_A0A1F3KKU0_9BACT	A0A1F3KKU0	type	Bacteroidetes bacterium GWF2_43_11.	A0A1F3KKU0	normal	7		linear	linear	linear	linear	linear	linear	linear	linear	linear	linear
tr_A0A1F3KKU0_A0A1F3KKU0_9BACT	A0A1F3KKU0	seq_len	Bacteroidetes bacterium GWF2_43_11.	A0A1F3KKU0	normal	7		391	366	679	508	189	184	66	162	58	710
tr_A0A1F3KKU0_A0A1F3KKU0_9BACT	A0A1F3KKU0	taxon_id	Bacteroidetes bacterium GWF2_43_11.	A0A1F3KKU0	normal	7		1797352	1797352	1797352	1797352	1797352	1797352	1797352	1797352	1797352	1797352
tr_A0A1F3KKU0_A0A1F3KKU0_9BACT	A0A1F3KKU0	anno_status	Bacteroidetes bacterium GWF2_43_11.	A0A1F3KKU0	normal	7		0	0	0	0	0	0	0	0	0	0
tr_A0A1F3KKU0_A0A1F3KKU0_9BACT	A0A1F3KKU0	desc	Bacteroidetes bacterium GWF2_43_11.	A0A1F3KKU0	normal	7		cysteine-S-conjugate beta-lyase	Aminomethyltransferase	Peptidoglycan-binding protein LysM	GMP synthase [glutamine-hydrolyzing]	Flavin reductase like domain-containing protein	SCP domain-containing protein	Thiamine biosynthesis protein ThiS	Thioredoxin domain-containing protein	MarR family transcriptional regulator	Aldehyde:ferredoxin oxidoreductase
tr_A0A1F3KKU0_A0A1F3KKU0_9BACT	A0A1F3KKU0	family_desc	Bacteroidetes bacterium GWF2_43_11.	A0A1F3KKU0	normal	7		Aminotran_1_2	GCV_T;GCV_T_C	LysM	GATase;GMP_synt_C;NAD_synthase	Flavin_Reduct	CAP	ThiS	Thioredoxin_7		AFOR_C;AFOR_N
tr_A0A1F3KKU0_A0A1F3KKU0_9BACT	A0A1F3KKU0	ipro_family_desc	Bacteroidetes bacterium GWF2_43_11.	A0A1F3KKU0	normal	7		Aminotransferase_I/II_large;PyrdxlP-dep_Trfase_major;PyrdxlP-dep_Trfase_small;PyrdxlP-dep_Trfase;C-S_lyase_PatB-like;Class-II_PLP-Dep_Aminotrans	GCV_T_N;GCS_T;GCV_T_C;GCS_T_bac;TrmE/GcvT_dom1;GCST/YgfZ/DmdA;GcvT/YgfZ_C	Cro/C1-type_HTH;LysM_dom;Peripla_BP_I;LysM_dom_sf	GMP_synth_C;GMP_synth_GATase;Rossmann-like_a/b/a_fold;GATASE;NAD/GMP_synthase;GMP_synthase;GMPS_ATP_PPase_dom;Class_I_gatase-like	Flavin_Rdtase-like_dom;Split_barrel_FMN-bd;Flavoredoxin	CAP_dom;CAP_sf	ThiS/MoaD-like;Thi_S;Beta-grasp_dom_sf;Mopterin_synth/thiamin_S_b	Thioredoxin-like_sf	WH-like_DNA-bd_sf;WH_DNA-bd_sf	OxRdtase_Ald_Fedxn_C;Ald_Fedxn_OxRdtase_N;Ald_Fedxn_OxRdtase_dom2;Ald_Fedxn_OxRdtase_dom3;Tungsten_al_ferr_oxy-like_C;Ald_Fedxn_OxRdtase_N_sf;W-dependent_AOR
tr_A0A1F3KKU0_A0A1F3KKU0_9BACT	A0A1F3KKU0	color	Bacteroidetes bacterium GWF2_43_11.	A0A1F3KKU0	normal	7		#C00040	#A81C07,#80461B	#40C040	#ADDFAD,#D3A2C6,#DBD7D2	#9BC4E5	#E5B678	#40FF40	#F88379	#808000	#FF0000,#0000FF
tr_A0A1F3KKU0_A0A1F3KKU0_9BACT	A0A1F3KKU0	group_id	Bacteroidetes bacterium GWF2_43_11.	A0A1F3KKU0	normal	7		1283	1283	1283	1283	1283	1283	1283	1283	1283	1283
tr_A0A1F3KKU0_A0A1F3KKU0_9BACT	A0A1F3KKU0	organism	Bacteroidetes bacterium GWF2_43_11.	A0A1F3KKU0	normal	7											Bacteroidetes bacterium GWF2_43_11.
tr_A0A1F3KKU0_A0A1F3KKU0_9BACT	A0A1F3KKU0	is_bound	Bacteroidetes bacterium GWF2_43_11.	A0A1F3KKU0	normal	7											2
tr_A0A1F3KKU0_A0A1F3KKU0_9BACT	A0A1F3KKU0	evalue	Bacteroidetes bacterium GWF2_43_11.	A0A1F3KKU0	normal	7
tr_A0A1F3KKU0_A0A1F3KKU0_9BACT	A0A1F3KKU0	cluster_index	Bacteroidetes bacterium GWF2_43_11.	A0A1F3KKU0	normal	7											1282
tr_A0A1F3K1D8_A0A1F3K1D8_9BACT	A0A1F3K1D8	sort_key	Bacteroidetes bacterium GWF2_40_13.	A0A1F3K1D8	normal	7	19113	19114	19115	19116	19117	19118	19119	19120	19121	19122	1281	19123	19124	19125	19126	19127	19128	19129	19130	19131	19132
tr_A0A1F3K1D8_A0A1F3K1D8_9BACT	A0A1F3K1D8	accession	Bacteroidetes bacterium GWF2_40_13.	A0A1F3K1D8	normal	7	A0A1F3K1C8	A0A1F3JYU7	A0A1F3JYS0	A0A1F3JYZ1	A0A1F3JYV3	A0A1F3JYT3	A0A1F3JYV0	A0A1F3K193	A0A1F3JYT1	A0A1F3K1C9	A0A1F3K1D8	A0A1F3JYV8	A0A1F3JYS7	A0A1F3JZ00	A0A1F3JYW1	A0A1F3JYU2	A0A1F3JYV9	A0A1F3K1A1	A0A1F3JYU1	A0A1F3K1E5	A0A1F3K1E8
tr_A0A1F3K1D8_A0A1F3K1D8_9BACT	A0A1F3K1D8	id	Bacteroidetes bacterium GWF2_40_13.	A0A1F3K1D8	normal	7	MEOJ01000034	MEOJ01000034	MEOJ01000034	MEOJ01000034	MEOJ01000034	MEOJ01000034	MEOJ01000034	MEOJ01000034	MEOJ01000034	MEOJ01000034	MEOJ01000034	MEOJ01000034	MEOJ01000034	MEOJ01000034	MEOJ01000034	MEOJ01000034	MEOJ01000034	MEOJ01000034	MEOJ01000034	MEOJ01000034	MEOJ01000034
tr_A0A1F3K1D8_A0A1F3K1D8_9BACT	A0A1F3K1D8	num	Bacteroidetes bacterium GWF2_40_13.	A0A1F3K1D8	normal	7	215	216	217	218	219	220	221	222	223	224	225	226	227	228	229	230	231	232	233	234	235
tr_A0A1F3K1D8_A0A1F3K1D8_9BACT	A0A1F3K1D8	family	Bacteroidetes bacterium GWF2_40_13.	A0A1F3K1D8	normal	7	PF17116	PF02554	PF03938	none	none	PF00149	none	PF04977	PF02597	PF00899	PF01314-PF02730	PF00294	PF09694	PF00543	PF00909	PF05899	PF00171	PF00171	PF06865	PF00126	PF13531
tr_A0A1F3K1D8_A0A1F3K1D8_9BACT	A0A1F3K1D8	ipro_family	Bacteroidetes bacterium GWF2_40_13.	A0A1F3K1D8	normal	7	IPR013783-IPR031345	IPR003706-IPR051605	IPR024930-IPR005632	IPR029044	IPR036736	IPR029052-IPR004843-IPR051918	none	IPR007060	IPR012675-IPR003749-IPR016155-IPR010035	IPR000594-IPR045886-IPR035985-IPR012729	IPR013984-IPR013985-IPR036503-IPR001203-IPR013983-IPR051919-IPR036021	IPR029056-IPR011611-IPR002139	IPR010239	IPR015867-IPR002187-IPR011322	IPR029020-IPR024041-IPR001905	IPR014710-IPR008579-IPR011051	IPR016163-IPR016162-IPR015590-IPR044638-IPR016161	IPR016163-IPR016162-IPR015590-IPR050485-IPR016161-IPR005931	IPR014710-IPR009664-IPR011051	IPR036388-IPR000847-IPR051815-IPR036390	IPR050682
tr_A0A1F3K1D8_A0A1F3K1D8_9BACT	A0A1F3K1D8	start	Bacteroidetes bacterium GWF2_40_13.	A0A1F3K1D8	normal	7	272866	274464	275998	276657	278120	278426	279312	279946	280337	280518	281443	283659	284883	285622	286004	287470	287837	289495	291420	291896	292266
tr_A0A1F3K1D8_A0A1F3K1D8_9BACT	A0A1F3K1D8	stop	Bacteroidetes bacterium GWF2_40_13.	A0A1F3K1D8	normal	7	274140	275906	276597	277916	278389	279277	279890	280251	280540	281129	283596	284549	285596	285975	287224	287745	289378	291123	291701	292285	293234
tr_A0A1F3K1D8_A0A1F3K1D8_9BACT	A0A1F3K1D8	rel_start	Bacteroidetes bacterium GWF2_40_13.	A0A1F3K1D8	normal	7	-8577	-6979	-5445	-4786	-3323	-3017	-2131	-1497	-1106	-925	0	2216	3440	4179	4561	6027	6394	8052	9977	10453	10823
tr_A0A1F3K1D8_A0A1F3K1D8_9BACT	A0A1F3K1D8	rel_stop	Bacteroidetes bacterium GWF2_40_13.	A0A1F3K1D8	normal	7	-7303	-5537	-4846	-3527	-3054	-2166	-1553	-1192	-903	-314	2153	3106	4153	4532	5781	6302	7935	9680	10258	10842	11791
tr_A0A1F3K1D8_A0A1F3K1D8_9BACT	A0A1F3K1D8	direction	Bacteroidetes bacterium GWF2_40_13.	A0A1F3K1D8	normal	7	normal	normal	normal	normal	normal	normal	normal	complement	complement	complement	normal	complement	normal	normal	normal	complement	complement	complement	normal	normal	normal
tr_A0A1F3K1D8_A0A1F3K1D8_9BACT	A0A1F3K1D8	type	Bacteroidetes bacterium GWF2_40_13.	A0A1F3K1D8	normal	7	linear	linear	linear	linear	linear	linear	linear	linear	linear	linear	linear	linear	linear	linear	linear	linear	linear	linear	linear	linear	linear
tr_A0A1F3K1D8_A0A1F3K1D8_9BACT	A0A1F3K1D8	seq_len	Bacteroidetes bacterium GWF2_40_13.	A0A1F3K1D8	normal	7	423	479	198	418	88	282	191	100	66	202	716	295	236	116	405	90	512	541	92	128	321
tr_A0A1F3K1D8_A0A1F3K1D8_9BACT	A0A1F3K1D8	taxon_id	Bacteroidetes bacterium GWF2_40_13.	A0A1F3K1D8	normal	7	1797346	1797346	1797346	1797346	1797346	1797346	1797346	1797346	1797346	1797346	1797346	1797346	1797346	1797346	1797346	1797346	1797346	1797346	1797346	1797346	1797346
tr_A0A1F3K1D8_A0A1F3K1D8_9BACT	A0A1F3K1D8	anno_status	Bacteroidetes bacterium GWF2_40_13.	A0A1F3K1D8	normal	7	0	0	0	0	0	0	0	0	0	0	0	0	0	0	0	0	0	0	0	0	0
tr_A0A1F3K1D8_A0A1F3K1D8_9BACT	A0A1F3K1D8	desc	Bacteroidetes bacterium GWF2_40_13.	A0A1F3K1D8	normal	7	Type 9 secretion system plug protein N-terminal domain-containing protein	Carbon starvation protein CstA	Molecular chaperone Skp	Glycosyltransferase 2-like domain-containing protein	Acyl carrier protein	Calcineurin-like phosphoesterase domain-containing protein	Outer membrane protein beta-barrel domain-containing protein	Septum formation initiator	Thiamine biosynthesis protein ThiS	Thiamine biosynthesis protein ThiF	Aldehyde:ferredoxin oxidoreductase	Kinase	Outer membrane protein beta-barrel domain-containing protein	Transcriptional regulator	Ammonium transporter	Cupin	aldehyde dehydrogenase (NAD(+))	L-glutamate gamma-semialdehyde dehydrogenase	Pyrimidine/purine nucleoside phosphorylase	HTH lysR-type domain-containing protein	Molybdate ABC transporter substrate-binding protein
tr_A0A1F3K1D8_A0A1F3K1D8_9BACT	A0A1F3K1D8	family_desc	Bacteroidetes bacterium GWF2_40_13.	A0A1F3K1D8	normal	7	T9SS_plug_1st	CstA	OmpH			Metallophos		DivIC	ThiS	ThiF	AFOR_C;AFOR_N	PfkB	Gcw_chp	P-II	Ammonium_transp	Cupin_3	Aldedh	Aldedh	Ppnp	HTH_1	SBP_bac_11
tr_A0A1F3K1D8_A0A1F3K1D8_9BACT	A0A1F3K1D8	ipro_family_desc	Bacteroidetes bacterium GWF2_40_13.	A0A1F3K1D8	normal	7	Ig-like_fold;T9SS_Plug_N	CstA_N;CstA	Chaperone_Skp;Skp_dom_sf	Nucleotide-diphossugar_trans	ACP-like_sf	Calcineurin-like_PHP_ApaH;Metallo-depent_PP-like;STPP_CPPED1		FtsL/DivIC	ThiS/MoaD-like;Thi_S;Beta-grasp_dom_sf;Mopterin_synth/thiamin_S_b	ThiF_NAD_FAD-bd;ThiF_fam2;Ubiquitin-activating_enz;ThiF/MoeB/HesA	OxRdtase_Ald_Fedxn_C;Ald_Fedxn_OxRdtase_N;Ald_Fedxn_OxRdtase_dom2;Ald_Fedxn_OxRdtase_dom3;Tungsten_al_ferr_oxy-like_C;Ald_Fedxn_OxRdtase_N_sf;W-dependent_AOR	Ribo/fructo_kinase;PfkB_dom;Ribokinase-like	CHP02001	N-reg_PII;N-reg_PII-like_a/b;N-reg_PII/ATP_PRibTrfase_C	Ammonium_transpt;NH4_transpt_AmtB-like_dom;Ammonium/urea_transptr	UGlyAH_Cupin_dom;RmlC_Cupin_sf;RmlC-like_jellyroll	Aldehyde_DH_dom;Ald_DH/histidinol_DH;Ald_DH_N;Ald_DH_C;ALDH7A1-like	P5CDH/ALDH4A1;Aldehyde_DH_dom;Ald_DH/histidinol_DH;Ald_DH_N;Ald_DH_C;Proline_metab_enzyme	Ppnp;RmlC_Cupin_sf;RmlC-like_jellyroll	Tscrpt_reg_HTH_LysR;WH-like_DNA-bd_sf;WH_DNA-bd_sf;Molybdate_resp_trans_reg	ModA/WtpA
tr_A0A1F3K1D8_A0A1F3K1D8_9BACT	A0A1F3K1D8	color	Bacteroidetes bacterium GWF2_40_13.	A0A1F3K1D8	normal	7	#9BDDFF	#B691AE	#A6919D	#808000	#808000	#0FC0FC	#808000	#F707F9	#40FF40	#6F4E37	#FF0000,#0000FF	#1E90FF	#002E63	#10DDD7	#71887A	#8C92AC	#9932CC	#9932CC	#B95C69	#915C83	#FDBCB4
tr_A0A1F3K1D8_A0A1F3K1D8_9BACT	A0A1F3K1D8	group_id	Bacteroidetes bacterium GWF2_40_13.	A0A1F3K1D8	normal	7	1281	1281	1281	1281	1281	1281	1281	1281	1281	1281	1281	1281	1281	1281	1281	1281	1281	1281	1281	1281	1281
tr_A0A1F3K1D8_A0A1F3K1D8_9BACT	A0A1F3K1D8	organism	Bacteroidetes bacterium GWF2_40_13.	A0A1F3K1D8	normal	7											Bacteroidetes bacterium GWF2_40_13.
tr_A0A1F3K1D8_A0A1F3K1D8_9BACT	A0A1F3K1D8	is_bound	Bacteroidetes bacterium GWF2_40_13.	A0A1F3K1D8	normal	7											0
tr_A0A1F3K1D8_A0A1F3K1D8_9BACT	A0A1F3K1D8	evalue	Bacteroidetes bacterium GWF2_40_13.	A0A1F3K1D8	normal	7
tr_A0A1F3K1D8_A0A1F3K1D8_9BACT	A0A1F3K1D8	cluster_index	Bacteroidetes bacterium GWF2_40_13.	A0A1F3K1D8	normal	7											1280
tr_A0A1F3MEA7_A0A1F3MEA7_9BACT	A0A1F3MEA7	sort_key	Bacteroidetes bacterium GWF2_41_31.	A0A1F3MEA7	normal	7	19252	19253	19254	19255	19256	19257	19258	19259	19260	19261	1289	19262	19263	19264	19265	19266	19267	19268	19269	19270	19271
tr_A0A1F3MEA7_A0A1F3MEA7_9BACT	A0A1F3MEA7	accession	Bacteroidetes bacterium GWF2_41_31.	A0A1F3MEA7	normal	7	A0A1F3MFX6	A0A1F3MDU4	A0A1F3MES4	A0A1F3MEY2	A0A1F3MDU5	A0A1F3ME11	A0A1F3MDZ6	A0A1F3MDX7	A0A1F3ME10	A0A1F3MEF5	A0A1F3MEA7	A0A1F3ME82	A0A1F3MFY6	A0A1F3MDV3	A0A1F3MET3	A0A1F3MEZ2	A0A1F3MDV6	A0A1F3ME22	A0A1F3ME08	A0A1F3MDY7	A0A1F3ME20
tr_A0A1F3MEA7_A0A1F3MEA7_9BACT	A0A1F3MEA7	id	Bacteroidetes bacterium GWF2_41_31.	A0A1F3MEA7	normal	7	MEOL01000014	MEOL01000014	MEOL01000014	MEOL01000014	MEOL01000014	MEOL01000014	MEOL01000014	MEOL01000014	MEOL01000014	MEOL01000014	MEOL01000014	MEOL01000014	MEOL01000014	MEOL01000014	MEOL01000014	MEOL01000014	MEOL01000014	MEOL01000014	MEOL01000014	MEOL01000014	MEOL01000014
tr_A0A1F3MEA7_A0A1F3MEA7_9BACT	A0A1F3MEA7	num	Bacteroidetes bacterium GWF2_41_31.	A0A1F3MEA7	normal	7	63	64	65	66	67	68	69	70	71	72	73	74	75	76	77	78	79	80	81	82	83
tr_A0A1F3MEA7_A0A1F3MEA7_9BACT	A0A1F3MEA7	family	Bacteroidetes bacterium GWF2_41_31.	A0A1F3MEA7	normal	7	PF06202-PF12439	PF00383	none	PF02597	PF00899	PF00122-PF00403-PF00702	PF16576	PF00873-PF02321	PF20365	PF01475	PF01314-PF02730	PF06865	PF00126	PF00994-PF03453-PF03454	PF04055-PF13353	PF01967	PF00994-PF03473	PF00171	PF03061	PF07661	none
tr_A0A1F3MEA7_A0A1F3MEA7_9BACT	A0A1F3MEA7	ipro_family	Bacteroidetes bacterium GWF2_41_31.	A0A1F3MEA7	normal	7	IPR012341-IPR032790-IPR024742-IPR010401-IPR008928	IPR002125-IPR016473-IPR015517-IPR016193-IPR035105	none	IPR012675-IPR003749-IPR016155	IPR000594-IPR045886-IPR035985-IPR012729	IPR023299-IPR023214-IPR006121-IPR027256-IPR051014-IPR044492-IPR036163-IPR036412-IPR008250-IPR023298-IPR001757	IPR032317-IPR051909-IPR006143	IPR027463-IPR001036-IPR003423-IPR004763	IPR046601	IPR036388-IPR002481-IPR036390	IPR013984-IPR013985-IPR036503-IPR001203-IPR013983-IPR051919-IPR036021	IPR014710-IPR009664-IPR011051	IPR036388-IPR000847-IPR051815-IPR036390	IPR036688-IPR036425-IPR001453-IPR005110-IPR005111-IPR038987-IPR036135	IPR013785-IPR007197-IPR050105-IPR006638	IPR036522-IPR002820-IPR023045-IPR047594	IPR036425-IPR001453-IPR005302-IPR051920-IPR011037	IPR016163-IPR016162-IPR015590-IPR050485-IPR016161-IPR005931	IPR006683-IPR039298-IPR029069	none	IPR008963
tr_A0A1F3MEA7_A0A1F3MEA7_9BACT	A0A1F3MEA7	start	Bacteroidetes bacterium GWF2_41_31.	A0A1F3MEA7	normal	7	74574	76876	77514	77878	78084	78773	81055	82255	86813	87176	88002	90239	90653	91100	92265	93629	94150	95307	97101	97589	98573
tr_A0A1F3MEA7_A0A1F3MEA7_9BACT	A0A1F3MEA7	stop	Bacteroidetes bacterium GWF2_41_31.	A0A1F3MEA7	normal	7	76526	77289	77735	78081	78665	80860	82242	86646	87118	87586	90155	90520	91024	92281	93065	94087	95085	96935	97589	98341	99055
tr_A0A1F3MEA7_A0A1F3MEA7_9BACT	A0A1F3MEA7	rel_start	Bacteroidetes bacterium GWF2_41_31.	A0A1F3MEA7	normal	7	-13428	-11126	-10488	-10124	-9918	-9229	-6947	-5747	-1189	-826	0	2237	2651	3098	4263	5627	6148	7305	9099	9587	10571
tr_A0A1F3MEA7_A0A1F3MEA7_9BACT	A0A1F3MEA7	rel_stop	Bacteroidetes bacterium GWF2_41_31.	A0A1F3MEA7	normal	7	-11476	-10713	-10267	-9921	-9337	-7142	-5760	-1356	-884	-416	2153	2518	3022	4279	5063	6085	7083	8933	9587	10339	11053
tr_A0A1F3MEA7_A0A1F3MEA7_9BACT	A0A1F3MEA7	direction	Bacteroidetes bacterium GWF2_41_31.	A0A1F3MEA7	normal	7	complement	normal	normal	complement	complement	complement	complement	complement	complement	complement	normal	normal	normal	normal	normal	normal	normal	complement	complement	complement	complement
tr_A0A1F3MEA7_A0A1F3MEA7_9BACT	A0A1F3MEA7	type	Bacteroidetes bacterium GWF2_41_31.	A0A1F3MEA7	normal	7	linear	linear	linear	linear	linear	linear	linear	linear	linear	linear	linear	linear	linear	linear	linear	linear	linear	linear	linear	linear	linear
tr_A0A1F3MEA7_A0A1F3MEA7_9BACT	A0A1F3MEA7	seq_len	Bacteroidetes bacterium GWF2_41_31.	A0A1F3MEA7	normal	7	649	136	72	66	192	694	394	1462	100	135	716	92	122	392	265	151	310	541	161	249	159
tr_A0A1F3MEA7_A0A1F3MEA7_9BACT	A0A1F3MEA7	taxon_id	Bacteroidetes bacterium GWF2_41_31.	A0A1F3MEA7	normal	7	1797348	1797348	1797348	1797348	1797348	1797348	1797348	1797348	1797348	1797348	1797348	1797348	1797348	1797348	1797348	1797348	1797348	1797348	1797348	1797348	1797348
tr_A0A1F3MEA7_A0A1F3MEA7_9BACT	A0A1F3MEA7	anno_status	Bacteroidetes bacterium GWF2_41_31.	A0A1F3MEA7	normal	7	0	0	0	0	0	0	0	0	0	0	0	0	0	0	0	0	0	0	0	0	0
tr_A0A1F3MEA7_A0A1F3MEA7_9BACT	A0A1F3MEA7	desc	Bacteroidetes bacterium GWF2_41_31.	A0A1F3MEA7	normal	7	Amylo-alpha-1,6-glucosidase	CMP deaminase	Quinol oxidase subunit 4	Thiamine biosynthesis protein ThiS	Thiamine biosynthesis protein ThiF	Cadmium-translocating P-type ATPase	RND efflux pump membrane fusion protein barrel-sandwich domain-containing protein	Acriflavine resistance protein B	Uncharacterized protein	Fur family transcriptional regulator	Aldehyde:ferredoxin oxidoreductase	Pyrimidine/purine nucleoside phosphorylase	Uncharacterized protein	Molybdopterin molybdenumtransferase	Radical SAM protein	cyclic pyranopterin monophosphate synthase	Molybdenum cofactor synthesis protein	L-glutamate gamma-semialdehyde dehydrogenase	Thioesterase	Membrane-binding protein	Fibronectin type-III domain-containing protein
tr_A0A1F3MEA7_A0A1F3MEA7_9BACT	A0A1F3MEA7	family_desc	Bacteroidetes bacterium GWF2_41_31.	A0A1F3MEA7	normal	7	GDE_C;GDE_N	dCMP_cyt_deam_1		ThiS	ThiF	E1-E2_ATPase;HMA;Hydrolase	HlyD_D23	ACR_tran;OEP	DUF6660	FUR	AFOR_C;AFOR_N	Ppnp	HTH_1	MoCF_biosynth;MoeA_N;MoeA_C	Radical_SAM;Fer4_12	MoaC	MoCF_biosynth;MOSC	Aldedh	4HBT	MORN_2
tr_A0A1F3MEA7_A0A1F3MEA7_9BACT	A0A1F3MEA7	ipro_family_desc	Bacteroidetes bacterium GWF2_41_31.	A0A1F3MEA7	normal	7	6-hairpin_glycosidase_sf;AGL/Gdb1;6hp_glycosidase-like_sf;Glycogen_debranch_N;GDE_C	CMP_dCMP_dom;dCMP_deaminase-rel;Cytidine_deaminase-like;dCMP_deaminase;Deoxycytidylate_deaminase_dom		ThiS/MoaD-like;Beta-grasp_dom_sf;Mopterin_synth/thiamin_S_b	ThiF_NAD_FAD-bd;ThiF_fam2;Ubiquitin-activating_enz;ThiF/MoeB/HesA	P_typ_ATPase;HMA_dom;ATPase_P-typ_transduc_dom_A_sf;HAD_sf;ATPase_P-typ_TM_dom_sf;ATPase_P-typ_cyto_dom_N;P-typ_ATPase_IB;HMA_dom_sf;HAD-like_sf;P_typ_ATPase_HD_dom;Cation_Transport_ATPase_IB	RND_pump_MFP;HlyD_D23;MFP_Cation_Efflux	Acrflvin-R;OMP_efflux;CusA-like;AcrB_DN_DC_subdom	DUF6660	FUR;WH-like_DNA-bd_sf;WH_DNA-bd_sf	OxRdtase_Ald_Fedxn_C;Ald_Fedxn_OxRdtase_N;Ald_Fedxn_OxRdtase_dom2;Ald_Fedxn_OxRdtase_dom3;Tungsten_al_ferr_oxy-like_C;Ald_Fedxn_OxRdtase_N_sf;W-dependent_AOR	Ppnp;RmlC_Cupin_sf;RmlC-like_jellyroll	Tscrpt_reg_HTH_LysR;WH-like_DNA-bd_sf;WH_DNA-bd_sf;Molybdate_resp_trans_reg	MoaB/Mog_dom;MoeA_linker/N;MoeA_C_domain_IV;MoeA_linker/N_sf;MoaB/Mog-like_dom_sf;MoeA_C_domain_IV_sf;MoeA-like	Elp3/MiaA/NifB-like_rSAM;rSAM;Aldolase_TIM;MoCo_biosynth_MoaA/MoaC	Mopterin_CF_biosynth-C_dom;MoaC;MoaC_sf;MoaC_bact/euk	MoaB/Mog_dom;MoCF_Sase_C;Pyrv_Knase-like_insert_dom_sf;MoaB/Mog-like_dom_sf;MPT_Adenylyltrnsfr/MoaC-Rel	P5CDH/ALDH4A1;Aldehyde_DH_dom;Ald_DH/histidinol_DH;Ald_DH_N;Ald_DH_C;Proline_metab_enzyme	Thioestr_dom;HotDog_dom_sf;ACOT13		Purple_acid_Pase-like_N
tr_A0A1F3MEA7_A0A1F3MEA7_9BACT	A0A1F3MEA7	color	Bacteroidetes bacterium GWF2_41_31.	A0A1F3MEA7	normal	7	#BE0032,#F0E130	#37F7DD	#808000	#40FF40	#6F4E37	#2A3351,#DA3287,#4000FF	#0047AB	#3E4A02,#D7CCD4	#00008B	#8FBC8F	#FF0000,#0000FF	#B95C69	#915C83	#9966CC,#A4C639,#F2F3F4	#1E4D2B,#E4D00A	#414833	#9966CC,#1FCECB	#9932CC	#0014A8	#8A3324	#808000
tr_A0A1F3MEA7_A0A1F3MEA7_9BACT	A0A1F3MEA7	group_id	Bacteroidetes bacterium GWF2_41_31.	A0A1F3MEA7	normal	7	1289	1289	1289	1289	1289	1289	1289	1289	1289	1289	1289	1289	1289	1289	1289	1289	1289	1289	1289	1289	1289
tr_A0A1F3MEA7_A0A1F3MEA7_9BACT	A0A1F3MEA7	organism	Bacteroidetes bacterium GWF2_41_31.	A0A1F3MEA7	normal	7											Bacteroidetes bacterium GWF2_41_31.
tr_A0A1F3MEA7_A0A1F3MEA7_9BACT	A0A1F3MEA7	is_bound	Bacteroidetes bacterium GWF2_41_31.	A0A1F3MEA7	normal	7											0
tr_A0A1F3MEA7_A0A1F3MEA7_9BACT	A0A1F3MEA7	evalue	Bacteroidetes bacterium GWF2_41_31.	A0A1F3MEA7	normal	7
tr_A0A1F3MEA7_A0A1F3MEA7_9BACT	A0A1F3MEA7	cluster_index	Bacteroidetes bacterium GWF2_41_31.	A0A1F3MEA7	normal	7											1288
tr_A0A1F3M8C4_A0A1F3M8C4_9BACT	A0A1F3M8C4	sort_key	Bacteroidetes bacterium GWF2_49_14.	A0A1F3M8C4	normal	7					19241	19245	19246	19247	19248	19249	1288	19250	19251	19242	19243	19244
tr_A0A1F3M8C4_A0A1F3M8C4_9BACT	A0A1F3M8C4	accession	Bacteroidetes bacterium GWF2_49_14.	A0A1F3M8C4	normal	7					A0A1F3M868	A0A1F3M8B3	A0A1F3M800	A0A1F3M851	A0A1F3M858	A0A1F3M8N1	A0A1F3M8C4	A0A1F3M9U9	A0A1F3M7X6	A0A1F3M9F6	A0A1F3M9J1	A0A1F3M878
tr_A0A1F3M8C4_A0A1F3M8C4_9BACT	A0A1F3M8C4	id	Bacteroidetes bacterium GWF2_49_14.	A0A1F3M8C4	normal	7					MEOR01000117	MEOR01000117	MEOR01000117	MEOR01000117	MEOR01000117	MEOR01000117	MEOR01000117	MEOR01000117	MEOR01000117	MEOR01000117	MEOR01000117	MEOR01000117
tr_A0A1F3M8C4_A0A1F3M8C4_9BACT	A0A1F3M8C4	num	Bacteroidetes bacterium GWF2_49_14.	A0A1F3M8C4	normal	7					1	2	3	4	5	6	7	8	9	10	11	12
tr_A0A1F3M8C4_A0A1F3M8C4_9BACT	A0A1F3M8C4	family	Bacteroidetes bacterium GWF2_49_14.	A0A1F3M8C4	normal	7					none	none	PF04542-PF08281	PF02597	none	PF04016	PF01314-PF02730	PF01554	PF05592-PF08531-PF17389-PF17390	PF13531	none	PF00528
tr_A0A1F3M8C4_A0A1F3M8C4_9BACT	A0A1F3M8C4	ipro_family	Bacteroidetes bacterium GWF2_49_14.	A0A1F3M8C4	normal	7					none	none	IPR036388-IPR007627-IPR013249-IPR039425-IPR013324-IPR013325-IPR014284	IPR012675-IPR003749-IPR010035-IPR016155	none	IPR007161	IPR013984-IPR013985-IPR036503-IPR001203-IPR013983-IPR051919-IPR036021	IPR002528-IPR048279-IPR051327-IPR045070	IPR012341-IPR008902-IPR013737-IPR035396-IPR035398-IPR016007-IPR008928	IPR050682	none	IPR035906-IPR000515
tr_A0A1F3M8C4_A0A1F3M8C4_9BACT	A0A1F3M8C4	start	Bacteroidetes bacterium GWF2_49_14.	A0A1F3M8C4	normal	7					1	825	1430	2073	2349	3505	4362	6582	8069	10469	11501	12599
tr_A0A1F3M8C4_A0A1F3M8C4_9BACT	A0A1F3M8C4	stop	Bacteroidetes bacterium GWF2_49_14.	A0A1F3M8C4	normal	7					811	1346	1987	2276	3488	4197	6503	8036	10465	11419	12562	13374
tr_A0A1F3M8C4_A0A1F3M8C4_9BACT	A0A1F3M8C4	rel_start	Bacteroidetes bacterium GWF2_49_14.	A0A1F3M8C4	normal	7					-4361	-3537	-2932	-2289	-2013	-857	0	2220	3707	6107	7139	8237
tr_A0A1F3M8C4_A0A1F3M8C4_9BACT	A0A1F3M8C4	rel_stop	Bacteroidetes bacterium GWF2_49_14.	A0A1F3M8C4	normal	7					-3551	-3016	-2375	-2086	-874	-165	2141	3674	6103	7057	8200	9012
tr_A0A1F3M8C4_A0A1F3M8C4_9BACT	A0A1F3M8C4	direction	Bacteroidetes bacterium GWF2_49_14.	A0A1F3M8C4	normal	7					complement	complement	complement	complement	complement	complement	normal	normal	normal	normal	normal	normal
tr_A0A1F3M8C4_A0A1F3M8C4_9BACT	A0A1F3M8C4	type	Bacteroidetes bacterium GWF2_49_14.	A0A1F3M8C4	normal	7					linear	linear	linear	linear	linear	linear	linear	linear	linear	linear	linear	linear
tr_A0A1F3M8C4_A0A1F3M8C4_9BACT	A0A1F3M8C4	seq_len	Bacteroidetes bacterium GWF2_49_14.	A0A1F3M8C4	normal	7					269	172	184	66	378	229	712	483	797	315	352	257
tr_A0A1F3M8C4_A0A1F3M8C4_9BACT	A0A1F3M8C4	taxon_id	Bacteroidetes bacterium GWF2_49_14.	A0A1F3M8C4	normal	7					1797354	1797354	1797354	1797354	1797354	1797354	1797354	1797354	1797354	1797354	1797354	1797354
tr_A0A1F3M8C4_A0A1F3M8C4_9BACT	A0A1F3M8C4	anno_status	Bacteroidetes bacterium GWF2_49_14.	A0A1F3M8C4	normal	7					0	0	0	0	0	0	0	0	0	0	0	0
tr_A0A1F3M8C4_A0A1F3M8C4_9BACT	A0A1F3M8C4	desc	Bacteroidetes bacterium GWF2_49_14.	A0A1F3M8C4	normal	7					Adhesin domain-containing protein	Uncharacterized protein	RNA polymerase subunit sigma-70	Thiamine biosynthesis protein ThiS	Lipoprotein	Putative heavy-metal chelation domain-containing protein	Aldehyde:ferredoxin oxidoreductase	Multidrug export protein MepA	alpha-L-rhamnosidase	Tungstate ABC transporter substrate-binding protein WtpA	Uncharacterized protein	ABC transmembrane type-1 domain-containing protein
tr_A0A1F3M8C4_A0A1F3M8C4_9BACT	A0A1F3M8C4	family_desc	Bacteroidetes bacterium GWF2_49_14.	A0A1F3M8C4	normal	7							Sigma70_r2;Sigma70_r4_2	ThiS		DUF364	AFOR_C;AFOR_N	MatE	Bac_rhamnosid;Bac_rhamnosid_N;Bac_rhamnosid6H;Bac_rhamnosid_C	SBP_bac_11		BPD_transp_1
tr_A0A1F3M8C4_A0A1F3M8C4_9BACT	A0A1F3M8C4	ipro_family_desc	Bacteroidetes bacterium GWF2_49_14.	A0A1F3M8C4	normal	7							RNA_pol_sigma70_r2;RNA_pol_sigma70_r4_t2;RNA_pol_sigma_r3/r4-like;RNA_pol_sigma_r2;RNA_pol_sigma-70_dom;WH-like_DNA-bd_sf;RNA_pol_sigma-70-like	ThiS/MoaD-like;Thi_S;Beta-grasp_dom_sf;Mopterin_synth/thiamin_S_b		DUF364	OxRdtase_Ald_Fedxn_C;Ald_Fedxn_OxRdtase_N;Ald_Fedxn_OxRdtase_dom2;Ald_Fedxn_OxRdtase_dom3;Tungsten_al_ferr_oxy-like_C;Ald_Fedxn_OxRdtase_N_sf;W-dependent_AOR	MATE_fam;MATE_MepA-like;MdtK-like;MATE_MepA_subfamily	Rhamnosid_concanavalin;6-hairpin_glycosidase_sf;6hp_glycosidase-like_sf;Bac_rhamnosid_N;Alpha_rhamnosid;Bac_rhamnosid6H;Bac_rhamnosid_C	ModA/WtpA		MetI-like;MetI-like_sf
tr_A0A1F3M8C4_A0A1F3M8C4_9BACT	A0A1F3M8C4	color	Bacteroidetes bacterium GWF2_49_14.	A0A1F3M8C4	normal	7					#808000	#808000	#9955BB,#CC00CC	#40FF40	#808000	#408040	#FF0000,#0000FF	#FFC040	#FFF8DC,#FFF8E7,#FFBCD9,#FFFDD0	#FDBCB4	#808000	#FFC000
tr_A0A1F3M8C4_A0A1F3M8C4_9BACT	A0A1F3M8C4	group_id	Bacteroidetes bacterium GWF2_49_14.	A0A1F3M8C4	normal	7					1288	1288	1288	1288	1288	1288	1288	1288	1288	1288	1288	1288
tr_A0A1F3M8C4_A0A1F3M8C4_9BACT	A0A1F3M8C4	organism	Bacteroidetes bacterium GWF2_49_14.	A0A1F3M8C4	normal	7											Bacteroidetes bacterium GWF2_49_14.
tr_A0A1F3M8C4_A0A1F3M8C4_9BACT	A0A1F3M8C4	is_bound	Bacteroidetes bacterium GWF2_49_14.	A0A1F3M8C4	normal	7											3
tr_A0A1F3M8C4_A0A1F3M8C4_9BACT	A0A1F3M8C4	evalue	Bacteroidetes bacterium GWF2_49_14.	A0A1F3M8C4	normal	7
tr_A0A1F3M8C4_A0A1F3M8C4_9BACT	A0A1F3M8C4	cluster_index	Bacteroidetes bacterium GWF2_49_14.	A0A1F3M8C4	normal	7											1287
tr_A0A1G1BIJ9_A0A1G1BIJ9_9BACT	A0A1G1BIJ9	sort_key	Stygiobacter sp. GWF2_38_21.	A0A1G1BIJ9	complement	7	25288	25287	25285	25284	25283	25282	25281	25280	25279	25278	1786	25277	25295	25294	25293	25292	25291	25290	25289	25286	25276
tr_A0A1G1BIJ9_A0A1G1BIJ9_9BACT	A0A1G1BIJ9	accession	Stygiobacter sp. GWF2_38_21.	A0A1G1BIJ9	complement	7	A0A1G1BIK6	A0A1G1BHG5	A0A1G1BHG1	A0A1G1BJH2	A0A1G1BHH6	A0A1G1BHF4	A0A1G1BHI0	A0A1G1BHF7	A0A1G1BHF9	A0A1G1BHF3	A0A1G1BIJ9	A0A1G1BHF8	A0A1G1BHF0	A0A1G1BJG4	A0A1G1BHG8	A0A1G1BHE7	A0A1G1BHT1	A0A1G1BHH2	A0A1G1BHE3	A0A1G1BHF6	A0A1G1BHE0
tr_A0A1G1BIJ9_A0A1G1BIJ9_9BACT	A0A1G1BIJ9	id	Stygiobacter sp. GWF2_38_21.	A0A1G1BIJ9	complement	7	MHBR01000009	MHBR01000009	MHBR01000009	MHBR01000009	MHBR01000009	MHBR01000009	MHBR01000009	MHBR01000009	MHBR01000009	MHBR01000009	MHBR01000009	MHBR01000009	MHBR01000009	MHBR01000009	MHBR01000009	MHBR01000009	MHBR01000009	MHBR01000009	MHBR01000009	MHBR01000009	MHBR01000009
tr_A0A1G1BIJ9_A0A1G1BIJ9_9BACT	A0A1G1BIJ9	num	Stygiobacter sp. GWF2_38_21.	A0A1G1BIJ9	complement	7	21	20	19	18	17	16	15	14	13	12	11	10	9	8	7	6	5	4	3	2	1
tr_A0A1G1BIJ9_A0A1G1BIJ9_9BACT	A0A1G1BIJ9	family	Stygiobacter sp. GWF2_38_21.	A0A1G1BIJ9	complement	7	PF00171	PF00994-PF03473	PF01967	PF04055-PF06463-PF13353	PF00994-PF03453-PF03454	none	PF00005-PF03459	PF00528	PF13531	PF02082	PF01314-PF02730	PF02661-PF13784	PF00581	PF02597	PF00899	PF05576	PF11026	PF03588	none	PF01116	PF07452-PF18962
tr_A0A1G1BIJ9_A0A1G1BIJ9_9BACT	A0A1G1BIJ9	ipro_family	Stygiobacter sp. GWF2_38_21.	A0A1G1BIJ9	complement	7	IPR016163-IPR016162-IPR015590-IPR050485-IPR016161-IPR005931	IPR036425-IPR001453-IPR005302-IPR051920-IPR011037	IPR036522-IPR002820-IPR023045-IPR047594	IPR013785-IPR007197-IPR010505-IPR050105-IPR006638	IPR036688-IPR036425-IPR001453-IPR005110-IPR005111-IPR038987-IPR036135	none	IPR027417-IPR003439-IPR005116-IPR004606-IPR050093-IPR003593-IPR008995	IPR035906-IPR000515	IPR050682	IPR036388-IPR000944-IPR036390	IPR013984-IPR013985-IPR036503-IPR001203-IPR013983-IPR051919-IPR036021	IPR036597-IPR003812-IPR025758-IPR026287-IPR040198	IPR036873-IPR001763-IPR050229	IPR012675-IPR003749-IPR010035-IPR016155	IPR000594-IPR045886-IPR035985-IPR012729	IPR029058-IPR008761	IPR021279	IPR042203-IPR004616-IPR016181	none	IPR013785-IPR000771-IPR050246-IPR011289	IPR010895-IPR026444-IPR052278
tr_A0A1G1BIJ9_A0A1G1BIJ9_9BACT	A0A1G1BIJ9	start	Stygiobacter sp. GWF2_38_21.	A0A1G1BIJ9	complement	7	19300	18283	17746	16945	15786	14767	13714	12929	11976	11564	9211	7819	7314	7033	6449	5061	4555	3963	3189	2111	50
tr_A0A1G1BIJ9_A0A1G1BIJ9_9BACT	A0A1G1BIJ9	stop	Stygiobacter sp. GWF2_38_21.	A0A1G1BIJ9	complement	7	20937	19215	18204	17745	16961	15774	14760	13714	12932	11992	11388	8955	7718	7242	7036	6356	4995	4562	3875	3103	1912
tr_A0A1G1BIJ9_A0A1G1BIJ9_9BACT	A0A1G1BIJ9	rel_start	Stygiobacter sp. GWF2_38_21.	A0A1G1BIJ9	complement	7	10089	9072	8535	7734	6575	5556	4503	3718	2765	2353	0	-1392	-1897	-2178	-2762	-4150	-4656	-5248	-6022	-7100	-9161
tr_A0A1G1BIJ9_A0A1G1BIJ9_9BACT	A0A1G1BIJ9	rel_stop	Stygiobacter sp. GWF2_38_21.	A0A1G1BIJ9	complement	7	11726	10004	8993	8534	7750	6563	5549	4503	3721	2781	2177	-256	-1493	-1969	-2175	-2855	-4216	-4649	-5336	-6108	-7299
tr_A0A1G1BIJ9_A0A1G1BIJ9_9BACT	A0A1G1BIJ9	direction	Stygiobacter sp. GWF2_38_21.	A0A1G1BIJ9	complement	7	normal	complement	complement	complement	complement	complement	complement	complement	complement	complement	normal	normal	complement	complement	complement	normal	normal	normal	normal	normal	normal
tr_A0A1G1BIJ9_A0A1G1BIJ9_9BACT	A0A1G1BIJ9	type	Stygiobacter sp. GWF2_38_21.	A0A1G1BIJ9	complement	7	linear	linear	linear	linear	linear	linear	linear	linear	linear	linear	linear	linear	linear	linear	linear	linear	linear	linear	linear	linear	linear
tr_A0A1G1BIJ9_A0A1G1BIJ9_9BACT	A0A1G1BIJ9	seq_len	Stygiobacter sp. GWF2_38_21.	A0A1G1BIJ9	complement	7	544	309	151	265	390	334	347	260	317	141	724	377	133	68	194	430	145	198	227	329	619
tr_A0A1G1BIJ9_A0A1G1BIJ9_9BACT	A0A1G1BIJ9	taxon_id	Stygiobacter sp. GWF2_38_21.	A0A1G1BIJ9	complement	7	1801612	1801612	1801612	1801612	1801612	1801612	1801612	1801612	1801612	1801612	1801612	1801612	1801612	1801612	1801612	1801612	1801612	1801612	1801612	1801612	1801612
tr_A0A1G1BIJ9_A0A1G1BIJ9_9BACT	A0A1G1BIJ9	anno_status	Stygiobacter sp. GWF2_38_21.	A0A1G1BIJ9	complement	7	0	0	0	0	0	0	0	0	0	0	0	0	0	0	0	0	0	0	0	0	0
tr_A0A1G1BIJ9_A0A1G1BIJ9_9BACT	A0A1G1BIJ9	desc	Stygiobacter sp. GWF2_38_21.	A0A1G1BIJ9	complement	7	L-glutamate gamma-semialdehyde dehydrogenase	Molybdenum cofactor synthesis protein	cyclic pyranopterin monophosphate synthase	GTP 3',8-cyclase	Molybdopterin molybdenumtransferase	Uncharacterized protein	ABC transporter	ABC transmembrane type-1 domain-containing protein	Molybdate ABC transporter substrate-binding protein	Rrf2 family transcriptional regulator	Aldehyde:ferredoxin oxidoreductase	Cell filamentation protein Fic	Rhodanese domain-containing protein	Thiamine biosynthesis protein ThiS	Thiamine biosynthesis protein ThiF	Peptidase	DUF2721 domain-containing protein	Leucyl/phenylalanyl-tRNA--protein transferase	Outer membrane protein beta-barrel domain-containing protein	Fructose-1,6-bisphosphate aldolase, class II	CHRD domain-containing protein
tr_A0A1G1BIJ9_A0A1G1BIJ9_9BACT	A0A1G1BIJ9	family_desc	Stygiobacter sp. GWF2_38_21.	A0A1G1BIJ9	complement	7	Aldedh	MoCF_biosynth;MOSC	MoaC	Radical_SAM;Mob_synth_C;Fer4_12	MoCF_biosynth;MoeA_N;MoeA_C		ABC_tran;TOBE	BPD_transp_1	SBP_bac_11	Rrf2	AFOR_C;AFOR_N	Fic;Fic_N	Rhodanese	ThiS	ThiF	Peptidase_S37	DUF2721	Leu_Phe_trans		F_bP_aldolase	CHRD;Por_Secre_tail
tr_A0A1G1BIJ9_A0A1G1BIJ9_9BACT	A0A1G1BIJ9	ipro_family_desc	Stygiobacter sp. GWF2_38_21.	A0A1G1BIJ9	complement	7	P5CDH/ALDH4A1;Aldehyde_DH_dom;Ald_DH/histidinol_DH;Ald_DH_N;Ald_DH_C;Proline_metab_enzyme	MoaB/Mog_dom;MoCF_Sase_C;Pyrv_Knase-like_insert_dom_sf;MoaB/Mog-like_dom_sf;MPT_Adenylyltrnsfr/MoaC-Rel	Mopterin_CF_biosynth-C_dom;MoaC;MoaC_sf;MoaC_bact/euk	Elp3/MiaA/NifB-like_rSAM;rSAM;MoaA_twitch;Aldolase_TIM;MoCo_biosynth_MoaA/MoaC	MoaB/Mog_dom;MoeA_linker/N;MoeA_C_domain_IV;MoeA_linker/N_sf;MoaB/Mog-like_dom_sf;MoeA_C_domain_IV_sf;MoeA-like		ABC_transporter-like_ATP-bd;AAA+_ATPase;Mop_domain;Transp-assoc_OB_typ1;Mo/tungstate-bd_C_term_dom;P-loop_NTPase;ABC_SmlMolc_Importer	MetI-like;MetI-like_sf	ModA/WtpA	Tscrpt_reg_Rrf2;WH-like_DNA-bd_sf;WH_DNA-bd_sf	OxRdtase_Ald_Fedxn_C;Ald_Fedxn_OxRdtase_N;Ald_Fedxn_OxRdtase_dom2;Ald_Fedxn_OxRdtase_dom3;Tungsten_al_ferr_oxy-like_C;Ald_Fedxn_OxRdtase_N_sf;W-dependent_AOR	Fido;Fic/DOC_N;SoFic-like;Fido-like_dom_sf;Fido_containing	Rhodanese-like_dom;Rhodanese-like_dom_sf;GlpE_sulfurtransferase	ThiS/MoaD-like;Thi_S;Beta-grasp_dom_sf;Mopterin_synth/thiamin_S_b	ThiF_NAD_FAD-bd;ThiF_fam2;Ubiquitin-activating_enz;ThiF/MoeB/HesA	Peptidase_S37;AB_hydrolase_fold	DUF2721	Leu/Phe-tRNA_Trfase;Acyl_CoA_acyltransferase;Leu/Phe-tRNA_Trfase_C		FBA_II;Fruc_bis_ald_class-2;Aldolase_TIM;Class_II_FBP_aldolase	CHRD;Secre_tail;Chordin-like_regulators
tr_A0A1G1BIJ9_A0A1G1BIJ9_9BACT	A0A1G1BIJ9	color	Stygiobacter sp. GWF2_38_21.	A0A1G1BIJ9	complement	7	#9932CC	#9966CC,#1FCECB	#414833	#1E4D2B,#B03060,#E4D00A	#9966CC,#A4C639,#F2F3F4	#808000	#FF80C0,#C36333	#FFC000	#FDBCB4	#BA55D3	#FF0000,#0000FF	#0892D0,#78184A	#979730	#40FF40	#6F4E37	#87CEEB	#CF71AF	#6A5ACD	#808000	#FFA500	#2F4F4F,#E30022
tr_A0A1G1BIJ9_A0A1G1BIJ9_9BACT	A0A1G1BIJ9	group_id	Stygiobacter sp. GWF2_38_21.	A0A1G1BIJ9	complement	7	1786	1786	1786	1786	1786	1786	1786	1786	1786	1786	1786	1786	1786	1786	1786	1786	1786	1786	1786	1786	1786
tr_A0A1G1BIJ9_A0A1G1BIJ9_9BACT	A0A1G1BIJ9	organism	Stygiobacter sp. GWF2_38_21.	A0A1G1BIJ9	complement	7											Stygiobacter sp. GWF2_38_21.
tr_A0A1G1BIJ9_A0A1G1BIJ9_9BACT	A0A1G1BIJ9	is_bound	Stygiobacter sp. GWF2_38_21.	A0A1G1BIJ9	complement	7											0
tr_A0A1G1BIJ9_A0A1G1BIJ9_9BACT	A0A1G1BIJ9	evalue	Stygiobacter sp. GWF2_38_21.	A0A1G1BIJ9	complement	7
tr_A0A1G1BIJ9_A0A1G1BIJ9_9BACT	A0A1G1BIJ9	cluster_index	Stygiobacter sp. GWF2_38_21.	A0A1G1BIJ9	complement	7											1785
tr_A0A1G0VH49_A0A1G0VH49_9BACT	A0A1G0VH49	sort_key	Stygiobacter sp. RIFOXYB2_FULL_37_11.	A0A1G0VH49	normal	7	25231	25232	25233	25234	25235	25236	25237	25238	25239	25240	1783	25241	25242	25243	25244	25245	25246	25247	25248	25249	25250
tr_A0A1G0VH49_A0A1G0VH49_9BACT	A0A1G0VH49	accession	Stygiobacter sp. RIFOXYB2_FULL_37_11.	A0A1G0VH49	normal	7	A0A1G0VH40	A0A1G0VGZ4	A0A1G0VH44	A0A1G0VHR1	A0A1G0VH46	A0A1G0VH02	A0A1G0VGX8	A0A1G0VGZ8	A0A1G0VH29	A0A1G0VGY5	A0A1G0VH49	A0A1G0VH01	A0A1G0VH51	A0A1G0VHS0	A0A1G0VH55	A0A1G0VH13	A0A1G0VH12	A0A1G0VGY7	A0A1G0VH07	A0A1G0VH39	A0A1G0VGZ1
tr_A0A1G0VH49_A0A1G0VH49_9BACT	A0A1G0VH49	id	Stygiobacter sp. RIFOXYB2_FULL_37_11.	A0A1G0VH49	normal	7	MHAU01000025	MHAU01000025	MHAU01000025	MHAU01000025	MHAU01000025	MHAU01000025	MHAU01000025	MHAU01000025	MHAU01000025	MHAU01000025	MHAU01000025	MHAU01000025	MHAU01000025	MHAU01000025	MHAU01000025	MHAU01000025	MHAU01000025	MHAU01000025	MHAU01000025	MHAU01000025	MHAU01000025
tr_A0A1G0VH49_A0A1G0VH49_9BACT	A0A1G0VH49	num	Stygiobacter sp. RIFOXYB2_FULL_37_11.	A0A1G0VH49	normal	7	18	19	20	21	22	23	24	25	26	27	28	29	30	31	32	33	34	35	36	37	38
tr_A0A1G0VH49_A0A1G0VH49_9BACT	A0A1G0VH49	family	Stygiobacter sp. RIFOXYB2_FULL_37_11.	A0A1G0VH49	normal	7	PF00171	PF00994-PF03473	PF01967	PF04055-PF06463-PF13353	PF00994-PF03453-PF03454	none	PF00005-PF03459	PF00528	PF13531	PF02082	PF01314-PF02730	PF02661-PF13784	PF00581	PF02597	PF00899	PF05576	PF11026	PF03588	none	PF01116	PF07452-PF18962
tr_A0A1G0VH49_A0A1G0VH49_9BACT	A0A1G0VH49	ipro_family	Stygiobacter sp. RIFOXYB2_FULL_37_11.	A0A1G0VH49	normal	7	IPR016163-IPR016162-IPR015590-IPR050485-IPR016161-IPR005931	IPR036425-IPR001453-IPR005302-IPR051920-IPR011037	IPR036522-IPR002820-IPR023045-IPR047594	IPR013785-IPR007197-IPR010505-IPR050105-IPR006638	IPR036688-IPR036425-IPR001453-IPR005110-IPR005111-IPR038987-IPR036135	none	IPR027417-IPR003439-IPR005116-IPR004606-IPR050093-IPR003593-IPR008995	IPR035906-IPR000515	IPR050682	IPR036388-IPR000944-IPR036390	IPR013984-IPR013985-IPR036503-IPR001203-IPR013983-IPR051919-IPR036021	IPR036597-IPR003812-IPR025758-IPR026287-IPR040198	IPR036873-IPR001763-IPR050229	IPR012675-IPR003749-IPR010035-IPR016155	IPR000594-IPR045886-IPR035985-IPR012729	IPR029058-IPR008761	IPR021279	IPR042203-IPR004616-IPR016181	none	IPR013785-IPR000771-IPR050246-IPR011289	IPR010895-IPR026444-IPR052278
tr_A0A1G0VH49_A0A1G0VH49_9BACT	A0A1G0VH49	start	Stygiobacter sp. RIFOXYB2_FULL_37_11.	A0A1G0VH49	normal	7	16829	18551	19562	20021	20805	21992	23006	24052	24834	25774	26378	28811	30048	30524	30730	31410	32771	33204	33891	34663	35854
tr_A0A1G0VH49_A0A1G0VH49_9BACT	A0A1G0VH49	stop	Stygiobacter sp. RIFOXYB2_FULL_37_11.	A0A1G0VH49	normal	7	18466	19483	20020	20821	21980	22999	24052	24837	25790	26202	28555	29947	30452	30733	31317	32705	33211	33803	34577	35655	37716
tr_A0A1G0VH49_A0A1G0VH49_9BACT	A0A1G0VH49	rel_start	Stygiobacter sp. RIFOXYB2_FULL_37_11.	A0A1G0VH49	normal	7	-9549	-7827	-6816	-6357	-5573	-4386	-3372	-2326	-1544	-604	0	2433	3670	4146	4352	5032	6393	6826	7513	8285	9476
tr_A0A1G0VH49_A0A1G0VH49_9BACT	A0A1G0VH49	rel_stop	Stygiobacter sp. RIFOXYB2_FULL_37_11.	A0A1G0VH49	normal	7	-7912	-6895	-6358	-5557	-4398	-3379	-2326	-1541	-588	-176	2177	3569	4074	4355	4939	6327	6833	7425	8199	9277	11338
tr_A0A1G0VH49_A0A1G0VH49_9BACT	A0A1G0VH49	direction	Stygiobacter sp. RIFOXYB2_FULL_37_11.	A0A1G0VH49	normal	7	normal	complement	complement	complement	complement	complement	complement	complement	complement	complement	normal	normal	complement	complement	complement	normal	normal	normal	normal	normal	normal
tr_A0A1G0VH49_A0A1G0VH49_9BACT	A0A1G0VH49	type	Stygiobacter sp. RIFOXYB2_FULL_37_11.	A0A1G0VH49	normal	7	linear	linear	linear	linear	linear	linear	linear	linear	linear	linear	linear	linear	linear	linear	linear	linear	linear	linear	linear	linear	linear
tr_A0A1G0VH49_A0A1G0VH49_9BACT	A0A1G0VH49	seq_len	Stygiobacter sp. RIFOXYB2_FULL_37_11.	A0A1G0VH49	normal	7	544	309	151	265	390	334	347	260	317	141	724	377	133	68	194	430	145	198	227	329	619
tr_A0A1G0VH49_A0A1G0VH49_9BACT	A0A1G0VH49	taxon_id	Stygiobacter sp. RIFOXYB2_FULL_37_11.	A0A1G0VH49	normal	7	1798448	1798448	1798448	1798448	1798448	1798448	1798448	1798448	1798448	1798448	1798448	1798448	1798448	1798448	1798448	1798448	1798448	1798448	1798448	1798448	1798448
tr_A0A1G0VH49_A0A1G0VH49_9BACT	A0A1G0VH49	anno_status	Stygiobacter sp. RIFOXYB2_FULL_37_11.	A0A1G0VH49	normal	7	0	0	0	0	0	0	0	0	0	0	0	0	0	0	0	0	0	0	0	0	0
tr_A0A1G0VH49_A0A1G0VH49_9BACT	A0A1G0VH49	desc	Stygiobacter sp. RIFOXYB2_FULL_37_11.	A0A1G0VH49	normal	7	L-glutamate gamma-semialdehyde dehydrogenase	Molybdenum cofactor synthesis protein	cyclic pyranopterin monophosphate synthase	GTP 3',8-cyclase	Molybdopterin molybdenumtransferase	Uncharacterized protein	ABC transporter	ABC transmembrane type-1 domain-containing protein	Molybdate ABC transporter substrate-binding protein	Transcriptional regulator	Aldehyde:ferredoxin oxidoreductase	Cell filamentation protein Fic	Rhodanese domain-containing protein	Thiamine biosynthesis protein ThiS	Thiamine biosynthesis protein ThiF	Peptidase	DUF2721 domain-containing protein	Leucyl/phenylalanyl-tRNA--protein transferase	Outer membrane protein beta-barrel domain-containing protein	Fructose-1,6-bisphosphate aldolase, class II	CHRD domain-containing protein
tr_A0A1G0VH49_A0A1G0VH49_9BACT	A0A1G0VH49	family_desc	Stygiobacter sp. RIFOXYB2_FULL_37_11.	A0A1G0VH49	normal	7	Aldedh	MoCF_biosynth;MOSC	MoaC	Radical_SAM;Mob_synth_C;Fer4_12	MoCF_biosynth;MoeA_N;MoeA_C		ABC_tran;TOBE	BPD_transp_1	SBP_bac_11	Rrf2	AFOR_C;AFOR_N	Fic;Fic_N	Rhodanese	ThiS	ThiF	Peptidase_S37	DUF2721	Leu_Phe_trans		F_bP_aldolase	CHRD;Por_Secre_tail
tr_A0A1G0VH49_A0A1G0VH49_9BACT	A0A1G0VH49	ipro_family_desc	Stygiobacter sp. RIFOXYB2_FULL_37_11.	A0A1G0VH49	normal	7	P5CDH/ALDH4A1;Aldehyde_DH_dom;Ald_DH/histidinol_DH;Ald_DH_N;Ald_DH_C;Proline_metab_enzyme	MoaB/Mog_dom;MoCF_Sase_C;Pyrv_Knase-like_insert_dom_sf;MoaB/Mog-like_dom_sf;MPT_Adenylyltrnsfr/MoaC-Rel	Mopterin_CF_biosynth-C_dom;MoaC;MoaC_sf;MoaC_bact/euk	Elp3/MiaA/NifB-like_rSAM;rSAM;MoaA_twitch;Aldolase_TIM;MoCo_biosynth_MoaA/MoaC	MoaB/Mog_dom;MoeA_linker/N;MoeA_C_domain_IV;MoeA_linker/N_sf;MoaB/Mog-like_dom_sf;MoeA_C_domain_IV_sf;MoeA-like		ABC_transporter-like_ATP-bd;AAA+_ATPase;Mop_domain;Transp-assoc_OB_typ1;Mo/tungstate-bd_C_term_dom;P-loop_NTPase;ABC_SmlMolc_Importer	MetI-like;MetI-like_sf	ModA/WtpA	Tscrpt_reg_Rrf2;WH-like_DNA-bd_sf;WH_DNA-bd_sf	OxRdtase_Ald_Fedxn_C;Ald_Fedxn_OxRdtase_N;Ald_Fedxn_OxRdtase_dom2;Ald_Fedxn_OxRdtase_dom3;Tungsten_al_ferr_oxy-like_C;Ald_Fedxn_OxRdtase_N_sf;W-dependent_AOR	Fido;Fic/DOC_N;SoFic-like;Fido-like_dom_sf;Fido_containing	Rhodanese-like_dom;Rhodanese-like_dom_sf;GlpE_sulfurtransferase	ThiS/MoaD-like;Thi_S;Beta-grasp_dom_sf;Mopterin_synth/thiamin_S_b	ThiF_NAD_FAD-bd;ThiF_fam2;Ubiquitin-activating_enz;ThiF/MoeB/HesA	Peptidase_S37;AB_hydrolase_fold	DUF2721	Leu/Phe-tRNA_Trfase;Acyl_CoA_acyltransferase;Leu/Phe-tRNA_Trfase_C		FBA_II;Fruc_bis_ald_class-2;Aldolase_TIM;Class_II_FBP_aldolase	CHRD;Secre_tail;Chordin-like_regulators
tr_A0A1G0VH49_A0A1G0VH49_9BACT	A0A1G0VH49	color	Stygiobacter sp. RIFOXYB2_FULL_37_11.	A0A1G0VH49	normal	7	#9932CC	#9966CC,#1FCECB	#414833	#1E4D2B,#B03060,#E4D00A	#9966CC,#A4C639,#F2F3F4	#808000	#FF80C0,#C36333	#FFC000	#FDBCB4	#BA55D3	#FF0000,#0000FF	#0892D0,#78184A	#979730	#40FF40	#6F4E37	#87CEEB	#CF71AF	#6A5ACD	#808000	#FFA500	#2F4F4F,#E30022
tr_A0A1G0VH49_A0A1G0VH49_9BACT	A0A1G0VH49	group_id	Stygiobacter sp. RIFOXYB2_FULL_37_11.	A0A1G0VH49	normal	7	1783	1783	1783	1783	1783	1783	1783	1783	1783	1783	1783	1783	1783	1783	1783	1783	1783	1783	1783	1783	1783
tr_A0A1G0VH49_A0A1G0VH49_9BACT	A0A1G0VH49	organism	Stygiobacter sp. RIFOXYB2_FULL_37_11.	A0A1G0VH49	normal	7											Stygiobacter sp. RIFOXYB2_FULL_37_11.
tr_A0A1G0VH49_A0A1G0VH49_9BACT	A0A1G0VH49	is_bound	Stygiobacter sp. RIFOXYB2_FULL_37_11.	A0A1G0VH49	normal	7											0
tr_A0A1G0VH49_A0A1G0VH49_9BACT	A0A1G0VH49	evalue	Stygiobacter sp. RIFOXYB2_FULL_37_11.	A0A1G0VH49	normal	7
tr_A0A1G0VH49_A0A1G0VH49_9BACT	A0A1G0VH49	cluster_index	Stygiobacter sp. RIFOXYB2_FULL_37_11.	A0A1G0VH49	normal	7											1782
tr_A0A1F3NKV6_A0A1F3NKV6_9BACT	A0A1F3NKV6	sort_key	Bacteroidetes bacterium RBG_13_43_22.	A0A1F3NKV6	normal	7	19295	19296	19297	19298	19299	19300	19301	19302	19303	19304	1292	19305	19306	19307	19308	19309	19310	19311	19312	19313
tr_A0A1F3NKV6_A0A1F3NKV6_9BACT	A0A1F3NKV6	accession	Bacteroidetes bacterium RBG_13_43_22.	A0A1F3NKV6	normal	7	A0A1F3NKU7	A0A1F3NHB3	A0A1F3NJC6	A0A1F3NKS0	A0A1F3NHN9	A0A1F3NHF1	A0A1F3NHE2	A0A1F3NHE0	A0A1F3NHD9	A0A1F3NIE0	A0A1F3NKV6	A0A1F3NHC2	A0A1F3NJD2	A0A1F3NKS9	A0A1F3NHP9	A0A1F3NHF9	A0A1F3NHG0	A0A1F3NHF4	A0A1F3NHF0	A0A1F3NHF8
tr_A0A1F3NKV6_A0A1F3NKV6_9BACT	A0A1F3NKV6	id	Bacteroidetes bacterium RBG_13_43_22.	A0A1F3NKV6	normal	7	MEOT01000132	MEOT01000132	MEOT01000132	MEOT01000132	MEOT01000132	MEOT01000132	MEOT01000132	MEOT01000132	MEOT01000132	MEOT01000132	MEOT01000132	MEOT01000132	MEOT01000132	MEOT01000132	MEOT01000132	MEOT01000132	MEOT01000132	MEOT01000132	MEOT01000132	MEOT01000132
tr_A0A1F3NKV6_A0A1F3NKV6_9BACT	A0A1F3NKV6	num	Bacteroidetes bacterium RBG_13_43_22.	A0A1F3NKV6	normal	7	35	36	37	38	39	40	41	42	43	44	45	46	47	49	50	51	52	53	54	55
tr_A0A1F3NKV6_A0A1F3NKV6_9BACT	A0A1F3NKV6	family	Bacteroidetes bacterium RBG_13_43_22.	A0A1F3NKV6	normal	7	none	PF01619	PF04542-PF08281	PF18911	PF11751	PF03938	none	none	PF02597	PF00899	PF01314-PF02730	PF00994-PF03453-PF03454	PF00994	PF05896-PF11973	PF03116	PF04205	PF02508	PF02508	PF00111-PF00175-PF00970	PF02424
tr_A0A1F3NKV6_A0A1F3NKV6_9BACT	A0A1F3NKV6	ipro_family	Bacteroidetes bacterium RBG_13_43_22.	A0A1F3NKV6	normal	7	IPR008969	IPR002872-IPR008219-IPR015659-IPR029041	IPR036388-IPR007627-IPR013249-IPR039425-IPR013324-IPR013325-IPR014284	IPR013783-IPR000601-IPR022409-IPR035986	IPR019861	IPR024930-IPR005632	IPR029044	none	IPR012675-IPR003749-IPR016155-IPR010035	IPR000594-IPR045886-IPR035985-IPR012729	IPR013984-IPR013985-IPR036503-IPR001203-IPR013983-IPR051919-IPR036021	IPR036688-IPR036425-IPR001453-IPR005110-IPR005111-IPR038987-IPR036135	IPR036425-IPR001453-IPR051920	IPR008703-IPR022615	IPR010966-IPR004338	IPR010204-IPR007329	IPR011292-IPR003667	IPR010967-IPR003667-IPR050133	IPR012675-IPR039261-IPR010205-IPR001041-IPR001433-IPR008333-IPR001709-IPR017927-IPR036010-IPR017938	IPR003374-IPR024932
tr_A0A1F3NKV6_A0A1F3NKV6_9BACT	A0A1F3NKV6	start	Bacteroidetes bacterium RBG_13_43_22.	A0A1F3NKV6	normal	7	34419	35156	36253	36837	38363	39420	40025	41290	41655	41871	42630	44797	46001	47617	48796	49968	50673	51336	51970	53254
tr_A0A1F3NKV6_A0A1F3NKV6_9BACT	A0A1F3NKV6	stop	Bacteroidetes bacterium RBG_13_43_22.	A0A1F3NKV6	normal	7	35114	36067	36813	38165	39328	40022	41293	41628	41858	42470	44783	45972	46516	48772	49959	50669	51323	51953	53223	54220
tr_A0A1F3NKV6_A0A1F3NKV6_9BACT	A0A1F3NKV6	rel_start	Bacteroidetes bacterium RBG_13_43_22.	A0A1F3NKV6	normal	7	-8211	-7474	-6377	-5793	-4267	-3210	-2605	-1340	-975	-759	0	2167	3371	4987	6166	7338	8043	8706	9340	10624
tr_A0A1F3NKV6_A0A1F3NKV6_9BACT	A0A1F3NKV6	rel_stop	Bacteroidetes bacterium RBG_13_43_22.	A0A1F3NKV6	normal	7	-7516	-6563	-5817	-4465	-3302	-2608	-1337	-1002	-772	-160	2153	3342	3886	6142	7329	8039	8693	9323	10593	11590
tr_A0A1F3NKV6_A0A1F3NKV6_9BACT	A0A1F3NKV6	direction	Bacteroidetes bacterium RBG_13_43_22.	A0A1F3NKV6	normal	7	normal	complement	normal	normal	normal	normal	normal	complement	complement	complement	normal	normal	normal	normal	normal	normal	normal	normal	normal	normal
tr_A0A1F3NKV6_A0A1F3NKV6_9BACT	A0A1F3NKV6	type	Bacteroidetes bacterium RBG_13_43_22.	A0A1F3NKV6	normal	7	linear	linear	linear	linear	linear	linear	linear	linear	linear	linear	linear	linear	linear	linear	linear	linear	linear	linear	linear	linear
tr_A0A1F3NKV6_A0A1F3NKV6_9BACT	A0A1F3NKV6	seq_len	Bacteroidetes bacterium RBG_13_43_22.	A0A1F3NKV6	normal	7	230	302	185	441	320	199	421	111	66	198	716	390	170	384	386	232	215	204	416	321
tr_A0A1F3NKV6_A0A1F3NKV6_9BACT	A0A1F3NKV6	taxon_id	Bacteroidetes bacterium RBG_13_43_22.	A0A1F3NKV6	normal	7	1797356	1797356	1797356	1797356	1797356	1797356	1797356	1797356	1797356	1797356	1797356	1797356	1797356	1797356	1797356	1797356	1797356	1797356	1797356	1797356
tr_A0A1F3NKV6_A0A1F3NKV6_9BACT	A0A1F3NKV6	anno_status	Bacteroidetes bacterium RBG_13_43_22.	A0A1F3NKV6	normal	7	0	0	0	0	0	0	0	0	0	0	0	0	0	0	0	0	0	0	0	0
tr_A0A1F3NKV6_A0A1F3NKV6_9BACT	A0A1F3NKV6	desc	Bacteroidetes bacterium RBG_13_43_22.	A0A1F3NKV6	normal	7	Carboxypeptidase-like regulatory domain-containing protein	proline dehydrogenase	RNA polymerase subunit sigma-70	PKD domain-containing protein	Type IX secretion system membrane protein PorP/SprF	Molecular chaperone Skp	Glycosyltransferase 2-like domain-containing protein	Septum formation initiator	Thiamine biosynthesis protein ThiS	Thiamine biosynthesis protein ThiF	Aldehyde:ferredoxin oxidoreductase	Molybdopterin molybdenumtransferase	MoaB/Mog domain-containing protein	NADH:ubiquinone reductase (Na(+)-transporting) subunit A	Na(+)-translocating NADH-quinone reductase subunit B	Na(+)-translocating NADH-quinone reductase subunit C	Na(+)-translocating NADH-quinone reductase subunit D	Na(+)-translocating NADH-quinone reductase subunit E	Na(+)-translocating NADH-quinone reductase subunit F	FAD:protein FMN transferase
tr_A0A1F3NKV6_A0A1F3NKV6_9BACT	A0A1F3NKV6	family_desc	Bacteroidetes bacterium RBG_13_43_22.	A0A1F3NKV6	normal	7		Pro_dh	Sigma70_r2;Sigma70_r4_2	PKD_4	PorP_SprF	OmpH			ThiS	ThiF	AFOR_C;AFOR_N	MoCF_biosynth;MoeA_N;MoeA_C	MoCF_biosynth	NQRA;NQRA_SLBB	NQR2_RnfD_RnfE	FMN_bind	Rnf-Nqr	Rnf-Nqr	Fer2;NAD_binding_1;FAD_binding_6	ApbE
tr_A0A1F3NKV6_A0A1F3NKV6_9BACT	A0A1F3NKV6	ipro_family_desc	Bacteroidetes bacterium RBG_13_43_22.	A0A1F3NKV6	normal	7	CarboxyPept-like_regulatory	Proline_DH_dom;PRODH_bac_arc;Proline_oxidase;FAD-linked_oxidoreductase-like	RNA_pol_sigma70_r2;RNA_pol_sigma70_r4_t2;RNA_pol_sigma_r3/r4-like;RNA_pol_sigma_r2;RNA_pol_sigma-70_dom;WH-like_DNA-bd_sf;RNA_pol_sigma-70-like	PKD_dom;Ig-like_fold;PKD/Chitinase_dom;PKD_dom_sf	PorP/SprF_Bacteroidetes	Chaperone_Skp;Skp_dom_sf	Nucleotide-diphossugar_trans		ThiS/MoaD-like;Thi_S;Beta-grasp_dom_sf;Mopterin_synth/thiamin_S_b	ThiF_NAD_FAD-bd;ThiF_fam2;Ubiquitin-activating_enz;ThiF/MoeB/HesA	OxRdtase_Ald_Fedxn_C;Ald_Fedxn_OxRdtase_N;Ald_Fedxn_OxRdtase_dom2;Ald_Fedxn_OxRdtase_dom3;Tungsten_al_ferr_oxy-like_C;Ald_Fedxn_OxRdtase_N_sf;W-dependent_AOR	MoaB/Mog_dom;MoeA_linker/N;MoeA_C_domain_IV;MoeA_linker/N_sf;MoaB/Mog-like_dom_sf;MoeA_C_domain_IV_sf;MoeA-like	MoaB/Mog_dom;MoaB/Mog-like_dom_sf;MPT_Adenylyltrnsfr/MoaC-Rel	NqrA;NqrA_C_domain	NqrB/RnfD;NqrB	FMN-bd;NqrC	NqrDE/RnfAE;NqrD	NqrDE/RnfAE;NqrE;NqrDE/RnfAE_oxidrdctase	2Fe-2S_ferredoxin-type;OxRdtase_FAD/NAD-bd;Flavoprot_Pyr_Nucl_cyt_Rdtase;Cbr1-like_FAD-bd_dom;NqrF;Beta-grasp_dom_sf;FAD-bd_FR_type;Riboflavin_synthase-like_b-brl;2Fe-2S_ferredoxin-like_sf;FNR_nucleotide-bd	ApbE-like_sf;ApbE
tr_A0A1F3NKV6_A0A1F3NKV6_9BACT	A0A1F3NKV6	color	Bacteroidetes bacterium RBG_13_43_22.	A0A1F3NKV6	normal	7	#808000	#FFC1CC	#9955BB,#CC00CC	#FC8AE7	#ED872D	#A6919D	#808000	#808000	#40FF40	#6F4E37	#FF0000,#0000FF	#9966CC,#A4C639,#F2F3F4	#9966CC	#654321,#5D3954	#E79EA0	#EE82EE	#391A62	#391A62	#CC4E5C,#CED5C4,#B25900	#A40000
tr_A0A1F3NKV6_A0A1F3NKV6_9BACT	A0A1F3NKV6	group_id	Bacteroidetes bacterium RBG_13_43_22.	A0A1F3NKV6	normal	7	1292	1292	1292	1292	1292	1292	1292	1292	1292	1292	1292	1292	1292	1292	1292	1292	1292	1292	1292	1292
tr_A0A1F3NKV6_A0A1F3NKV6_9BACT	A0A1F3NKV6	organism	Bacteroidetes bacterium RBG_13_43_22.	A0A1F3NKV6	normal	7											Bacteroidetes bacterium RBG_13_43_22.
tr_A0A1F3NKV6_A0A1F3NKV6_9BACT	A0A1F3NKV6	is_bound	Bacteroidetes bacterium RBG_13_43_22.	A0A1F3NKV6	normal	7											0
tr_A0A1F3NKV6_A0A1F3NKV6_9BACT	A0A1F3NKV6	evalue	Bacteroidetes bacterium RBG_13_43_22.	A0A1F3NKV6	normal	7
tr_A0A1F3NKV6_A0A1F3NKV6_9BACT	A0A1F3NKV6	cluster_index	Bacteroidetes bacterium RBG_13_43_22.	A0A1F3NKV6	normal	7											1291
tr_A0A1F3DE67_A0A1F3DE67_9BACT	A0A1F3DE67	sort_key	Bacteroidetes bacterium GWA2_40_15.	A0A1F3DE67	normal	7	18888	18889	18890	18891	18892	18893	18894	18895	18896	18897	1265
tr_A0A1F3DE67_A0A1F3DE67_9BACT	A0A1F3DE67	accession	Bacteroidetes bacterium GWA2_40_15.	A0A1F3DE67	normal	7	A0A1F3DHJ6	A0A1F3DD36	A0A1F3DE26	A0A1F3DD35	A0A1F3DDA3	A0A1F3DE77	A0A1F3DHU2	A0A1F3DD49	A0A1F3DFN7	A0A1F3DHI7	A0A1F3DE67
tr_A0A1F3DE67_A0A1F3DE67_9BACT	A0A1F3DE67	id	Bacteroidetes bacterium GWA2_40_15.	A0A1F3DE67	normal	7	MENI01000053	MENI01000053	MENI01000053	MENI01000053	MENI01000053	MENI01000053	MENI01000053	MENI01000053	MENI01000053	MENI01000053	MENI01000053
tr_A0A1F3DE67_A0A1F3DE67_9BACT	A0A1F3DE67	num	Bacteroidetes bacterium GWA2_40_15.	A0A1F3DE67	normal	7	103	104	105	106	107	108	109	110	111	112	113
tr_A0A1F3DE67_A0A1F3DE67_9BACT	A0A1F3DE67	family	Bacteroidetes bacterium GWA2_40_15.	A0A1F3DE67	normal	7	PF00881	PF01619	PF04542-PF08281	PF18911	PF11751	PF03938	none	PF04977	PF02597	PF00899	PF01314-PF02730
tr_A0A1F3DE67_A0A1F3DE67_9BACT	A0A1F3DE67	ipro_family	Bacteroidetes bacterium GWA2_40_15.	A0A1F3DE67	normal	7	IPR023312-IPR000415-IPR029479	IPR002872-IPR008219-IPR015659-IPR029041	IPR036388-IPR007627-IPR013249-IPR039425-IPR013324-IPR013325-IPR014284	IPR013783-IPR000601-IPR022409-IPR035986	IPR019861	IPR024930-IPR005632	IPR029044	IPR007060	IPR012675-IPR003749-IPR016155-IPR010035	IPR000594-IPR045886-IPR035985-IPR012729	IPR013984-IPR013985-IPR036503-IPR001203-IPR013983-IPR051919-IPR036021
tr_A0A1F3DE67_A0A1F3DE67_9BACT	A0A1F3DE67	start	Bacteroidetes bacterium GWA2_40_15.	A0A1F3DE67	normal	7	92007	92817	93925	94505	96068	97109	97705	98964	99329	99551	100303
tr_A0A1F3DE67_A0A1F3DE67_9BACT	A0A1F3DE67	stop	Bacteroidetes bacterium GWA2_40_15.	A0A1F3DE67	normal	7	92579	93728	94485	95839	97021	97699	98967	99302	99532	100138	102456
tr_A0A1F3DE67_A0A1F3DE67_9BACT	A0A1F3DE67	rel_start	Bacteroidetes bacterium GWA2_40_15.	A0A1F3DE67	normal	7	-8296	-7486	-6378	-5798	-4235	-3194	-2598	-1339	-974	-752	0
tr_A0A1F3DE67_A0A1F3DE67_9BACT	A0A1F3DE67	rel_stop	Bacteroidetes bacterium GWA2_40_15.	A0A1F3DE67	normal	7	-7724	-6575	-5818	-4464	-3282	-2604	-1336	-1001	-771	-165	2153
tr_A0A1F3DE67_A0A1F3DE67_9BACT	A0A1F3DE67	direction	Bacteroidetes bacterium GWA2_40_15.	A0A1F3DE67	normal	7	normal	complement	normal	normal	normal	normal	normal	complement	complement	complement	normal
tr_A0A1F3DE67_A0A1F3DE67_9BACT	A0A1F3DE67	type	Bacteroidetes bacterium GWA2_40_15.	A0A1F3DE67	normal	7	linear	linear	linear	linear	linear	linear	linear	linear	linear	linear	linear
tr_A0A1F3DE67_A0A1F3DE67_9BACT	A0A1F3DE67	seq_len	Bacteroidetes bacterium GWA2_40_15.	A0A1F3DE67	normal	7	189	302	185	443	316	195	419	111	66	194	716
tr_A0A1F3DE67_A0A1F3DE67_9BACT	A0A1F3DE67	taxon_id	Bacteroidetes bacterium GWA2_40_15.	A0A1F3DE67	normal	7	1797319	1797319	1797319	1797319	1797319	1797319	1797319	1797319	1797319	1797319	1797319
tr_A0A1F3DE67_A0A1F3DE67_9BACT	A0A1F3DE67	anno_status	Bacteroidetes bacterium GWA2_40_15.	A0A1F3DE67	normal	7	0	0	0	0	0	0	0	0	0	0	0
tr_A0A1F3DE67_A0A1F3DE67_9BACT	A0A1F3DE67	desc	Bacteroidetes bacterium GWA2_40_15.	A0A1F3DE67	normal	7	Nitroreductase	proline dehydrogenase	RNA polymerase subunit sigma-70	PKD domain-containing protein	Type IX secretion system membrane protein PorP/SprF	Molecular chaperone Skp	Glycosyltransferase 2-like domain-containing protein	Septum formation initiator	Thiamine biosynthesis protein ThiS	Thiamine biosynthesis protein ThiF	Aldehyde:ferredoxin oxidoreductase
tr_A0A1F3DE67_A0A1F3DE67_9BACT	A0A1F3DE67	family_desc	Bacteroidetes bacterium GWA2_40_15.	A0A1F3DE67	normal	7	Nitroreductase	Pro_dh	Sigma70_r2;Sigma70_r4_2	PKD_4	PorP_SprF	OmpH		DivIC	ThiS	ThiF	AFOR_C;AFOR_N
tr_A0A1F3DE67_A0A1F3DE67_9BACT	A0A1F3DE67	ipro_family_desc	Bacteroidetes bacterium GWA2_40_15.	A0A1F3DE67	normal	7	Nitroreductase-like;Put_nitroreductase_C_bac;Nitroreductase	Proline_DH_dom;PRODH_bac_arc;Proline_oxidase;FAD-linked_oxidoreductase-like	RNA_pol_sigma70_r2;RNA_pol_sigma70_r4_t2;RNA_pol_sigma_r3/r4-like;RNA_pol_sigma_r2;RNA_pol_sigma-70_dom;WH-like_DNA-bd_sf;RNA_pol_sigma-70-like	PKD_dom;Ig-like_fold;PKD/Chitinase_dom;PKD_dom_sf	PorP/SprF_Bacteroidetes	Chaperone_Skp;Skp_dom_sf	Nucleotide-diphossugar_trans	FtsL/DivIC	ThiS/MoaD-like;Thi_S;Beta-grasp_dom_sf;Mopterin_synth/thiamin_S_b	ThiF_NAD_FAD-bd;ThiF_fam2;Ubiquitin-activating_enz;ThiF/MoeB/HesA	OxRdtase_Ald_Fedxn_C;Ald_Fedxn_OxRdtase_N;Ald_Fedxn_OxRdtase_dom2;Ald_Fedxn_OxRdtase_dom3;Tungsten_al_ferr_oxy-like_C;Ald_Fedxn_OxRdtase_N_sf;W-dependent_AOR
tr_A0A1F3DE67_A0A1F3DE67_9BACT	A0A1F3DE67	color	Bacteroidetes bacterium GWA2_40_15.	A0A1F3DE67	normal	7	#FE6F5E	#FFC1CC	#9955BB,#CC00CC	#FC8AE7	#ED872D	#A6919D	#808000	#F707F9	#40FF40	#6F4E37	#FF0000,#0000FF
tr_A0A1F3DE67_A0A1F3DE67_9BACT	A0A1F3DE67	group_id	Bacteroidetes bacterium GWA2_40_15.	A0A1F3DE67	normal	7	1265	1265	1265	1265	1265	1265	1265	1265	1265	1265	1265
tr_A0A1F3DE67_A0A1F3DE67_9BACT	A0A1F3DE67	organism	Bacteroidetes bacterium GWA2_40_15.	A0A1F3DE67	normal	7											Bacteroidetes bacterium GWA2_40_15.
tr_A0A1F3DE67_A0A1F3DE67_9BACT	A0A1F3DE67	is_bound	Bacteroidetes bacterium GWA2_40_15.	A0A1F3DE67	normal	7											2
tr_A0A1F3DE67_A0A1F3DE67_9BACT	A0A1F3DE67	evalue	Bacteroidetes bacterium GWA2_40_15.	A0A1F3DE67	normal	7
tr_A0A1F3DE67_A0A1F3DE67_9BACT	A0A1F3DE67	cluster_index	Bacteroidetes bacterium GWA2_40_15.	A0A1F3DE67	normal	7											1264
tr_A0A1F3NCA0_A0A1F3NCA0_9BACT	A0A1F3NCA0	sort_key	Bacteroidetes bacterium RBG_13_43_22.	A0A1F3NCA0	normal	7							19290	19291	19292	19293	1291	19294
tr_A0A1F3NCA0_A0A1F3NCA0_9BACT	A0A1F3NCA0	accession	Bacteroidetes bacterium RBG_13_43_22.	A0A1F3NCA0	normal	7							A0A1F3NCB4	A0A1F3NCM1	A0A1F3ND47	A0A1F3NCB0	A0A1F3NCA0	A0A1F3NCA5
tr_A0A1F3NCA0_A0A1F3NCA0_9BACT	A0A1F3NCA0	id	Bacteroidetes bacterium RBG_13_43_22.	A0A1F3NCA0	normal	7							MEOT01000195	MEOT01000195	MEOT01000195	MEOT01000195	MEOT01000195	MEOT01000195
tr_A0A1F3NCA0_A0A1F3NCA0_9BACT	A0A1F3NCA0	num	Bacteroidetes bacterium RBG_13_43_22.	A0A1F3NCA0	normal	7							2	5	6	7	8	9
tr_A0A1F3NCA0_A0A1F3NCA0_9BACT	A0A1F3NCA0	family	Bacteroidetes bacterium RBG_13_43_22.	A0A1F3NCA0	normal	7							PF03938	none	PF02597	PF00899	PF01314-PF02730	PF00994-PF03453
tr_A0A1F3NCA0_A0A1F3NCA0_9BACT	A0A1F3NCA0	ipro_family	Bacteroidetes bacterium RBG_13_43_22.	A0A1F3NCA0	normal	7							IPR024930-IPR005632	none	IPR012675-IPR003749-IPR016155-IPR010035	IPR000594-IPR045886-IPR035985-IPR012729	IPR013984-IPR013985-IPR036503-IPR001203-IPR013983-IPR051919-IPR036021	IPR036688-IPR036425-IPR001453-IPR005110-IPR038987-IPR036135
tr_A0A1F3NCA0_A0A1F3NCA0_9BACT	A0A1F3NCA0	start	Bacteroidetes bacterium RBG_13_43_22.	A0A1F3NCA0	normal	7							810	2237	2603	2821	3584	5745
tr_A0A1F3NCA0_A0A1F3NCA0_9BACT	A0A1F3NCA0	stop	Bacteroidetes bacterium RBG_13_43_22.	A0A1F3NCA0	normal	7							1391	2575	2803	3408	5737	6892
tr_A0A1F3NCA0_A0A1F3NCA0_9BACT	A0A1F3NCA0	rel_start	Bacteroidetes bacterium RBG_13_43_22.	A0A1F3NCA0	normal	7							-2774	-1347	-981	-763	0	2161
tr_A0A1F3NCA0_A0A1F3NCA0_9BACT	A0A1F3NCA0	rel_stop	Bacteroidetes bacterium RBG_13_43_22.	A0A1F3NCA0	normal	7							-2193	-1009	-781	-176	2153	3308
tr_A0A1F3NCA0_A0A1F3NCA0_9BACT	A0A1F3NCA0	direction	Bacteroidetes bacterium RBG_13_43_22.	A0A1F3NCA0	normal	7							normal	complement	complement	complement	normal	normal
tr_A0A1F3NCA0_A0A1F3NCA0_9BACT	A0A1F3NCA0	type	Bacteroidetes bacterium RBG_13_43_22.	A0A1F3NCA0	normal	7							linear	linear	linear	linear	linear	linear
tr_A0A1F3NCA0_A0A1F3NCA0_9BACT	A0A1F3NCA0	seq_len	Bacteroidetes bacterium RBG_13_43_22.	A0A1F3NCA0	normal	7							192	111	65	194	716	381
tr_A0A1F3NCA0_A0A1F3NCA0_9BACT	A0A1F3NCA0	taxon_id	Bacteroidetes bacterium RBG_13_43_22.	A0A1F3NCA0	normal	7							1797356	1797356	1797356	1797356	1797356	1797356
tr_A0A1F3NCA0_A0A1F3NCA0_9BACT	A0A1F3NCA0	anno_status	Bacteroidetes bacterium RBG_13_43_22.	A0A1F3NCA0	normal	7							0	0	0	0	0	0
tr_A0A1F3NCA0_A0A1F3NCA0_9BACT	A0A1F3NCA0	desc	Bacteroidetes bacterium RBG_13_43_22.	A0A1F3NCA0	normal	7							Molecular chaperone Skp	Septum formation initiator	Thiamine biosynthesis protein ThiS	Thiamine biosynthesis protein ThiF	Aldehyde:ferredoxin oxidoreductase	Molybdopterin molybdenumtransferase
tr_A0A1F3NCA0_A0A1F3NCA0_9BACT	A0A1F3NCA0	family_desc	Bacteroidetes bacterium RBG_13_43_22.	A0A1F3NCA0	normal	7							OmpH		ThiS	ThiF	AFOR_C;AFOR_N	MoCF_biosynth;MoeA_N
tr_A0A1F3NCA0_A0A1F3NCA0_9BACT	A0A1F3NCA0	ipro_family_desc	Bacteroidetes bacterium RBG_13_43_22.	A0A1F3NCA0	normal	7							Chaperone_Skp;Skp_dom_sf		ThiS/MoaD-like;Thi_S;Beta-grasp_dom_sf;Mopterin_synth/thiamin_S_b	ThiF_NAD_FAD-bd;ThiF_fam2;Ubiquitin-activating_enz;ThiF/MoeB/HesA	OxRdtase_Ald_Fedxn_C;Ald_Fedxn_OxRdtase_N;Ald_Fedxn_OxRdtase_dom2;Ald_Fedxn_OxRdtase_dom3;Tungsten_al_ferr_oxy-like_C;Ald_Fedxn_OxRdtase_N_sf;W-dependent_AOR	MoaB/Mog_dom;MoeA_linker/N;MoeA_linker/N_sf;MoaB/Mog-like_dom_sf;MoeA_C_domain_IV_sf;MoeA-like
tr_A0A1F3NCA0_A0A1F3NCA0_9BACT	A0A1F3NCA0	color	Bacteroidetes bacterium RBG_13_43_22.	A0A1F3NCA0	normal	7							#A6919D	#808000	#40FF40	#6F4E37	#FF0000,#0000FF	#9966CC,#A4C639
tr_A0A1F3NCA0_A0A1F3NCA0_9BACT	A0A1F3NCA0	group_id	Bacteroidetes bacterium RBG_13_43_22.	A0A1F3NCA0	normal	7							1291	1291	1291	1291	1291	1291
tr_A0A1F3NCA0_A0A1F3NCA0_9BACT	A0A1F3NCA0	organism	Bacteroidetes bacterium RBG_13_43_22.	A0A1F3NCA0	normal	7											Bacteroidetes bacterium RBG_13_43_22.
tr_A0A1F3NCA0_A0A1F3NCA0_9BACT	A0A1F3NCA0	is_bound	Bacteroidetes bacterium RBG_13_43_22.	A0A1F3NCA0	normal	7											3
tr_A0A1F3NCA0_A0A1F3NCA0_9BACT	A0A1F3NCA0	evalue	Bacteroidetes bacterium RBG_13_43_22.	A0A1F3NCA0	normal	7
tr_A0A1F3NCA0_A0A1F3NCA0_9BACT	A0A1F3NCA0	cluster_index	Bacteroidetes bacterium RBG_13_43_22.	A0A1F3NCA0	normal	7											1290
tr_A0A1F3PM18_A0A1F3PM18_9BACT	A0A1F3PM18	sort_key	Bacteroidetes bacterium RBG_19FT_COMBO_42_7.	A0A1F3PM18	normal	7						19334	19335	19336	19337	19338	1294
tr_A0A1F3PM18_A0A1F3PM18_9BACT	A0A1F3PM18	accession	Bacteroidetes bacterium RBG_19FT_COMBO_42_7.	A0A1F3PM18	normal	7						A0A1F3PLS5	A0A1F3PPP0	A0A1F3PLW6	A0A1F3PR02	A0A1F3PLQ9	A0A1F3PM18
tr_A0A1F3PM18_A0A1F3PM18_9BACT	A0A1F3PM18	id	Bacteroidetes bacterium RBG_19FT_COMBO_42_7.	A0A1F3PM18	normal	7						MEOX01000106	MEOX01000106	MEOX01000106	MEOX01000106	MEOX01000106	MEOX01000106
tr_A0A1F3PM18_A0A1F3PM18_9BACT	A0A1F3PM18	num	Bacteroidetes bacterium RBG_19FT_COMBO_42_7.	A0A1F3PM18	normal	7						11	12	15	18	19	21
tr_A0A1F3PM18_A0A1F3PM18_9BACT	A0A1F3PM18	family	Bacteroidetes bacterium RBG_19FT_COMBO_42_7.	A0A1F3PM18	normal	7						none	PF01619	PF03938	none	PF02597	PF01314-PF02730
tr_A0A1F3PM18_A0A1F3PM18_9BACT	A0A1F3PM18	ipro_family	Bacteroidetes bacterium RBG_19FT_COMBO_42_7.	A0A1F3PM18	normal	7						IPR008969	IPR002872-IPR008219-IPR015659-IPR029041	IPR024930-IPR005632	none	IPR012675-IPR003749-IPR016155-IPR010035	IPR013984-IPR036503-IPR001203-IPR013983-IPR051919-IPR036021
tr_A0A1F3PM18_A0A1F3PM18_9BACT	A0A1F3PM18	start	Bacteroidetes bacterium RBG_19FT_COMBO_42_7.	A0A1F3PM18	normal	7						12379	13148	15451	17314	17679	18630
tr_A0A1F3PM18_A0A1F3PM18_9BACT	A0A1F3PM18	stop	Bacteroidetes bacterium RBG_19FT_COMBO_42_7.	A0A1F3PM18	normal	7						13095	14059	16050	17652	17882	20084
tr_A0A1F3PM18_A0A1F3PM18_9BACT	A0A1F3PM18	rel_start	Bacteroidetes bacterium RBG_19FT_COMBO_42_7.	A0A1F3PM18	normal	7						-6251	-5482	-3179	-1316	-951	0
tr_A0A1F3PM18_A0A1F3PM18_9BACT	A0A1F3PM18	rel_stop	Bacteroidetes bacterium RBG_19FT_COMBO_42_7.	A0A1F3PM18	normal	7						-5535	-4571	-2580	-978	-748	1454
tr_A0A1F3PM18_A0A1F3PM18_9BACT	A0A1F3PM18	direction	Bacteroidetes bacterium RBG_19FT_COMBO_42_7.	A0A1F3PM18	normal	7						normal	complement	normal	complement	complement	normal
tr_A0A1F3PM18_A0A1F3PM18_9BACT	A0A1F3PM18	type	Bacteroidetes bacterium RBG_19FT_COMBO_42_7.	A0A1F3PM18	normal	7						linear	linear	linear	linear	linear	linear
tr_A0A1F3PM18_A0A1F3PM18_9BACT	A0A1F3PM18	seq_len	Bacteroidetes bacterium RBG_19FT_COMBO_42_7.	A0A1F3PM18	normal	7						237	302	198	111	66	483
tr_A0A1F3PM18_A0A1F3PM18_9BACT	A0A1F3PM18	taxon_id	Bacteroidetes bacterium RBG_19FT_COMBO_42_7.	A0A1F3PM18	normal	7						1797360	1797360	1797360	1797360	1797360	1797360
tr_A0A1F3PM18_A0A1F3PM18_9BACT	A0A1F3PM18	anno_status	Bacteroidetes bacterium RBG_19FT_COMBO_42_7.	A0A1F3PM18	normal	7						0	0	0	0	0	0
tr_A0A1F3PM18_A0A1F3PM18_9BACT	A0A1F3PM18	desc	Bacteroidetes bacterium RBG_19FT_COMBO_42_7.	A0A1F3PM18	normal	7						Carboxypeptidase-like regulatory domain-containing protein	proline dehydrogenase	Molecular chaperone Skp	Septum formation initiator	Thiamine biosynthesis protein ThiS	Aldehyde:ferredoxin oxidoreductase
tr_A0A1F3PM18_A0A1F3PM18_9BACT	A0A1F3PM18	family_desc	Bacteroidetes bacterium RBG_19FT_COMBO_42_7.	A0A1F3PM18	normal	7							Pro_dh	OmpH		ThiS	AFOR_C;AFOR_N
tr_A0A1F3PM18_A0A1F3PM18_9BACT	A0A1F3PM18	ipro_family_desc	Bacteroidetes bacterium RBG_19FT_COMBO_42_7.	A0A1F3PM18	normal	7						CarboxyPept-like_regulatory	Proline_DH_dom;PRODH_bac_arc;Proline_oxidase;FAD-linked_oxidoreductase-like	Chaperone_Skp;Skp_dom_sf		ThiS/MoaD-like;Thi_S;Beta-grasp_dom_sf;Mopterin_synth/thiamin_S_b	OxRdtase_Ald_Fedxn_C;Ald_Fedxn_OxRdtase_N;Ald_Fedxn_OxRdtase_dom2;Tungsten_al_ferr_oxy-like_C;Ald_Fedxn_OxRdtase_N_sf;W-dependent_AOR
tr_A0A1F3PM18_A0A1F3PM18_9BACT	A0A1F3PM18	color	Bacteroidetes bacterium RBG_19FT_COMBO_42_7.	A0A1F3PM18	normal	7						#808000	#FFC1CC	#A6919D	#808000	#40FF40	#FF0000,#0000FF
tr_A0A1F3PM18_A0A1F3PM18_9BACT	A0A1F3PM18	group_id	Bacteroidetes bacterium RBG_19FT_COMBO_42_7.	A0A1F3PM18	normal	7						1294	1294	1294	1294	1294	1294
tr_A0A1F3PM18_A0A1F3PM18_9BACT	A0A1F3PM18	organism	Bacteroidetes bacterium RBG_19FT_COMBO_42_7.	A0A1F3PM18	normal	7											Bacteroidetes bacterium RBG_19FT_COMBO_42_7.
tr_A0A1F3PM18_A0A1F3PM18_9BACT	A0A1F3PM18	is_bound	Bacteroidetes bacterium RBG_19FT_COMBO_42_7.	A0A1F3PM18	normal	7											2
tr_A0A1F3PM18_A0A1F3PM18_9BACT	A0A1F3PM18	evalue	Bacteroidetes bacterium RBG_19FT_COMBO_42_7.	A0A1F3PM18	normal	7
tr_A0A1F3PM18_A0A1F3PM18_9BACT	A0A1F3PM18	cluster_index	Bacteroidetes bacterium RBG_19FT_COMBO_42_7.	A0A1F3PM18	normal	7											1293
tr_A0A1F3NBF9_A0A1F3NBF9_9BACT	A0A1F3NBF9	sort_key	Bacteroidetes bacterium RBG_13_42_15.	A0A1F3NBF9	complement	7		19285	19284	19283	19282	19281	19280	19279	19278	19277	1290	19276	19275	19274	19273	19272	19289	19288	19287	19286
tr_A0A1F3NBF9_A0A1F3NBF9_9BACT	A0A1F3NBF9	accession	Bacteroidetes bacterium RBG_13_42_15.	A0A1F3NBF9	complement	7		A0A1F3NBF2	A0A1F3NEL2	A0A1F3NC98	A0A1F3NBF7	A0A1F3NBG9	A0A1F3NBF3	A0A1F3NBD1	A0A1F3NBD9	A0A1F3NBP4	A0A1F3NBF9	A0A1F3NEJ6	A0A1F3NCT8	A0A1F3NBE2	A0A1F3NEK3	A0A1F3NC90	A0A1F3NBE6	A0A1F3NBE3	A0A1F3NBC4	A0A1F3NBC9
tr_A0A1F3NBF9_A0A1F3NBF9_9BACT	A0A1F3NBF9	id	Bacteroidetes bacterium RBG_13_42_15.	A0A1F3NBF9	complement	7		MEOS01000260	MEOS01000260	MEOS01000260	MEOS01000260	MEOS01000260	MEOS01000260	MEOS01000260	MEOS01000260	MEOS01000260	MEOS01000260	MEOS01000260	MEOS01000260	MEOS01000260	MEOS01000260	MEOS01000260	MEOS01000260	MEOS01000260	MEOS01000260	MEOS01000260
tr_A0A1F3NBF9_A0A1F3NBF9_9BACT	A0A1F3NBF9	num	Bacteroidetes bacterium RBG_13_42_15.	A0A1F3NBF9	complement	7		26	24	23	22	21	20	19	18	17	16	15	14	13	11	10	9	8	7	6
tr_A0A1F3NBF9_A0A1F3NBF9_9BACT	A0A1F3NBF9	family	Bacteroidetes bacterium RBG_13_42_15.	A0A1F3NBF9	complement	7		PF01048	PF00881	PF01619	PF11751	PF03938	none	none	PF02597	PF00899	PF01314-PF02730	PF13531	PF00528	PF00005	PF04055	PF17116	PF05896-PF11973	PF03116	PF04205	PF02508
tr_A0A1F3NBF9_A0A1F3NBF9_9BACT	A0A1F3NBF9	ipro_family	Bacteroidetes bacterium RBG_13_42_15.	A0A1F3NBF9	complement	7		IPR035994-IPR019963-IPR000845	IPR023312-IPR000415-IPR029479	IPR002872-IPR008219-IPR015659-IPR029041	IPR019861	IPR024930-IPR005632	IPR029044	none	IPR012675-IPR003749-IPR016155-IPR010035	IPR000594-IPR045886-IPR035985-IPR012729	IPR013984-IPR013985-IPR036503-IPR001203-IPR013983-IPR051919-IPR036021	IPR050682-IPR022498	IPR035906-IPR000515	IPR027417-IPR003439-IPR050093-IPR003593	IPR013785-IPR007197-IPR050105	IPR013783-IPR031345	IPR008703-IPR022615	IPR010966-IPR004338	IPR010204-IPR007329	IPR011292-IPR003667
tr_A0A1F3NBF9_A0A1F3NBF9_9BACT	A0A1F3NBF9	start	Bacteroidetes bacterium RBG_13_42_15.	A0A1F3NBF9	complement	7		24257	22639	21328	20028	19314	18047	17712	17482	16879	14557	13516	12723	11866	10168	8209	6572	5372	4674	4017
tr_A0A1F3NBF9_A0A1F3NBF9_9BACT	A0A1F3NBF9	stop	Bacteroidetes bacterium RBG_13_42_15.	A0A1F3NBF9	complement	7		24937	23139	22239	21014	19913	19309	18050	17685	17466	16674	14496	13529	12736	10738	9469	7924	6547	5375	4670
tr_A0A1F3NBF9_A0A1F3NBF9_9BACT	A0A1F3NBF9	rel_start	Bacteroidetes bacterium RBG_13_42_15.	A0A1F3NBF9	complement	7		9700	8082	6771	5471	4757	3490	3155	2925	2322	0	-1041	-1834	-2691	-4389	-6348	-7985	-9185	-9883	-10540
tr_A0A1F3NBF9_A0A1F3NBF9_9BACT	A0A1F3NBF9	rel_stop	Bacteroidetes bacterium RBG_13_42_15.	A0A1F3NBF9	complement	7		10380	8582	7682	6457	5356	4752	3493	3128	2909	2117	-61	-1028	-1821	-3819	-5088	-6633	-8010	-9182	-9887
tr_A0A1F3NBF9_A0A1F3NBF9_9BACT	A0A1F3NBF9	direction	Bacteroidetes bacterium RBG_13_42_15.	A0A1F3NBF9	complement	7		normal	normal	complement	normal	normal	normal	complement	complement	complement	normal	normal	normal	normal	normal	complement	normal	normal	normal	normal
tr_A0A1F3NBF9_A0A1F3NBF9_9BACT	A0A1F3NBF9	type	Bacteroidetes bacterium RBG_13_42_15.	A0A1F3NBF9	complement	7		linear	linear	linear	linear	linear	linear	linear	linear	linear	linear	linear	linear	linear	linear	linear	linear	linear	linear	linear
tr_A0A1F3NBF9_A0A1F3NBF9_9BACT	A0A1F3NBF9	seq_len	Bacteroidetes bacterium RBG_13_42_15.	A0A1F3NBF9	complement	7		225	165	302	327	198	419	111	66	194	704	325	267	289	189	419	449	390	232	216
tr_A0A1F3NBF9_A0A1F3NBF9_9BACT	A0A1F3NBF9	taxon_id	Bacteroidetes bacterium RBG_13_42_15.	A0A1F3NBF9	complement	7		1797355	1797355	1797355	1797355	1797355	1797355	1797355	1797355	1797355	1797355	1797355	1797355	1797355	1797355	1797355	1797355	1797355	1797355	1797355
tr_A0A1F3NBF9_A0A1F3NBF9_9BACT	A0A1F3NBF9	anno_status	Bacteroidetes bacterium RBG_13_42_15.	A0A1F3NBF9	complement	7		0	0	0	0	0	0	0	0	0	0	0	0	0	0	0	0	0	0	0
tr_A0A1F3NBF9_A0A1F3NBF9_9BACT	A0A1F3NBF9	desc	Bacteroidetes bacterium RBG_13_42_15.	A0A1F3NBF9	complement	7		Futalosine hydrolase	Nitroreductase	proline dehydrogenase	Type IX secretion system membrane protein PorP/SprF	Molecular chaperone Skp	Glycosyltransferase 2-like domain-containing protein	Septum formation initiator	Thiamine biosynthesis protein ThiS	Thiamine biosynthesis protein ThiF	Aldehyde:ferredoxin oxidoreductase	Molybdate ABC transporter substrate-binding protein	ABC transmembrane type-1 domain-containing protein	ABC transporter domain-containing protein	Radical SAM protein	Type 9 secretion system plug protein N-terminal domain-containing protein	Na(+)-translocating NADH-quinone reductase subunit A	Na(+)-translocating NADH-quinone reductase subunit B	Na(+)-translocating NADH-quinone reductase subunit C	Na(+)-translocating NADH-quinone reductase subunit D
tr_A0A1F3NBF9_A0A1F3NBF9_9BACT	A0A1F3NBF9	family_desc	Bacteroidetes bacterium RBG_13_42_15.	A0A1F3NBF9	complement	7		PNP_UDP_1	Nitroreductase	Pro_dh	PorP_SprF	OmpH			ThiS	ThiF	AFOR_C;AFOR_N	SBP_bac_11	BPD_transp_1	ABC_tran	Radical_SAM	T9SS_plug_1st	NQRA;NQRA_SLBB	NQR2_RnfD_RnfE	FMN_bind	Rnf-Nqr
tr_A0A1F3NBF9_A0A1F3NBF9_9BACT	A0A1F3NBF9	ipro_family_desc	Bacteroidetes bacterium RBG_13_42_15.	A0A1F3NBF9	complement	7		Nucleoside_phosphorylase_d;FL_hydrolase_MqnB;Nucleoside_phosphorylase_sf	Nitroreductase-like;Put_nitroreductase_C_bac;Nitroreductase	Proline_DH_dom;PRODH_bac_arc;Proline_oxidase;FAD-linked_oxidoreductase-like	PorP/SprF_Bacteroidetes	Chaperone_Skp;Skp_dom_sf	Nucleotide-diphossugar_trans		ThiS/MoaD-like;Thi_S;Beta-grasp_dom_sf;Mopterin_synth/thiamin_S_b	ThiF_NAD_FAD-bd;ThiF_fam2;Ubiquitin-activating_enz;ThiF/MoeB/HesA	OxRdtase_Ald_Fedxn_C;Ald_Fedxn_OxRdtase_N;Ald_Fedxn_OxRdtase_dom2;Ald_Fedxn_OxRdtase_dom3;Tungsten_al_ferr_oxy-like_C;Ald_Fedxn_OxRdtase_N_sf;W-dependent_AOR	ABC_trnspt_W-bd_WtpA;ModA/WtpA	MetI-like;MetI-like_sf	ABC_transporter-like_ATP-bd;AAA+_ATPase;P-loop_NTPase;ABC_SmlMolc_Importer	rSAM;Aldolase_TIM;MoCo_biosynth_MoaA/MoaC	Ig-like_fold;T9SS_Plug_N	NqrA;NqrA_C_domain	NqrB/RnfD;NqrB	FMN-bd;NqrC	NqrDE/RnfAE;NqrD
tr_A0A1F3NBF9_A0A1F3NBF9_9BACT	A0A1F3NBF9	color	Bacteroidetes bacterium RBG_13_42_15.	A0A1F3NBF9	complement	7		#462C36	#FE6F5E	#FFC1CC	#ED872D	#A6919D	#808000	#808000	#40FF40	#6F4E37	#FF0000,#0000FF	#FDBCB4	#FFC000	#FF80C0	#1E4D2B	#9BDDFF	#654321,#5D3954	#E79EA0	#EE82EE	#391A62
tr_A0A1F3NBF9_A0A1F3NBF9_9BACT	A0A1F3NBF9	group_id	Bacteroidetes bacterium RBG_13_42_15.	A0A1F3NBF9	complement	7		1290	1290	1290	1290	1290	1290	1290	1290	1290	1290	1290	1290	1290	1290	1290	1290	1290	1290	1290
tr_A0A1F3NBF9_A0A1F3NBF9_9BACT	A0A1F3NBF9	organism	Bacteroidetes bacterium RBG_13_42_15.	A0A1F3NBF9	complement	7											Bacteroidetes bacterium RBG_13_42_15.
tr_A0A1F3NBF9_A0A1F3NBF9_9BACT	A0A1F3NBF9	is_bound	Bacteroidetes bacterium RBG_13_42_15.	A0A1F3NBF9	complement	7											0
tr_A0A1F3NBF9_A0A1F3NBF9_9BACT	A0A1F3NBF9	evalue	Bacteroidetes bacterium RBG_13_42_15.	A0A1F3NBF9	complement	7
tr_A0A1F3NBF9_A0A1F3NBF9_9BACT	A0A1F3NBF9	cluster_index	Bacteroidetes bacterium RBG_13_42_15.	A0A1F3NBF9	complement	7											1289
tr_A0A1F3LF65_A0A1F3LF65_9BACT	A0A1F3LF65	sort_key	Bacteroidetes bacterium GWF2_35_48.	A0A1F3LF65	normal	7	19221	19222	19223	19224	19225	19226	19227	19228	19229	19230	1287	19231	19232	19233	19234	19235	19236	19237	19238	19239	19240
tr_A0A1F3LF65_A0A1F3LF65_9BACT	A0A1F3LF65	accession	Bacteroidetes bacterium GWF2_35_48.	A0A1F3LF65	normal	7	A0A1F3LDW1	A0A1F3LDH1	A0A1F3LDL6	A0A1F3LDJ4	A0A1F3LE17	A0A1F3LE66	A0A1F3LF14	A0A1F3LDJ3	A0A1F3LEX0	A0A1F3LEY1	A0A1F3LF65	A0A1F3LE15	A0A1F3LDX2	A0A1F3LDI2	A0A1F3LDM5	A0A1F3LDK5	A0A1F3LE25	A0A1F3LF25	A0A1F3LDK3	A0A1F3LEY0	A0A1F3LEY7
tr_A0A1F3LF65_A0A1F3LF65_9BACT	A0A1F3LF65	id	Bacteroidetes bacterium GWF2_35_48.	A0A1F3LF65	normal	7	MEOG01000005	MEOG01000005	MEOG01000005	MEOG01000005	MEOG01000005	MEOG01000005	MEOG01000005	MEOG01000005	MEOG01000005	MEOG01000005	MEOG01000005	MEOG01000005	MEOG01000005	MEOG01000005	MEOG01000005	MEOG01000005	MEOG01000005	MEOG01000005	MEOG01000005	MEOG01000005	MEOG01000005
tr_A0A1F3LF65_A0A1F3LF65_9BACT	A0A1F3LF65	num	Bacteroidetes bacterium GWF2_35_48.	A0A1F3LF65	normal	7	11	12	13	14	15	16	17	18	19	20	21	22	23	24	25	26	27	28	29	30	31
tr_A0A1F3LF65_A0A1F3LF65_9BACT	A0A1F3LF65	family	Bacteroidetes bacterium GWF2_35_48.	A0A1F3LF65	normal	7	PF05050	PF03062	none	PF00535	PF01370	PF00953	PF04932	none	none	PF00390-PF03949	PF01314-PF02730	PF02922	PF00224-PF02887	PF00582	none	PF13174	PF07494-PF18962	PF01494	PF02075	PF08497-PF11842	PF00440
tr_A0A1F3LF65_A0A1F3LF65_9BACT	A0A1F3LF65	ipro_family	Bacteroidetes bacterium GWF2_35_48.	A0A1F3LF65	normal	7	IPR029063-IPR006342-IPR026913	IPR004299-IPR024194-IPR028362-IPR051085	none	IPR029044-IPR001173	IPR001509-IPR050177-IPR036291	IPR000715	IPR007016-IPR051533	none	none	IPR037062-IPR012301-IPR012302-IPR001891-IPR051674-IPR036291-IPR046346-IPR045213	IPR013984-IPR013985-IPR036503-IPR001203-IPR013983-IPR051919-IPR036021	IPR013783-IPR004193-IPR050827-IPR014756	IPR015806-IPR040442-IPR036918-IPR015793-IPR015795-IPR001697-IPR011037-IPR015813	IPR014729-IPR006016-IPR006015	none	IPR011990	IPR015943-IPR026444	IPR036188-IPR002938-IPR050407-IPR011777	IPR036397-IPR002176-IPR012337	IPR023404-IPR022946-IPR013704-IPR024560-IPR007197-IPR006638	IPR001647-IPR050624-IPR009057-IPR036271
tr_A0A1F3LF65_A0A1F3LF65_9BACT	A0A1F3LF65	start	Bacteroidetes bacterium GWF2_35_48.	A0A1F3LF65	normal	7	15666	16454	17900	18890	19645	20586	21583	22875	24270	24692	26479	28735	29067	30588	31568	32270	34130	35458	36833	37595	39861
tr_A0A1F3LF65_A0A1F3LF65_9BACT	A0A1F3LF65	stop	Bacteroidetes bacterium GWF2_35_48.	A0A1F3LF65	normal	7	16367	17893	18802	19648	20556	21560	22917	23699	24620	26146	28617	29043	30494	31448	32116	34090	35398	36657	37393	39409	40463
tr_A0A1F3LF65_A0A1F3LF65_9BACT	A0A1F3LF65	rel_start	Bacteroidetes bacterium GWF2_35_48.	A0A1F3LF65	normal	7	-10813	-10025	-8579	-7589	-6834	-5893	-4896	-3604	-2209	-1787	0	2256	2588	4109	5089	5791	7651	8979	10354	11116	13382
tr_A0A1F3LF65_A0A1F3LF65_9BACT	A0A1F3LF65	rel_stop	Bacteroidetes bacterium GWF2_35_48.	A0A1F3LF65	normal	7	-10112	-8586	-7677	-6831	-5923	-4919	-3562	-2780	-1859	-333	2138	2564	4015	4969	5637	7611	8919	10178	10914	12930	13984
tr_A0A1F3LF65_A0A1F3LF65_9BACT	A0A1F3LF65	direction	Bacteroidetes bacterium GWF2_35_48.	A0A1F3LF65	normal	7	normal	normal	normal	normal	normal	normal	normal	complement	complement	complement	normal	normal	normal	normal	normal	normal	normal	complement	normal	complement	normal
tr_A0A1F3LF65_A0A1F3LF65_9BACT	A0A1F3LF65	type	Bacteroidetes bacterium GWF2_35_48.	A0A1F3LF65	normal	7	linear	linear	linear	linear	linear	linear	linear	linear	linear	linear	linear	linear	linear	linear	linear	linear	linear	linear	linear	linear	linear
tr_A0A1F3LF65_A0A1F3LF65_9BACT	A0A1F3LF65	seq_len	Bacteroidetes bacterium GWF2_35_48.	A0A1F3LF65	normal	7	232	478	299	251	302	323	443	273	115	483	711	101	474	285	181	605	421	398	185	603	199
tr_A0A1F3LF65_A0A1F3LF65_9BACT	A0A1F3LF65	taxon_id	Bacteroidetes bacterium GWF2_35_48.	A0A1F3LF65	normal	7	1797343	1797343	1797343	1797343	1797343	1797343	1797343	1797343	1797343	1797343	1797343	1797343	1797343	1797343	1797343	1797343	1797343	1797343	1797343	1797343	1797343
tr_A0A1F3LF65_A0A1F3LF65_9BACT	A0A1F3LF65	anno_status	Bacteroidetes bacterium GWF2_35_48.	A0A1F3LF65	normal	7	0	0	0	0	0	0	0	0	0	0	0	0	0	0	0	0	0	0	0	0	0
tr_A0A1F3LF65_A0A1F3LF65_9BACT	A0A1F3LF65	desc	Bacteroidetes bacterium GWF2_35_48.	A0A1F3LF65	normal	7	Methyltransferase FkbM domain-containing protein	Alginate O-acetyltransferase	DUF1574 domain-containing protein	Glycosyl transferase	NAD-dependent epimerase/dehydratase domain-containing protein	Glycosyl transferase	O-antigen polymerase	Polysaccharide chain length determinant N-terminal domain-containing protein	Lipoprotein	Malate dehydrogenase	Aldehyde:ferredoxin oxidoreductase	Glycoside hydrolase	Pyruvate kinase	UspA domain-containing protein	DUF4142 domain-containing protein	Uncharacterized protein	histidine kinase	FAD-binding domain-containing protein	Crossover junction endodeoxyribonuclease RuvC	YgiQ family radical SAM protein	HTH tetR-type domain-containing protein
tr_A0A1F3LF65_A0A1F3LF65_9BACT	A0A1F3LF65	family_desc	Bacteroidetes bacterium GWF2_35_48.	A0A1F3LF65	normal	7	Methyltransf_21	MBOAT		Glycos_transf_2	Epimerase	Glycos_transf_4	Wzy_C			malic;Malic_M	AFOR_C;AFOR_N	CBM_48	PK;PK_C	Usp		TPR_6	Reg_prop;Por_Secre_tail	FAD_binding_3	RuvC	Radical_SAM_N;DUF3362	TetR_N
tr_A0A1F3LF65_A0A1F3LF65_9BACT	A0A1F3LF65	ipro_family_desc	Bacteroidetes bacterium GWF2_35_48.	A0A1F3LF65	normal	7	FkbM_mtfrase;METTL24;SAM-dependent_MTases_sf	MBOAT_fam;Ac/AlaTfrase_AlgI/DltB;AlgI;MB_O-acyltransferase		Glyco_trans_2-like;Nucleotide-diphossugar_trans	Epimerase_deHydtase;NAD(P)-bd_dom_sf;Lipid_A_modif_metabolic_enz	Glycosyl_transferase_4	O-antigen_ligase-related;Bact_polysacch_biosynth/mod			Malic_OxRdtase;Malic_N_dom;Malic_NAD-bd;NAD(P)-bd_dom_sf;Malic_N_dom_sf;Malic_NAD-bd_bact_type;Aminoacid_DH-like_N_sf;Malate_Decarboxylase	OxRdtase_Ald_Fedxn_C;Ald_Fedxn_OxRdtase_N;Ald_Fedxn_OxRdtase_dom2;Ald_Fedxn_OxRdtase_dom3;Tungsten_al_ferr_oxy-like_C;Ald_Fedxn_OxRdtase_N_sf;W-dependent_AOR	Glyco_hydro_13_N;Ig-like_fold;Ig_E-set;CRP1_MDG1_kinase	Pyr_Knase;Pyrv_Knase-like_insert_dom_sf;Pyrv_Knase_brl;Pyrv_Knase_C;Pyrv_Knase_insert_dom_sf;Pyrv/PenolPyrv_Kinase-like_dom;Pyrv_Knase_C_sf;Pyrv_Kinase-like_dom_sf	Universal_stress_UspA;UspA;Rossmann-like_a/b/a_fold		TPR-like_helical_dom_sf	WD40/YVTN_repeat-like_dom_sf;Secre_tail	FAD-bd;Geranylgeranyl_Rdtase_fam;FAD/NAD-bd_sf;Geranylgeranyl_reductase	X-over_junc_endoDNase_RuvC;RNaseH-like_sf;RNaseH_sf	Elp3/MiaA/NifB-like_rSAM;rSAM;UPF0313_N;UPF0313;rSAM_horseshoe;UPF0313_C	HTH_TetR;Homeodomain-like_sf;Tet_transcr_reg_TetR-rel_C_sf;HTH-type_Tx_Regulator
tr_A0A1F3LF65_A0A1F3LF65_9BACT	A0A1F3LF65	color	Bacteroidetes bacterium GWF2_35_48.	A0A1F3LF65	normal	7	#A14D12	#F5D2A8	#808000	#BF00FF	#002147	#1C2401	#990000	#808000	#808000	#C04040,#40C040	#FF0000,#0000FF	#0040C0	#4040C0,#40C0FF	#BDDA57	#808000	#FBEEEC	#F77FBE,#E30022	#E70850	#9BEE53	#F4CBD0,#E49D7D	#324AB2
tr_A0A1F3LF65_A0A1F3LF65_9BACT	A0A1F3LF65	group_id	Bacteroidetes bacterium GWF2_35_48.	A0A1F3LF65	normal	7	1287	1287	1287	1287	1287	1287	1287	1287	1287	1287	1287	1287	1287	1287	1287	1287	1287	1287	1287	1287	1287
tr_A0A1F3LF65_A0A1F3LF65_9BACT	A0A1F3LF65	organism	Bacteroidetes bacterium GWF2_35_48.	A0A1F3LF65	normal	7											Bacteroidetes bacterium GWF2_35_48.
tr_A0A1F3LF65_A0A1F3LF65_9BACT	A0A1F3LF65	is_bound	Bacteroidetes bacterium GWF2_35_48.	A0A1F3LF65	normal	7											0
tr_A0A1F3LF65_A0A1F3LF65_9BACT	A0A1F3LF65	evalue	Bacteroidetes bacterium GWF2_35_48.	A0A1F3LF65	normal	7
tr_A0A1F3LF65_A0A1F3LF65_9BACT	A0A1F3LF65	cluster_index	Bacteroidetes bacterium GWF2_35_48.	A0A1F3LF65	normal	7											1286
tr_A0A1F3CDH2_A0A1F3CDH2_9BACT	A0A1F3CDH2	sort_key	Bacteroidetes bacterium GWA2_31_9.	A0A1F3CDH2	complement	7				18851	18850	18849	18858	18857	18856	18855	1262	18854	18853	18852
tr_A0A1F3CDH2_A0A1F3CDH2_9BACT	A0A1F3CDH2	accession	Bacteroidetes bacterium GWA2_31_9.	A0A1F3CDH2	complement	7				A0A1F3CAZ0	A0A1F3CAX1	A0A1F3CBT0	A0A1F3CAX0	A0A1F3CAV4	A0A1F3CBJ3	A0A1F3CG51	A0A1F3CDH2	A0A1F3CAV3	A0A1F3CFT3	A0A1F3CAX7
tr_A0A1F3CDH2_A0A1F3CDH2_9BACT	A0A1F3CDH2	id	Bacteroidetes bacterium GWA2_31_9.	A0A1F3CDH2	complement	7				MEND01000021	MEND01000021	MEND01000021	MEND01000021	MEND01000021	MEND01000021	MEND01000021	MEND01000021	MEND01000021	MEND01000021	MEND01000021
tr_A0A1F3CDH2_A0A1F3CDH2_9BACT	A0A1F3CDH2	num	Bacteroidetes bacterium GWA2_31_9.	A0A1F3CDH2	complement	7				12	11	10	9	8	7	6	5	4	3	2
tr_A0A1F3CDH2_A0A1F3CDH2_9BACT	A0A1F3CDH2	family	Bacteroidetes bacterium GWA2_31_9.	A0A1F3CDH2	complement	7				none	PF03938	PF00535	PF04977	PF02597	none	none	PF01314-PF02730	PF01042	PF01281-PF03948	PF01084
tr_A0A1F3CDH2_A0A1F3CDH2_9BACT	A0A1F3CDH2	ipro_family	Bacteroidetes bacterium GWA2_31_9.	A0A1F3CDH2	complement	7				none	IPR024930-IPR005632	IPR029044-IPR001173	IPR007060	IPR012675-IPR003749-IPR010035-IPR016155	none	none	IPR013984-IPR013985-IPR036503-IPR001203-IPR013983-IPR051919-IPR036021	IPR035959-IPR006175-IPR006056	IPR036791-IPR036935-IPR020594-IPR020070-IPR020069-IPR000244-IPR009027	IPR036870-IPR001648
tr_A0A1F3CDH2_A0A1F3CDH2_9BACT	A0A1F3CDH2	start	Bacteroidetes bacterium GWA2_31_9.	A0A1F3CDH2	complement	7				8911	7992	6710	6394	6002	5105	4030	1557	1071	587	304
tr_A0A1F3CDH2_A0A1F3CDH2_9BACT	A0A1F3CDH2	stop	Bacteroidetes bacterium GWA2_31_9.	A0A1F3CDH2	complement	7				9507	8612	7987	6732	6205	5995	5100	3713	1448	1033	573
tr_A0A1F3CDH2_A0A1F3CDH2_9BACT	A0A1F3CDH2	rel_start	Bacteroidetes bacterium GWA2_31_9.	A0A1F3CDH2	complement	7				7354	6435	5153	4837	4445	3548	2473	0	-486	-970	-1253
tr_A0A1F3CDH2_A0A1F3CDH2_9BACT	A0A1F3CDH2	rel_stop	Bacteroidetes bacterium GWA2_31_9.	A0A1F3CDH2	complement	7				7950	7055	6430	5175	4648	4438	3543	2156	-109	-524	-984
tr_A0A1F3CDH2_A0A1F3CDH2_9BACT	A0A1F3CDH2	direction	Bacteroidetes bacterium GWA2_31_9.	A0A1F3CDH2	complement	7				normal	normal	normal	complement	complement	complement	complement	normal	normal	complement	complement
tr_A0A1F3CDH2_A0A1F3CDH2_9BACT	A0A1F3CDH2	type	Bacteroidetes bacterium GWA2_31_9.	A0A1F3CDH2	complement	7				linear	linear	linear	linear	linear	linear	linear	linear	linear	linear	linear
tr_A0A1F3CDH2_A0A1F3CDH2_9BACT	A0A1F3CDH2	seq_len	Bacteroidetes bacterium GWA2_31_9.	A0A1F3CDH2	complement	7				197	205	424	111	66	295	355	717	124	147	88
tr_A0A1F3CDH2_A0A1F3CDH2_9BACT	A0A1F3CDH2	taxon_id	Bacteroidetes bacterium GWA2_31_9.	A0A1F3CDH2	complement	7				1797314	1797314	1797314	1797314	1797314	1797314	1797314	1797314	1797314	1797314	1797314
tr_A0A1F3CDH2_A0A1F3CDH2_9BACT	A0A1F3CDH2	anno_status	Bacteroidetes bacterium GWA2_31_9.	A0A1F3CDH2	complement	7				0	0	0	0	0	0	0	0	0	0	0
tr_A0A1F3CDH2_A0A1F3CDH2_9BACT	A0A1F3CDH2	desc	Bacteroidetes bacterium GWA2_31_9.	A0A1F3CDH2	complement	7				Uncharacterized protein	Molecular chaperone Skp	Glycosyltransferase 2-like domain-containing protein	Septum formation initiator	Thiamine biosynthesis protein ThiS	Lipoprotein	Secretion system C-terminal sorting domain-containing protein	Aldehyde:ferredoxin oxidoreductase	Reactive intermediate/imine deaminase	Large ribosomal subunit protein bL9	Small ribosomal subunit protein bS18
tr_A0A1F3CDH2_A0A1F3CDH2_9BACT	A0A1F3CDH2	family_desc	Bacteroidetes bacterium GWA2_31_9.	A0A1F3CDH2	complement	7					OmpH	Glycos_transf_2	DivIC	ThiS			AFOR_C;AFOR_N	Ribonuc_L-PSP	Ribosomal_L9_N;Ribosomal_L9_C	Ribosomal_S18
tr_A0A1F3CDH2_A0A1F3CDH2_9BACT	A0A1F3CDH2	ipro_family_desc	Bacteroidetes bacterium GWA2_31_9.	A0A1F3CDH2	complement	7					Chaperone_Skp;Skp_dom_sf	Glyco_trans_2-like;Nucleotide-diphossugar_trans	FtsL/DivIC	ThiS/MoaD-like;Thi_S;Beta-grasp_dom_sf;Mopterin_synth/thiamin_S_b			OxRdtase_Ald_Fedxn_C;Ald_Fedxn_OxRdtase_N;Ald_Fedxn_OxRdtase_dom2;Ald_Fedxn_OxRdtase_dom3;Tungsten_al_ferr_oxy-like_C;Ald_Fedxn_OxRdtase_N_sf;W-dependent_AOR	RidA;YjgF/YER057c/UK114;RutC-like_sf	Ribosomal_bL9;Ribosomal_bL9/RNase_H1_N;Ribosomal_bL9_C;Ribosomal_bL9_N;Ribosomal_bL9_bac/chp;Ribosomal_bL9_C_sf;Ribosomal_bL9_N_sf	Ribosomal_bS18;Ribosomal_bS18_sf
tr_A0A1F3CDH2_A0A1F3CDH2_9BACT	A0A1F3CDH2	color	Bacteroidetes bacterium GWA2_31_9.	A0A1F3CDH2	complement	7				#808000	#A6919D	#BF00FF	#F707F9	#40FF40	#808000	#808000	#FF0000,#0000FF	#9DB4FE	#808040,#408080	#804080
tr_A0A1F3CDH2_A0A1F3CDH2_9BACT	A0A1F3CDH2	group_id	Bacteroidetes bacterium GWA2_31_9.	A0A1F3CDH2	complement	7				1262	1262	1262	1262	1262	1262	1262	1262	1262	1262	1262
tr_A0A1F3CDH2_A0A1F3CDH2_9BACT	A0A1F3CDH2	organism	Bacteroidetes bacterium GWA2_31_9.	A0A1F3CDH2	complement	7											Bacteroidetes bacterium GWA2_31_9.
tr_A0A1F3CDH2_A0A1F3CDH2_9BACT	A0A1F3CDH2	is_bound	Bacteroidetes bacterium GWA2_31_9.	A0A1F3CDH2	complement	7											3
tr_A0A1F3CDH2_A0A1F3CDH2_9BACT	A0A1F3CDH2	evalue	Bacteroidetes bacterium GWA2_31_9.	A0A1F3CDH2	complement	7
tr_A0A1F3CDH2_A0A1F3CDH2_9BACT	A0A1F3CDH2	cluster_index	Bacteroidetes bacterium GWA2_31_9.	A0A1F3CDH2	complement	7											1261
tr_A0A1J5ANN8_A0A1J5ANN8_9BACT	A0A1J5ANN8	sort_key	Bacteroidetes bacterium CG2_30_32_10.	A0A1J5ANN8	complement	7											2165	31743	31742	31741	31740	31739	31738	31737	31736
tr_A0A1J5ANN8_A0A1J5ANN8_9BACT	A0A1J5ANN8	accession	Bacteroidetes bacterium CG2_30_32_10.	A0A1J5ANN8	complement	7											A0A1J5ANN8	A0A1J5AM25	A0A1J5AW54	A0A1J5AN29	A0A1J5AYP7	A0A1J5AXQ1	A0A1J5AZB0	A0A1J5ALP6	A0A1J5ANM9
tr_A0A1J5ANN8_A0A1J5ANN8_9BACT	A0A1J5ANN8	id	Bacteroidetes bacterium CG2_30_32_10.	A0A1J5ANN8	complement	7											MNXO01000163	MNXO01000163	MNXO01000163	MNXO01000163	MNXO01000163	MNXO01000163	MNXO01000163	MNXO01000163	MNXO01000163
tr_A0A1J5ANN8_A0A1J5ANN8_9BACT	A0A1J5ANN8	num	Bacteroidetes bacterium CG2_30_32_10.	A0A1J5ANN8	complement	7											9	8	7	6	5	4	3	2	1
tr_A0A1J5ANN8_A0A1J5ANN8_9BACT	A0A1J5ANN8	family	Bacteroidetes bacterium CG2_30_32_10.	A0A1J5ANN8	complement	7											PF01314-PF02730	PF01814	PF01522	PF11028	none	PF07715-PF14905	PF13620	PF00072-PF04397	PF06580
tr_A0A1J5ANN8_A0A1J5ANN8_9BACT	A0A1J5ANN8	ipro_family	Bacteroidetes bacterium CG2_30_32_10.	A0A1J5ANN8	complement	7											IPR013984-IPR013985-IPR036503-IPR001203-IPR013983-IPR051919-IPR036021	IPR035938-IPR012312-IPR050669-IPR012827	IPR002509-IPR050248-IPR011330	IPR021280-IPR052724	none	IPR037066-IPR036942-IPR012910-IPR041700-IPR039426	IPR008969	IPR001789-IPR007492-IPR046947-IPR011006	IPR036890-IPR010559-IPR050640
tr_A0A1J5ANN8_A0A1J5ANN8_9BACT	A0A1J5ANN8	start	Bacteroidetes bacterium CG2_30_32_10.	A0A1J5ANN8	complement	7											10296	9792	9072	5927	4512	2130	1696	944	1
tr_A0A1J5ANN8_A0A1J5ANN8_9BACT	A0A1J5ANN8	stop	Bacteroidetes bacterium CG2_30_32_10.	A0A1J5ANN8	complement	7											12452	10202	9737	9004	5447	4184	2130	1669	950
tr_A0A1J5ANN8_A0A1J5ANN8_9BACT	A0A1J5ANN8	rel_start	Bacteroidetes bacterium CG2_30_32_10.	A0A1J5ANN8	complement	7											0	-504	-1224	-4369	-5784	-8166	-8600	-9352	-10295
tr_A0A1J5ANN8_A0A1J5ANN8_9BACT	A0A1J5ANN8	rel_stop	Bacteroidetes bacterium CG2_30_32_10.	A0A1J5ANN8	complement	7											2156	-94	-559	-1292	-4849	-6112	-8166	-8627	-9346
tr_A0A1J5ANN8_A0A1J5ANN8_9BACT	A0A1J5ANN8	direction	Bacteroidetes bacterium CG2_30_32_10.	A0A1J5ANN8	complement	7											normal	complement	complement	complement	complement	complement	complement	complement	complement
tr_A0A1J5ANN8_A0A1J5ANN8_9BACT	A0A1J5ANN8	type	Bacteroidetes bacterium CG2_30_32_10.	A0A1J5ANN8	complement	7											linear	linear	linear	linear	linear	linear	linear	linear	linear
tr_A0A1J5ANN8_A0A1J5ANN8_9BACT	A0A1J5ANN8	seq_len	Bacteroidetes bacterium CG2_30_32_10.	A0A1J5ANN8	complement	7											717	135	220	1024	310	683	143	240	315
tr_A0A1J5ANN8_A0A1J5ANN8_9BACT	A0A1J5ANN8	taxon_id	Bacteroidetes bacterium CG2_30_32_10.	A0A1J5ANN8	complement	7											1805032	1805032	1805032	1805032	1805032	1805032	1805032	1805032	1805032
tr_A0A1J5ANN8_A0A1J5ANN8_9BACT	A0A1J5ANN8	anno_status	Bacteroidetes bacterium CG2_30_32_10.	A0A1J5ANN8	complement	7											0	0	0	0	0	0	0	0	0
tr_A0A1J5ANN8_A0A1J5ANN8_9BACT	A0A1J5ANN8	desc	Bacteroidetes bacterium CG2_30_32_10.	A0A1J5ANN8	complement	7											Aldehyde:ferredoxin oxidoreductase	Hemerythrin-like domain-containing protein	Polysaccharide deacetylase family protein	Uncharacterized protein	Lipoprotein	Outer membrane protein beta-barrel domain-containing protein	TonB-dependent receptor	DNA-binding response regulator	Signal transduction histidine kinase internal region domain-containing protein
tr_A0A1J5ANN8_A0A1J5ANN8_9BACT	A0A1J5ANN8	family_desc	Bacteroidetes bacterium CG2_30_32_10.	A0A1J5ANN8	complement	7											AFOR_C;AFOR_N	Hemerythrin	Polysacc_deac_1	TMEM260-like		Plug;OMP_b-brl_3	CarboxypepD_reg	Response_reg;LytTR	His_kinase
tr_A0A1J5ANN8_A0A1J5ANN8_9BACT	A0A1J5ANN8	ipro_family_desc	Bacteroidetes bacterium CG2_30_32_10.	A0A1J5ANN8	complement	7											OxRdtase_Ald_Fedxn_C;Ald_Fedxn_OxRdtase_N;Ald_Fedxn_OxRdtase_dom2;Ald_Fedxn_OxRdtase_dom3;Tungsten_al_ferr_oxy-like_C;Ald_Fedxn_OxRdtase_N_sf;W-dependent_AOR	Hemerythrin-like;Hemerythrin_metal-bd;Hemerythrin-like_sf;Hemerythrin	NODB_dom;Glyco_hydro/deAcase_b/a-brl;Polysacc_deacetylase_ArnD	TMEM260-like;GT117_domain-containing		Plug_dom;TonB_rcpt_b-brl_sf;Plug_dom_sf;TonB-dep_rcpt-like;OMP_b-brl_3	CarboxyPept-like_regulatory	Sig_transdc_resp-reg_receiver;LytTR_DNA-bd_dom;CheY-like_superfamily;LytR-like	Sig_transdc_His_kin_internal;HATPase_C_sf;Bact_2-comp_sensor_kinase
tr_A0A1J5ANN8_A0A1J5ANN8_9BACT	A0A1J5ANN8	color	Bacteroidetes bacterium CG2_30_32_10.	A0A1J5ANN8	complement	7											#FF0000,#0000FF	#8F0152	#784955	#4997D0	#808000	#E9D66B,#08457E	#C9A0DC	#FA8072,#2B2D32	#FEECCB
tr_A0A1J5ANN8_A0A1J5ANN8_9BACT	A0A1J5ANN8	group_id	Bacteroidetes bacterium CG2_30_32_10.	A0A1J5ANN8	complement	7											2165	2165	2165	2165	2165	2165	2165	2165	2165
tr_A0A1J5ANN8_A0A1J5ANN8_9BACT	A0A1J5ANN8	organism	Bacteroidetes bacterium CG2_30_32_10.	A0A1J5ANN8	complement	7											Bacteroidetes bacterium CG2_30_32_10.
tr_A0A1J5ANN8_A0A1J5ANN8_9BACT	A0A1J5ANN8	is_bound	Bacteroidetes bacterium CG2_30_32_10.	A0A1J5ANN8	complement	7											3
tr_A0A1J5ANN8_A0A1J5ANN8_9BACT	A0A1J5ANN8	evalue	Bacteroidetes bacterium CG2_30_32_10.	A0A1J5ANN8	complement	7
tr_A0A1J5ANN8_A0A1J5ANN8_9BACT	A0A1J5ANN8	cluster_index	Bacteroidetes bacterium CG2_30_32_10.	A0A1J5ANN8	complement	7											2164
tr_A0A1F3DEE2_A0A1F3DEE2_9BACT	A0A1F3DEE2	sort_key	Bacteroidetes bacterium GWA2_32_17.	A0A1F3DEE2	normal	7								18898	18899	18900	1266	18901	18902	18903	18904
tr_A0A1F3DEE2_A0A1F3DEE2_9BACT	A0A1F3DEE2	accession	Bacteroidetes bacterium GWA2_32_17.	A0A1F3DEE2	normal	7								A0A1F3DEE4	A0A1F3DEI9	A0A1F3DJ46	A0A1F3DEE2	A0A1F3DGW3	A0A1F3DIQ1	A0A1F3DFG7	A0A1F3DEL2
tr_A0A1F3DEE2_A0A1F3DEE2_9BACT	A0A1F3DEE2	id	Bacteroidetes bacterium GWA2_32_17.	A0A1F3DEE2	normal	7								MENF01000011	MENF01000011	MENF01000011	MENF01000011	MENF01000011	MENF01000011	MENF01000011	MENF01000011
tr_A0A1F3DEE2_A0A1F3DEE2_9BACT	A0A1F3DEE2	num	Bacteroidetes bacterium GWA2_32_17.	A0A1F3DEE2	normal	7								1	2	3	4	5	6	7	8
tr_A0A1F3DEE2_A0A1F3DEE2_9BACT	A0A1F3DEE2	family	Bacteroidetes bacterium GWA2_32_17.	A0A1F3DEE2	normal	7								PF00484	PF02353	PF00149	PF01314-PF02730	PF01627	PF00166	PF00118	PF18911-PF18962
tr_A0A1F3DEE2_A0A1F3DEE2_9BACT	A0A1F3DEE2	ipro_family	Bacteroidetes bacterium GWA2_32_17.	A0A1F3DEE2	normal	7								IPR036874-IPR001765	IPR029063-IPR050723	IPR029052-IPR004843-IPR050126	IPR013984-IPR013985-IPR036503-IPR001203-IPR013983-IPR051919-IPR036021	IPR036641-IPR008207	IPR037124-IPR020818-IPR011032	IPR027413-IPR027410-IPR027409-IPR001844-IPR002423	IPR013783-IPR000601-IPR026444-IPR022409-IPR035986
tr_A0A1F3DEE2_A0A1F3DEE2_9BACT	A0A1F3DEE2	start	Bacteroidetes bacterium GWA2_32_17.	A0A1F3DEE2	normal	7								251	860	1837	2967	5303	6055	6357	8333
tr_A0A1F3DEE2_A0A1F3DEE2_9BACT	A0A1F3DEE2	stop	Bacteroidetes bacterium GWA2_32_17.	A0A1F3DEE2	normal	7								793	1783	2754	5120	5650	6339	7994	9571
tr_A0A1F3DEE2_A0A1F3DEE2_9BACT	A0A1F3DEE2	rel_start	Bacteroidetes bacterium GWA2_32_17.	A0A1F3DEE2	normal	7								-2716	-2107	-1130	0	2336	3088	3390	5366
tr_A0A1F3DEE2_A0A1F3DEE2_9BACT	A0A1F3DEE2	rel_stop	Bacteroidetes bacterium GWA2_32_17.	A0A1F3DEE2	normal	7								-2174	-1184	-213	2153	2683	3372	5027	6604
tr_A0A1F3DEE2_A0A1F3DEE2_9BACT	A0A1F3DEE2	direction	Bacteroidetes bacterium GWA2_32_17.	A0A1F3DEE2	normal	7								complement	complement	complement	normal	normal	normal	normal	complement
tr_A0A1F3DEE2_A0A1F3DEE2_9BACT	A0A1F3DEE2	type	Bacteroidetes bacterium GWA2_32_17.	A0A1F3DEE2	normal	7								linear	linear	linear	linear	linear	linear	linear	linear
tr_A0A1F3DEE2_A0A1F3DEE2_9BACT	A0A1F3DEE2	seq_len	Bacteroidetes bacterium GWA2_32_17.	A0A1F3DEE2	normal	7								179	306	304	716	114	93	544	411
tr_A0A1F3DEE2_A0A1F3DEE2_9BACT	A0A1F3DEE2	taxon_id	Bacteroidetes bacterium GWA2_32_17.	A0A1F3DEE2	normal	7								1797316	1797316	1797316	1797316	1797316	1797316	1797316	1797316
tr_A0A1F3DEE2_A0A1F3DEE2_9BACT	A0A1F3DEE2	anno_status	Bacteroidetes bacterium GWA2_32_17.	A0A1F3DEE2	normal	7								0	0	0	0	0	0	0	0
tr_A0A1F3DEE2_A0A1F3DEE2_9BACT	A0A1F3DEE2	desc	Bacteroidetes bacterium GWA2_32_17.	A0A1F3DEE2	normal	7								Carbonic anhydrase	Cyclopropane-fatty-acyl-phospholipid synthase	Calcineurin-like phosphoesterase domain-containing protein	Aldehyde:ferredoxin oxidoreductase	HPt domain-containing protein	Co-chaperonin GroES	Chaperonin GroEL	PKD domain-containing protein
tr_A0A1F3DEE2_A0A1F3DEE2_9BACT	A0A1F3DEE2	family_desc	Bacteroidetes bacterium GWA2_32_17.	A0A1F3DEE2	normal	7								Pro_CA	CMAS	Metallophos	AFOR_C;AFOR_N	Hpt	Cpn10	Cpn60_TCP1	PKD_4;Por_Secre_tail
tr_A0A1F3DEE2_A0A1F3DEE2_9BACT	A0A1F3DEE2	ipro_family_desc	Bacteroidetes bacterium GWA2_32_17.	A0A1F3DEE2	normal	7								Carbonic_anhydrase;Carbonic_anhydrase_sf	SAM-dependent_MTases_sf;CFA/CMAS	Calcineurin-like_PHP_ApaH;Metallo-depent_PP-like;Ap4A_hydrolase	OxRdtase_Ald_Fedxn_C;Ald_Fedxn_OxRdtase_N;Ald_Fedxn_OxRdtase_dom2;Ald_Fedxn_OxRdtase_dom3;Tungsten_al_ferr_oxy-like_C;Ald_Fedxn_OxRdtase_N_sf;W-dependent_AOR	Sig_transdc_His_kin_Hpt_dom;HPT_dom_sf	GroES-like_sf;Chaperonin_GroES;Chaperonin_GroES_sf	Cpn60/GroEL;Cpn60/GroEL/TCP-1;GroEL-like_apical_dom_sf;TCP-1-like_intermed_sf;GROEL-like_equatorial_sf	PKD_dom;Ig-like_fold;PKD/Chitinase_dom;Secre_tail;PKD_dom_sf
tr_A0A1F3DEE2_A0A1F3DEE2_9BACT	A0A1F3DEE2	color	Bacteroidetes bacterium GWA2_32_17.	A0A1F3DEE2	normal	7								#FC93C1	#40FFC0	#0FC0FC	#FF0000,#0000FF	#00587F	#D7BC8A	#915F6D	#FC8AE7,#E30022
tr_A0A1F3DEE2_A0A1F3DEE2_9BACT	A0A1F3DEE2	group_id	Bacteroidetes bacterium GWA2_32_17.	A0A1F3DEE2	normal	7								1266	1266	1266	1266	1266	1266	1266	1266
tr_A0A1F3DEE2_A0A1F3DEE2_9BACT	A0A1F3DEE2	organism	Bacteroidetes bacterium GWA2_32_17.	A0A1F3DEE2	normal	7											Bacteroidetes bacterium GWA2_32_17.
tr_A0A1F3DEE2_A0A1F3DEE2_9BACT	A0A1F3DEE2	is_bound	Bacteroidetes bacterium GWA2_32_17.	A0A1F3DEE2	normal	7											3
tr_A0A1F3DEE2_A0A1F3DEE2_9BACT	A0A1F3DEE2	evalue	Bacteroidetes bacterium GWA2_32_17.	A0A1F3DEE2	normal	7
tr_A0A1F3DEE2_A0A1F3DEE2_9BACT	A0A1F3DEE2	cluster_index	Bacteroidetes bacterium GWA2_32_17.	A0A1F3DEE2	normal	7											1265
tr_A0A1F3PU21_A0A1F3PU21_9BACT	A0A1F3PU21	sort_key	Bacteroidetes bacterium RIFOXYA12_FULL_38_20.	A0A1F3PU21	normal	7	19339	19340	19341	19342	19343	19344	19345	19346	19347	19348	1295	19349	19350	19351	19352	19353	19354	19355	19356	19357	19358
tr_A0A1F3PU21_A0A1F3PU21_9BACT	A0A1F3PU21	accession	Bacteroidetes bacterium RIFOXYA12_FULL_38_20.	A0A1F3PU21	normal	7	A0A1F3PPM3	A0A1F3PQ67	A0A1F3PQ61	A0A1F3PPU1	A0A1F3PPZ9	A0A1F3PQJ4	A0A1F3PTJ2	A0A1F3PPL8	A0A1F3PQB7	A0A1F3PSQ8	A0A1F3PU21	A0A1F3PPN2	A0A1F3PQ77	A0A1F3PQ69	A0A1F3PPV4	A0A1F3PQ07	A0A1F3PQK2	A0A1F3PTK2	A0A1F3PPN0	A0A1F3PSR6	A0A1F3PU29
tr_A0A1F3PU21_A0A1F3PU21_9BACT	A0A1F3PU21	id	Bacteroidetes bacterium RIFOXYA12_FULL_38_20.	A0A1F3PU21	normal	7	MEPF01000023	MEPF01000023	MEPF01000023	MEPF01000023	MEPF01000023	MEPF01000023	MEPF01000023	MEPF01000023	MEPF01000023	MEPF01000023	MEPF01000023	MEPF01000023	MEPF01000023	MEPF01000023	MEPF01000023	MEPF01000023	MEPF01000023	MEPF01000023	MEPF01000023	MEPF01000023	MEPF01000023
tr_A0A1F3PU21_A0A1F3PU21_9BACT	A0A1F3PU21	num	Bacteroidetes bacterium RIFOXYA12_FULL_38_20.	A0A1F3PU21	normal	7	45	46	47	48	49	50	51	52	53	54	55	56	57	58	59	60	61	62	63	64	65
tr_A0A1F3PU21_A0A1F3PU21_9BACT	A0A1F3PU21	family	Bacteroidetes bacterium RIFOXYA12_FULL_38_20.	A0A1F3PU21	normal	7	PF02558-PF08546	PF18962	PF13302	PF04994	PF13673	none	none	none	PF00484	PF10503	PF01314-PF02730	none	none	PF12964	none	none	none	none	PF18962	none	PF13517-PF18962
tr_A0A1F3PU21_A0A1F3PU21_9BACT	A0A1F3PU21	ipro_family	Bacteroidetes bacterium RIFOXYA12_FULL_38_20.	A0A1F3PU21	normal	7	IPR013328-IPR013332-IPR013752-IPR051402-IPR008927-IPR036291-IPR003710	IPR026444-IPR052918	IPR000182-IPR051531-IPR016181	IPR007077-IPR047525	IPR000182-IPR052564-IPR016181	none	none	none	IPR036874-IPR001765	IPR029058-IPR010126-IPR050955	IPR013984-IPR013985-IPR036503-IPR001203-IPR013983-IPR051919-IPR036021	none	none	IPR024363	none	none	none	IPR026444	IPR026444	none	IPR028994-IPR026444
tr_A0A1F3PU21_A0A1F3PU21_9BACT	A0A1F3PU21	start	Bacteroidetes bacterium RIFOXYA12_FULL_38_20.	A0A1F3PU21	normal	7	65448	66434	68074	68622	69170	69640	70350	71023	71883	72524	73572	75778	77237	78525	78831	79275	80322	80610	82150	83361	84017
tr_A0A1F3PU21_A0A1F3PU21_9BACT	A0A1F3PU21	stop	Bacteroidetes bacterium RIFOXYA12_FULL_38_20.	A0A1F3PU21	normal	7	66377	68062	68625	68903	69643	70344	71039	71709	72458	73420	75731	76587	78370	78803	79268	79454	80504	82103	82971	83696	88582
tr_A0A1F3PU21_A0A1F3PU21_9BACT	A0A1F3PU21	rel_start	Bacteroidetes bacterium RIFOXYA12_FULL_38_20.	A0A1F3PU21	normal	7	-8124	-7138	-5498	-4950	-4402	-3932	-3222	-2549	-1689	-1048	0	2206	3665	4953	5259	5703	6750	7038	8578	9789	10445
tr_A0A1F3PU21_A0A1F3PU21_9BACT	A0A1F3PU21	rel_stop	Bacteroidetes bacterium RIFOXYA12_FULL_38_20.	A0A1F3PU21	normal	7	-7195	-5510	-4947	-4669	-3929	-3228	-2533	-1863	-1114	-152	2159	3015	4798	5231	5696	5882	6932	8531	9399	10124	15010
tr_A0A1F3PU21_A0A1F3PU21_9BACT	A0A1F3PU21	direction	Bacteroidetes bacterium RIFOXYA12_FULL_38_20.	A0A1F3PU21	normal	7	complement	complement	complement	complement	normal	normal	normal	normal	normal	normal	normal	complement	normal	normal	normal	normal	normal	normal	complement	normal	complement
tr_A0A1F3PU21_A0A1F3PU21_9BACT	A0A1F3PU21	type	Bacteroidetes bacterium RIFOXYA12_FULL_38_20.	A0A1F3PU21	normal	7	linear	linear	linear	linear	linear	linear	linear	linear	linear	linear	linear	linear	linear	linear	linear	linear	linear	linear	linear	linear	linear
tr_A0A1F3PU21_A0A1F3PU21_9BACT	A0A1F3PU21	seq_len	Bacteroidetes bacterium RIFOXYA12_FULL_38_20.	A0A1F3PU21	normal	7	308	541	182	92	156	233	228	227	190	297	718	268	376	91	144	58	59	496	272	110	1520
tr_A0A1F3PU21_A0A1F3PU21_9BACT	A0A1F3PU21	taxon_id	Bacteroidetes bacterium RIFOXYA12_FULL_38_20.	A0A1F3PU21	normal	7	1797368	1797368	1797368	1797368	1797368	1797368	1797368	1797368	1797368	1797368	1797368	1797368	1797368	1797368	1797368	1797368	1797368	1797368	1797368	1797368	1797368
tr_A0A1F3PU21_A0A1F3PU21_9BACT	A0A1F3PU21	anno_status	Bacteroidetes bacterium RIFOXYA12_FULL_38_20.	A0A1F3PU21	normal	7	0	0	0	0	0	0	0	0	0	0	0	0	0	0	0	0	0	0	0	0	0
tr_A0A1F3PU21_A0A1F3PU21_9BACT	A0A1F3PU21	desc	Bacteroidetes bacterium RIFOXYA12_FULL_38_20.	A0A1F3PU21	normal	7	2-dehydropantoate 2-reductase	Secretion system C-terminal sorting domain-containing protein	GNAT family N-acetyltransferase	Competence protein TfoX	N-acetyltransferase domain-containing protein	Uncharacterized protein	DUF4123 domain-containing protein	Uncharacterized protein	Carbonic anhydrase	Phospholipase	Aldehyde:ferredoxin oxidoreductase	Outer membrane protein beta-barrel domain-containing protein	Uncharacterized protein	Helix-turn-helix domain-containing protein	Uncharacterized protein	Uncharacterized protein	PucR C-terminal helix-turn-helix domain-containing protein	Secretion system C-terminal sorting domain-containing protein	Secretion system C-terminal sorting domain-containing protein	Recombinase zinc beta ribbon domain-containing protein	Secretion system C-terminal sorting domain-containing protein
tr_A0A1F3PU21_A0A1F3PU21_9BACT	A0A1F3PU21	family_desc	Bacteroidetes bacterium RIFOXYA12_FULL_38_20.	A0A1F3PU21	normal	7	ApbA;ApbA_C	Por_Secre_tail	Acetyltransf_3	TfoX_C	Acetyltransf_10				Pro_CA	Esterase_PHB	AFOR_C;AFOR_N			DUF3853					Por_Secre_tail		FG-GAP_3;Por_Secre_tail
tr_A0A1F3PU21_A0A1F3PU21_9BACT	A0A1F3PU21	ipro_family_desc	Bacteroidetes bacterium RIFOXYA12_FULL_38_20.	A0A1F3PU21	normal	7	ApbA;6-PGluconate_DH-like_C_sf;6PGD_dom2;KPR_N;KPA_reductase;NAD(P)-bd_dom_sf;KPR-Related	Secre_tail;Motility_Chemotaxis_Reg	GNAT_dom;Acyl_CoA_acyltransferase;N-acetyltransferase	TfoX_C;TfoX-like	GNAT_dom;Acyl_CoA_acyltransferase;N-acetyltrans/Recomb-assoc				Carbonic_anhydrase;Carbonic_anhydrase_sf	Esterase_phb;AB_hydrolase_fold;Plant_Biomass_Hydrol_Est	OxRdtase_Ald_Fedxn_C;Ald_Fedxn_OxRdtase_N;Ald_Fedxn_OxRdtase_dom2;Ald_Fedxn_OxRdtase_dom3;Tungsten_al_ferr_oxy-like_C;Ald_Fedxn_OxRdtase_N_sf;W-dependent_AOR			DUF3853				Secre_tail	Secre_tail		Secre_tail;Integrin_alpha_N
tr_A0A1F3PU21_A0A1F3PU21_9BACT	A0A1F3PU21	color	Bacteroidetes bacterium RIFOXYA12_FULL_38_20.	A0A1F3PU21	normal	7	#FBCCE7,#0047AB	#E30022	#DCD0FF	#CD5B45	#BE0032	#808000	#808000	#808000	#FC93C1	#008B8B	#FF0000,#0000FF	#808000	#808000	#B8860B	#808000	#808000	#808000	#808000	#E30022	#808000	#002935,#E30022
tr_A0A1F3PU21_A0A1F3PU21_9BACT	A0A1F3PU21	group_id	Bacteroidetes bacterium RIFOXYA12_FULL_38_20.	A0A1F3PU21	normal	7	1295	1295	1295	1295	1295	1295	1295	1295	1295	1295	1295	1295	1295	1295	1295	1295	1295	1295	1295	1295	1295
tr_A0A1F3PU21_A0A1F3PU21_9BACT	A0A1F3PU21	organism	Bacteroidetes bacterium RIFOXYA12_FULL_38_20.	A0A1F3PU21	normal	7											Bacteroidetes bacterium RIFOXYA12_FULL_38_20.
tr_A0A1F3PU21_A0A1F3PU21_9BACT	A0A1F3PU21	is_bound	Bacteroidetes bacterium RIFOXYA12_FULL_38_20.	A0A1F3PU21	normal	7											0
tr_A0A1F3PU21_A0A1F3PU21_9BACT	A0A1F3PU21	evalue	Bacteroidetes bacterium RIFOXYA12_FULL_38_20.	A0A1F3PU21	normal	7
tr_A0A1F3PU21_A0A1F3PU21_9BACT	A0A1F3PU21	cluster_index	Bacteroidetes bacterium RIFOXYA12_FULL_38_20.	A0A1F3PU21	normal	7											1294
tr_A0A0S7C571_A0A0S7C571_9BACT	A0A0S7C571	sort_key	Lentimicrobium saccharophilum.	A0A0S7C571	normal	7	10122	10123	10124	10125	10126	10127	10128	10129	10130	10131	609	10132	10133	10134	10135	10136	10137	10138	10139	10140	10141
tr_A0A0S7C571_A0A0S7C571_9BACT	A0A0S7C571	accession	Lentimicrobium saccharophilum.	A0A0S7C571	normal	7	A0A0S7BVW0	A0A0S7C1Z5	A0A0S7BVJ6	A0A0S7BWQ5	A0A0S7C4C8	A0A0S7C7J1	A0A0S7C6M2	A0A0S7C4A5	A0A0S7C313	A0A0S7C760	A0A0S7C571	A0A0S7BVP9	A0A0S7C660	A0A0S7C2F0	A0A0S7C749	A0A0S7C706	A0A0S7BVX7	A0A0S7C211	A0A0S7BVL1	A0A0S7BWR7	A0A0S7C4F3
tr_A0A0S7C571_A0A0S7C571_9BACT	A0A0S7C571	id	Lentimicrobium saccharophilum.	A0A0S7C571	normal	7	DF968183	DF968183	DF968183	DF968183	DF968183	DF968183	DF968183	DF968183	DF968183	DF968183	DF968183	DF968183	DF968183	DF968183	DF968183	DF968183	DF968183	DF968183	DF968183	DF968183	DF968183
tr_A0A0S7C571_A0A0S7C571_9BACT	A0A0S7C571	num	Lentimicrobium saccharophilum.	A0A0S7C571	normal	7	817	818	819	820	821	822	823	824	825	826	827	828	829	830	831	832	833	834	835	836	837
tr_A0A0S7C571_A0A0S7C571_9BACT	A0A0S7C571	family	Lentimicrobium saccharophilum.	A0A0S7C571	normal	7	none	none	PF04542-PF08281	none	PF01618	PF02472	none	PF02875-PF08245	PF02597	PF00899	PF01314-PF02730	PF14397	PF00171	PF00106	PF06865	PF00126	PF13531	PF00171	PF01943	PF05050	none
tr_A0A0S7C571_A0A0S7C571_9BACT	A0A0S7C571	ipro_family	Lentimicrobium saccharophilum.	A0A0S7C571	normal	7	none	none	IPR036388-IPR007627-IPR013249-IPR039425-IPR013324-IPR013325-IPR014284	none	IPR002898-IPR050790	IPR003400	IPR006260	IPR036565-IPR036615-IPR004101-IPR013221-IPR001645	IPR012675-IPR003749-IPR010035-IPR016155	IPR000594-IPR045886-IPR035985-IPR012729	IPR013984-IPR013985-IPR036503-IPR001203-IPR013983-IPR051919-IPR036021	IPR039523	IPR016163-IPR016162-IPR015590-IPR050485-IPR016161-IPR005931	IPR002347-IPR051721-IPR036291	IPR014710-IPR009664-IPR011051	IPR036388-IPR000847-IPR051815-IPR036390	IPR050682	IPR016163-IPR016162-IPR015590-IPR044638-IPR016161	IPR002797-IPR050833	IPR029063-IPR006342-IPR052514	none
tr_A0A0S7C571_A0A0S7C571_9BACT	A0A0S7C571	start	Lentimicrobium saccharophilum.	A0A0S7C571	normal	7	1024604	1025137	1025670	1026496	1027234	1028001	1028467	1029258	1030547	1030761	1031617	1033895	1035212	1036947	1037772	1038125	1038507	1039559	1041279	1042744	1043777
tr_A0A0S7C571_A0A0S7C571_9BACT	A0A0S7C571	stop	Lentimicrobium saccharophilum.	A0A0S7C571	normal	7	1025140	1025619	1026239	1026837	1027953	1028414	1029246	1030544	1030750	1031369	1033770	1034977	1036852	1037699	1038053	1038499	1039466	1041121	1042643	1043595	1045039
tr_A0A0S7C571_A0A0S7C571_9BACT	A0A0S7C571	rel_start	Lentimicrobium saccharophilum.	A0A0S7C571	normal	7	-7013	-6480	-5947	-5121	-4383	-3616	-3150	-2359	-1070	-856	0	2278	3595	5330	6155	6508	6890	7942	9662	11127	12160
tr_A0A0S7C571_A0A0S7C571_9BACT	A0A0S7C571	rel_stop	Lentimicrobium saccharophilum.	A0A0S7C571	normal	7	-6477	-5998	-5378	-4780	-3664	-3203	-2371	-1073	-867	-248	2153	3360	5235	6082	6436	6882	7849	9504	11026	11978	13422
tr_A0A0S7C571_A0A0S7C571_9BACT	A0A0S7C571	direction	Lentimicrobium saccharophilum.	A0A0S7C571	normal	7	complement	complement	complement	normal	normal	normal	normal	normal	complement	complement	normal	complement	complement	normal	normal	normal	normal	normal	normal	normal	normal
tr_A0A0S7C571_A0A0S7C571_9BACT	A0A0S7C571	type	Lentimicrobium saccharophilum.	A0A0S7C571	normal	7	linear	linear	linear	linear	linear	linear	linear	linear	linear	linear	linear	linear	linear	linear	linear	linear	linear	linear	linear	linear	linear
tr_A0A0S7C571_A0A0S7C571_9BACT	A0A0S7C571	seq_len	Lentimicrobium saccharophilum.	A0A0S7C571	normal	7	177	159	188	112	238	136	258	427	66	201	716	359	545	249	92	123	318	519	453	282	419
tr_A0A0S7C571_A0A0S7C571_9BACT	A0A0S7C571	taxon_id	Lentimicrobium saccharophilum.	A0A0S7C571	normal	7	1678841	1678841	1678841	1678841	1678841	1678841	1678841	1678841	1678841	1678841	1678841	1678841	1678841	1678841	1678841	1678841	1678841	1678841	1678841	1678841	1678841
tr_A0A0S7C571_A0A0S7C571_9BACT	A0A0S7C571	anno_status	Lentimicrobium saccharophilum.	A0A0S7C571	normal	7	0	0	0	0	0	0	0	0	0	0	0	0	0	0	0	0	0	0	0	0	0
tr_A0A0S7C571_A0A0S7C571_9BACT	A0A0S7C571	desc	Lentimicrobium saccharophilum.	A0A0S7C571	normal	7	Periplasmic heavy metal sensor	Zinc-finger	RNA polymerase sigma factor	Uncharacterized protein	Biopolymer transport protein ExbB/TolQ	Biopolymer transport protein ExbD	Protein containing TonB family C-terminal domain	tetrahydrofolate synthase	Thiamine biosynthesis protein ThiS	Thiamine biosynthesis protein ThiF, family 2	Aldehyde:ferredoxin oxidoreductase	Sugar-transfer associated ATP-grasp	L-glutamate gamma-semialdehyde dehydrogenase	NAD(P)-dependent dehydrogenase, short-chain alcohol dehydrogenase family	Pyrimidine/purine nucleoside phosphorylase	DNA-binding transcriptional regulator ModE	ABC-type molybdate transport system, periplasmic component	aldehyde dehydrogenase (NAD(+))	Na+-driven multidrug efflux pump	Methyltransferase, FkbM family	O-antigen ligase like membrane protein
tr_A0A0S7C571_A0A0S7C571_9BACT	A0A0S7C571	family_desc	Lentimicrobium saccharophilum.	A0A0S7C571	normal	7			Sigma70_r2;Sigma70_r4_2		MotA_ExbB	ExbD		Mur_ligase_C;Mur_ligase_M	ThiS	ThiF	AFOR_C;AFOR_N	ATPgrasp_ST	Aldedh	adh_short	Ppnp	HTH_1	SBP_bac_11	Aldedh	Polysacc_synt	Methyltransf_21
tr_A0A0S7C571_A0A0S7C571_9BACT	A0A0S7C571	ipro_family_desc	Lentimicrobium saccharophilum.	A0A0S7C571	normal	7			RNA_pol_sigma70_r2;RNA_pol_sigma70_r4_t2;RNA_pol_sigma_r3/r4-like;RNA_pol_sigma_r2;RNA_pol_sigma-70_dom;WH-like_DNA-bd_sf;RNA_pol_sigma-70-like		MotA_ExbB_proton_chnl;ExbB/TolQ_transport	ExbD	TonB/TolA_C	Folylpolyglutamate_synth;Mur_ligase_C;Mur_ligase_cen;Mur-like_cat_sf;Mur_ligase_C_dom_sf	ThiS/MoaD-like;Thi_S;Beta-grasp_dom_sf;Mopterin_synth/thiamin_S_b	ThiF_NAD_FAD-bd;ThiF_fam2;Ubiquitin-activating_enz;ThiF/MoeB/HesA	OxRdtase_Ald_Fedxn_C;Ald_Fedxn_OxRdtase_N;Ald_Fedxn_OxRdtase_dom2;Ald_Fedxn_OxRdtase_dom3;Tungsten_al_ferr_oxy-like_C;Ald_Fedxn_OxRdtase_N_sf;W-dependent_AOR	RimK-rel_E_lig_ATP-grasp	P5CDH/ALDH4A1;Aldehyde_DH_dom;Ald_DH/histidinol_DH;Ald_DH_N;Ald_DH_C;Proline_metab_enzyme	SDR_fam;NAD(P)-bd_dom_sf;Biopterin_syn/organic_redct	Ppnp;RmlC_Cupin_sf;RmlC-like_jellyroll	Tscrpt_reg_HTH_LysR;WH-like_DNA-bd_sf;WH_DNA-bd_sf;Molybdate_resp_trans_reg	ModA/WtpA	Aldehyde_DH_dom;Ald_DH/histidinol_DH;Ald_DH_N;Ald_DH_C;ALDH7A1-like	Polysacc_synth;Poly_Biosynth_Transport	FkbM_mtfrase;SAM-dependent_MTases_sf;SAM-dependent_MTase
tr_A0A0S7C571_A0A0S7C571_9BACT	A0A0S7C571	color	Lentimicrobium saccharophilum.	A0A0S7C571	normal	7	#808000	#808000	#9955BB,#CC00CC	#808000	#88AEA7	#3E5EB0	#808000	#987654,#9BC4E2	#40FF40	#6F4E37	#FF0000,#0000FF	#47545E	#9932CC	#141B55	#B95C69	#915C83	#FDBCB4	#9932CC	#FF0800	#A14D12	#808000
tr_A0A0S7C571_A0A0S7C571_9BACT	A0A0S7C571	group_id	Lentimicrobium saccharophilum.	A0A0S7C571	normal	7	609	609	609	609	609	609	609	609	609	609	609	609	609	609	609	609	609	609	609	609	609
tr_A0A0S7C571_A0A0S7C571_9BACT	A0A0S7C571	organism	Lentimicrobium saccharophilum.	A0A0S7C571	normal	7											Lentimicrobium saccharophilum.
tr_A0A0S7C571_A0A0S7C571_9BACT	A0A0S7C571	is_bound	Lentimicrobium saccharophilum.	A0A0S7C571	normal	7											0
tr_A0A0S7C571_A0A0S7C571_9BACT	A0A0S7C571	evalue	Lentimicrobium saccharophilum.	A0A0S7C571	normal	7
tr_A0A0S7C571_A0A0S7C571_9BACT	A0A0S7C571	cluster_index	Lentimicrobium saccharophilum.	A0A0S7C571	normal	7											608
tr_A0A1F3E951_A0A1F3E951_9BACT	A0A1F3E951	sort_key	Bacteroidetes bacterium GWC2_33_15.	A0A1F3E951	normal	7					18922	18931	18932	18933	18934	18935	1268	18936	18937	18923	18924	18925	18926	18927	18928	18929	18930
tr_A0A1F3E951_A0A1F3E951_9BACT	A0A1F3E951	accession	Bacteroidetes bacterium GWC2_33_15.	A0A1F3E951	normal	7					A0A1F3E8Z4	A0A1F3E970	A0A1F3E8Y2	A0A1F3E964	A0A1F3E8Y8	A0A1F3ED95	A0A1F3E951	A0A1F3E8W5	A0A1F3EAM9	A0A1F3ECB3	A0A1F3E9F2	A0A1F3E918	A0A1F3E912	A0A1F3E907	A0A1F3E8Z1	A0A1F3E950	A0A1F3EDG2
tr_A0A1F3E951_A0A1F3E951_9BACT	A0A1F3E951	id	Bacteroidetes bacterium GWC2_33_15.	A0A1F3E951	normal	7					MENN01000009	MENN01000009	MENN01000009	MENN01000009	MENN01000009	MENN01000009	MENN01000009	MENN01000009	MENN01000009	MENN01000009	MENN01000009	MENN01000009	MENN01000009	MENN01000009	MENN01000009	MENN01000009	MENN01000009
tr_A0A1F3E951_A0A1F3E951_9BACT	A0A1F3E951	num	Bacteroidetes bacterium GWC2_33_15.	A0A1F3E951	normal	7					1	2	3	4	5	6	7	8	9	10	11	12	13	14	15	16	17
tr_A0A1F3E951_A0A1F3E951_9BACT	A0A1F3E951	family	Bacteroidetes bacterium GWC2_33_15.	A0A1F3E951	normal	7					PF01326	PF01326	none	PF02597	PF00899	PF04016-PF13938	PF01314-PF02730	PF00753	PF04264	none	PF04264	PF02082	PF01709-PF20772	PF00512-PF02518	PF01895	PF00005	PF00528
tr_A0A1F3E951_A0A1F3E951_9BACT	A0A1F3E951	ipro_family	Bacteroidetes bacterium GWC2_33_15.	A0A1F3E951	normal	7					IPR013815-IPR002192-IPR001789-IPR051549-IPR011006	IPR013815-IPR002192	none	IPR012675-IPR003749-IPR016155-IPR010035	IPR000594-IPR045886-IPR035985-IPR012729	IPR007161-IPR025251	IPR013984-IPR013985-IPR036503-IPR001203-IPR013983-IPR051919-IPR036021	IPR036866-IPR001279-IPR050855	IPR036761-IPR007372	none	IPR036761-IPR007372	IPR036388-IPR000944-IPR036390	IPR017856-IPR026564-IPR002876-IPR048300-IPR049083-IPR029072	IPR036890-IPR003661-IPR003594-IPR004358-IPR005467-IPR050351-IPR036097	IPR038078-IPR026022-IPR028366	IPR027417-IPR003439-IPR005670-IPR003593	IPR035906-IPR000515-IPR051408-IPR005672
tr_A0A1F3E951_A0A1F3E951_9BACT	A0A1F3E951	start	Bacteroidetes bacterium GWC2_33_15.	A0A1F3E951	normal	7					354	3350	6930	7372	7597	8295	9239	11451	12676	13291	14657	15268	15798	16578	18402	19169	19959
tr_A0A1F3E951_A0A1F3E951_9BACT	A0A1F3E951	stop	Bacteroidetes bacterium GWC2_33_15.	A0A1F3E951	normal	7					3326	6265	7238	7569	8175	8996	11386	12446	13260	14514	15256	15687	16508	18353	19115	19948	20819
tr_A0A1F3E951_A0A1F3E951_9BACT	A0A1F3E951	rel_start	Bacteroidetes bacterium GWC2_33_15.	A0A1F3E951	normal	7					-8885	-5889	-2309	-1867	-1642	-944	0	2212	3437	4052	5418	6029	6559	7339	9163	9930	10720
tr_A0A1F3E951_A0A1F3E951_9BACT	A0A1F3E951	rel_stop	Bacteroidetes bacterium GWC2_33_15.	A0A1F3E951	normal	7					-5913	-2974	-2001	-1670	-1064	-243	2147	3207	4021	5275	6017	6448	7269	9114	9876	10709	11580
tr_A0A1F3E951_A0A1F3E951_9BACT	A0A1F3E951	direction	Bacteroidetes bacterium GWC2_33_15.	A0A1F3E951	normal	7					complement	complement	complement	complement	complement	complement	normal	complement	normal	normal	normal	normal	normal	complement	complement	complement	complement
tr_A0A1F3E951_A0A1F3E951_9BACT	A0A1F3E951	type	Bacteroidetes bacterium GWC2_33_15.	A0A1F3E951	normal	7					linear	linear	linear	linear	linear	linear	linear	linear	linear	linear	linear	linear	linear	linear	linear	linear	linear
tr_A0A1F3E951_A0A1F3E951_9BACT	A0A1F3E951	seq_len	Bacteroidetes bacterium GWC2_33_15.	A0A1F3E951	normal	7					989	970	101	64	191	232	714	330	193	406	198	138	235	590	236	258	285
tr_A0A1F3E951_A0A1F3E951_9BACT	A0A1F3E951	taxon_id	Bacteroidetes bacterium GWC2_33_15.	A0A1F3E951	normal	7					1797324	1797324	1797324	1797324	1797324	1797324	1797324	1797324	1797324	1797324	1797324	1797324	1797324	1797324	1797324	1797324	1797324
tr_A0A1F3E951_A0A1F3E951_9BACT	A0A1F3E951	anno_status	Bacteroidetes bacterium GWC2_33_15.	A0A1F3E951	normal	7					0	0	0	0	0	0	0	0	0	0	0	0	0	0	0	0	0
tr_A0A1F3E951_A0A1F3E951_9BACT	A0A1F3E951	desc	Bacteroidetes bacterium GWC2_33_15.	A0A1F3E951	normal	7					Phosphoenolpyruvate synthase	Pyruvate, phosphate dikinase	Septum formation initiator	Thiamine biosynthesis protein ThiS	Thiamine biosynthesis protein ThiF	Uncharacterized protein	Aldehyde:ferredoxin oxidoreductase	Metallo-beta-lactamase type 2	Lipid/polyisoprenoid-binding YceI-like domain-containing protein	Alginate export domain-containing protein	Lipid/polyisoprenoid-binding YceI-like domain-containing protein	Rrf2 family transcriptional regulator	Probable transcriptional regulatory protein A2X13_03420	histidine kinase	PhoU domain-containing protein	Phosphate ABC transporter ATP-binding protein	Phosphate transport system permease protein PstA
tr_A0A1F3E951_A0A1F3E951_9BACT	A0A1F3E951	family_desc	Bacteroidetes bacterium GWC2_33_15.	A0A1F3E951	normal	7					PPDK_N	PPDK_N		ThiS	ThiF	DUF364;DUF4213	AFOR_C;AFOR_N	Lactamase_B	YceI		YceI	Rrf2	Transcrip_reg;TACO1_YebC_N	HisKA;HATPase_c	PhoU	ABC_tran	BPD_transp_1
tr_A0A1F3E951_A0A1F3E951_9BACT	A0A1F3E951	ipro_family_desc	Bacteroidetes bacterium GWC2_33_15.	A0A1F3E951	normal	7					Sig_transdc_resp-reg_receiver;PPDK_AMP/ATP-bd;CheY-like_superfamily;ATP_grasp_subdomain_1;PEP_Utilizing_Enz	PPDK_AMP/ATP-bd;ATP_grasp_subdomain_1		ThiS/MoaD-like;Thi_S;Beta-grasp_dom_sf;Mopterin_synth/thiamin_S_b	ThiF_NAD_FAD-bd;ThiF_fam2;Ubiquitin-activating_enz;ThiF/MoeB/HesA	DUF364;DUF4213	OxRdtase_Ald_Fedxn_C;Ald_Fedxn_OxRdtase_N;Ald_Fedxn_OxRdtase_dom2;Ald_Fedxn_OxRdtase_dom3;Tungsten_al_ferr_oxy-like_C;Ald_Fedxn_OxRdtase_N_sf;W-dependent_AOR	Metallo-B-lactamas;RibonucZ/Hydroxyglut_hydro;Metallo-beta-lactamase_sf	Lipid/polyisoprenoid-bd_YceI;TTHA0802/YceI-like_sf		Lipid/polyisoprenoid-bd_YceI;TTHA0802/YceI-like_sf	Tscrpt_reg_Rrf2;WH-like_DNA-bd_sf;WH_DNA-bd_sf	Transcrip_reg_TACO1-like;Integrase-like_N;Transcrip_reg_TACO1-like_dom3;YebC-like;TACO1_YebC-like_2nd/3rd_dom;TACO1_YebC_N	HATPase_dom;HisK_dim/P_dom;Sig_transdc_His_kin-like_C;His_kinase_dom;HisK_dim/P_sf;HATPase_C_sf;2-comp_sensor_kinase	PhoU_dom;P_transport_PhoU;PhoU-like_sf	ABC_transporter-like_ATP-bd;AAA+_ATPase;PstB-like;P-loop_NTPase	MetI-like;Phosphate_PstA;MetI-like_sf;Phosphate_transprt_permease
tr_A0A1F3E951_A0A1F3E951_9BACT	A0A1F3E951	color	Bacteroidetes bacterium GWC2_33_15.	A0A1F3E951	normal	7					#534302	#534302	#808000	#40FF40	#6F4E37	#408040,#404080	#FF0000,#0000FF	#8DB600	#CC5500	#808000	#CC5500	#BA55D3	#5E2074,#BD5E48	#EE82EE,#006400	#6A3A35	#FF80C0	#FFC000
tr_A0A1F3E951_A0A1F3E951_9BACT	A0A1F3E951	group_id	Bacteroidetes bacterium GWC2_33_15.	A0A1F3E951	normal	7					1268	1268	1268	1268	1268	1268	1268	1268	1268	1268	1268	1268	1268	1268	1268	1268	1268
tr_A0A1F3E951_A0A1F3E951_9BACT	A0A1F3E951	organism	Bacteroidetes bacterium GWC2_33_15.	A0A1F3E951	normal	7											Bacteroidetes bacterium GWC2_33_15.
tr_A0A1F3E951_A0A1F3E951_9BACT	A0A1F3E951	is_bound	Bacteroidetes bacterium GWC2_33_15.	A0A1F3E951	normal	7											1
tr_A0A1F3E951_A0A1F3E951_9BACT	A0A1F3E951	evalue	Bacteroidetes bacterium GWC2_33_15.	A0A1F3E951	normal	7
tr_A0A1F3E951_A0A1F3E951_9BACT	A0A1F3E951	cluster_index	Bacteroidetes bacterium GWC2_33_15.	A0A1F3E951	normal	7											1267
tr_A0A1F3IY19_A0A1F3IY19_9BACT	A0A1F3IY19	sort_key	Bacteroidetes bacterium GWF2_33_16.	A0A1F3IY19	normal	7	19066	19067	19068	19069	19070	19071	19072	19073	19074	19075	1278	19076	19077	19078	19079	19080	19081	19082	19083	19084	19085
tr_A0A1F3IY19_A0A1F3IY19_9BACT	A0A1F3IY19	accession	Bacteroidetes bacterium GWF2_33_16.	A0A1F3IY19	normal	7	A0A1F3IXB5	A0A1F3IXJ5	A0A1F3IXB3	A0A1F3J0P8	A0A1F3IXT0	A0A1F3IX85	A0A1F3IXB7	A0A1F3IXH2	A0A1F3J018	A0A1F3IX72	A0A1F3IY19	A0A1F3IZP8	A0A1F3J083	A0A1F3IXC3	A0A1F3IXK5	A0A1F3IXC5	A0A1F3IX93	A0A1F3IXC7	A0A1F3IXI2	A0A1F3J029	A0A1F3IXT5
tr_A0A1F3IY19_A0A1F3IY19_9BACT	A0A1F3IY19	id	Bacteroidetes bacterium GWF2_33_16.	A0A1F3IY19	normal	7	MEOE01000001	MEOE01000001	MEOE01000001	MEOE01000001	MEOE01000001	MEOE01000001	MEOE01000001	MEOE01000001	MEOE01000001	MEOE01000001	MEOE01000001	MEOE01000001	MEOE01000001	MEOE01000001	MEOE01000001	MEOE01000001	MEOE01000001	MEOE01000001	MEOE01000001	MEOE01000001	MEOE01000001
tr_A0A1F3IY19_A0A1F3IY19_9BACT	A0A1F3IY19	num	Bacteroidetes bacterium GWF2_33_16.	A0A1F3IY19	normal	7	120	121	122	123	124	125	126	127	128	129	130	131	132	133	134	135	136	137	138	139	140
tr_A0A1F3IY19_A0A1F3IY19_9BACT	A0A1F3IY19	family	Bacteroidetes bacterium GWF2_33_16.	A0A1F3IY19	normal	7	PF05635	PF00873	PF02321	PF11751	PF03938	PF00535	PF04977	PF02597	PF00899	PF04016-PF13938	PF01314-PF02730	PF00512-PF02518-PF07494-PF07495	PF00753	PF04264	none	PF04264	PF02082	PF01709-PF20772	PF00512-PF02518-PF16736	PF01895	PF00005
tr_A0A1F3IY19_A0A1F3IY19_9BACT	A0A1F3IY19	ipro_family	Bacteroidetes bacterium GWF2_33_16.	A0A1F3IY19	normal	7	IPR036583-IPR012657	IPR027463-IPR001036-IPR004763	IPR003423-IPR051906	IPR019861	IPR024930-IPR005632	IPR029044-IPR001173	IPR007060	IPR012675-IPR003749-IPR010035-IPR016155	IPR000594-IPR045886-IPR035985-IPR012729	IPR007161-IPR025251	IPR013984-IPR013985-IPR036503-IPR001203-IPR013983-IPR051919-IPR036021	IPR015943-IPR013783-IPR036890-IPR003661-IPR003594-IPR011123-IPR004358-IPR005467-IPR036097	IPR036866-IPR001279-IPR050855	IPR036761-IPR007372	none	IPR036761-IPR007372	IPR036388-IPR000944-IPR036390	IPR017856-IPR026564-IPR002876-IPR048300-IPR049083-IPR029072	IPR036890-IPR003661-IPR003594-IPR031967-IPR004358-IPR005467-IPR050351-IPR036097	IPR038078-IPR026022-IPR028366	IPR027417-IPR003439-IPR005670-IPR003593
tr_A0A1F3IY19_A0A1F3IY19_9BACT	A0A1F3IY19	start	Bacteroidetes bacterium GWF2_33_16.	A0A1F3IY19	normal	7	137845	138359	141444	143137	144232	144964	146281	146732	146952	147665	148609	150811	154508	155727	156341	157688	158293	158821	159562	161392	162143
tr_A0A1F3IY19_A0A1F3IY19_9BACT	A0A1F3IY19	stop	Bacteroidetes bacterium GWF2_33_16.	A0A1F3IY19	normal	7	138192	141454	142622	144117	144843	146232	146589	146935	147530	148366	150756	154251	155503	156305	157564	158287	158712	159531	161337	162090	162922
tr_A0A1F3IY19_A0A1F3IY19_9BACT	A0A1F3IY19	rel_start	Bacteroidetes bacterium GWF2_33_16.	A0A1F3IY19	normal	7	-10764	-10250	-7165	-5472	-4377	-3645	-2328	-1877	-1657	-944	0	2202	5899	7118	7732	9079	9684	10212	10953	12783	13534
tr_A0A1F3IY19_A0A1F3IY19_9BACT	A0A1F3IY19	rel_stop	Bacteroidetes bacterium GWF2_33_16.	A0A1F3IY19	normal	7	-10417	-7155	-5987	-4492	-3766	-2377	-2020	-1674	-1079	-243	2147	5642	6894	7696	8955	9678	10103	10922	12728	13481	14313
tr_A0A1F3IY19_A0A1F3IY19_9BACT	A0A1F3IY19	direction	Bacteroidetes bacterium GWF2_33_16.	A0A1F3IY19	normal	7	normal	normal	normal	normal	normal	normal	complement	complement	complement	complement	normal	complement	complement	normal	normal	normal	normal	normal	complement	complement	complement
tr_A0A1F3IY19_A0A1F3IY19_9BACT	A0A1F3IY19	type	Bacteroidetes bacterium GWF2_33_16.	A0A1F3IY19	normal	7	linear	linear	linear	linear	linear	linear	linear	linear	linear	linear	linear	linear	linear	linear	linear	linear	linear	linear	linear	linear	linear
tr_A0A1F3IY19_A0A1F3IY19_9BACT	A0A1F3IY19	seq_len	Bacteroidetes bacterium GWF2_33_16.	A0A1F3IY19	normal	7	114	1030	391	325	202	421	101	66	191	232	714	1145	330	191	406	198	138	235	590	231	258
tr_A0A1F3IY19_A0A1F3IY19_9BACT	A0A1F3IY19	taxon_id	Bacteroidetes bacterium GWF2_33_16.	A0A1F3IY19	normal	7	1797341	1797341	1797341	1797341	1797341	1797341	1797341	1797341	1797341	1797341	1797341	1797341	1797341	1797341	1797341	1797341	1797341	1797341	1797341	1797341	1797341
tr_A0A1F3IY19_A0A1F3IY19_9BACT	A0A1F3IY19	anno_status	Bacteroidetes bacterium GWF2_33_16.	A0A1F3IY19	normal	7	0	0	0	0	0	0	0	0	0	0	0	0	0	0	0	0	0	0	0	0	0
tr_A0A1F3IY19_A0A1F3IY19_9BACT	A0A1F3IY19	desc	Bacteroidetes bacterium GWF2_33_16.	A0A1F3IY19	normal	7	Four helix bundle protein	Multidrug transporter AcrB	Transporter	Type IX secretion system membrane protein PorP/SprF	Molecular chaperone Skp	Glycosyltransferase 2-like domain-containing protein	Septum formation initiator	Thiamine biosynthesis protein ThiS	Thiamine biosynthesis protein ThiF	Uncharacterized protein	Aldehyde:ferredoxin oxidoreductase	histidine kinase	Metallo-beta-lactamase domain-containing protein	Lipid/polyisoprenoid-binding YceI-like domain-containing protein	Porin	Lipid/polyisoprenoid-binding YceI-like domain-containing protein	Rrf2 family transcriptional regulator	Probable transcriptional regulatory protein A2W99_00685	histidine kinase	PhoU domain-containing protein	Phosphate ABC transporter ATP-binding protein
tr_A0A1F3IY19_A0A1F3IY19_9BACT	A0A1F3IY19	family_desc	Bacteroidetes bacterium GWF2_33_16.	A0A1F3IY19	normal	7	23S_rRNA_IVP	ACR_tran	OEP	PorP_SprF	OmpH	Glycos_transf_2	DivIC	ThiS	ThiF	DUF364;DUF4213	AFOR_C;AFOR_N	HisKA;HATPase_c;Reg_prop;Y_Y_Y	Lactamase_B	YceI		YceI	Rrf2	Transcrip_reg;TACO1_YebC_N	HisKA;HATPase_c;sCache_like	PhoU	ABC_tran
tr_A0A1F3IY19_A0A1F3IY19_9BACT	A0A1F3IY19	ipro_family_desc	Bacteroidetes bacterium GWF2_33_16.	A0A1F3IY19	normal	7	23S_rRNA-intervening_sequence;23S_rRNA_IVS_sf	Acrflvin-R;CusA-like;AcrB_DN_DC_subdom	OMP_efflux;Bacterial_OMF	PorP/SprF_Bacteroidetes	Chaperone_Skp;Skp_dom_sf	Glyco_trans_2-like;Nucleotide-diphossugar_trans	FtsL/DivIC	ThiS/MoaD-like;Thi_S;Beta-grasp_dom_sf;Mopterin_synth/thiamin_S_b	ThiF_NAD_FAD-bd;ThiF_fam2;Ubiquitin-activating_enz;ThiF/MoeB/HesA	DUF364;DUF4213	OxRdtase_Ald_Fedxn_C;Ald_Fedxn_OxRdtase_N;Ald_Fedxn_OxRdtase_dom2;Ald_Fedxn_OxRdtase_dom3;Tungsten_al_ferr_oxy-like_C;Ald_Fedxn_OxRdtase_N_sf;W-dependent_AOR	HATPase_dom;HisK_dim/P_dom;Sig_transdc_His_kin-like_C;His_kinase_dom;Y_Y_Y;Ig-like_fold;WD40/YVTN_repeat-like_dom_sf;HisK_dim/P_sf;HATPase_C_sf	Metallo-B-lactamas;RibonucZ/Hydroxyglut_hydro;Metallo-beta-lactamase_sf	Lipid/polyisoprenoid-bd_YceI;TTHA0802/YceI-like_sf		Lipid/polyisoprenoid-bd_YceI;TTHA0802/YceI-like_sf	Tscrpt_reg_Rrf2;WH-like_DNA-bd_sf;WH_DNA-bd_sf	Transcrip_reg_TACO1-like;Integrase-like_N;Transcrip_reg_TACO1-like_dom3;YebC-like;TACO1_YebC-like_2nd/3rd_dom;TACO1_YebC_N	HATPase_dom;HisK_dim/P_dom;Sig_transdc_His_kin-like_C;His_kinase_dom;PhoR_single_Cache-like_dom;HisK_dim/P_sf;HATPase_C_sf;2-comp_sensor_kinase	PhoU_dom;P_transport_PhoU;PhoU-like_sf	ABC_transporter-like_ATP-bd;AAA+_ATPase;PstB-like;P-loop_NTPase
tr_A0A1F3IY19_A0A1F3IY19_9BACT	A0A1F3IY19	color	Bacteroidetes bacterium GWF2_33_16.	A0A1F3IY19	normal	7	#D26A5B	#3E4A02	#D7CCD4	#ED872D	#A6919D	#BF00FF	#F707F9	#40FF40	#6F4E37	#408040,#404080	#FF0000,#0000FF	#EE82EE,#006400,#F77FBE,#701C1C	#8DB600	#CC5500	#808000	#CC5500	#BA55D3	#5E2074,#BD5E48	#EE82EE,#006400,#E34234	#6A3A35	#FF80C0
tr_A0A1F3IY19_A0A1F3IY19_9BACT	A0A1F3IY19	group_id	Bacteroidetes bacterium GWF2_33_16.	A0A1F3IY19	normal	7	1278	1278	1278	1278	1278	1278	1278	1278	1278	1278	1278	1278	1278	1278	1278	1278	1278	1278	1278	1278	1278
tr_A0A1F3IY19_A0A1F3IY19_9BACT	A0A1F3IY19	organism	Bacteroidetes bacterium GWF2_33_16.	A0A1F3IY19	normal	7											Bacteroidetes bacterium GWF2_33_16.
tr_A0A1F3IY19_A0A1F3IY19_9BACT	A0A1F3IY19	is_bound	Bacteroidetes bacterium GWF2_33_16.	A0A1F3IY19	normal	7											0
tr_A0A1F3IY19_A0A1F3IY19_9BACT	A0A1F3IY19	evalue	Bacteroidetes bacterium GWF2_33_16.	A0A1F3IY19	normal	7
tr_A0A1F3IY19_A0A1F3IY19_9BACT	A0A1F3IY19	cluster_index	Bacteroidetes bacterium GWF2_33_16.	A0A1F3IY19	normal	7											1277
tr_A0A1F3BSH0_A0A1F3BSH0_9BACT	A0A1F3BSH0	sort_key	Bacteroidetes bacterium GWA2_31_9b.	A0A1F3BSH0	complement	7								18806	18805	18804	1257	18803	18802	18801	18800	18799	18798	18797	18796	18795	18794
tr_A0A1F3BSH0_A0A1F3BSH0_9BACT	A0A1F3BSH0	accession	Bacteroidetes bacterium GWA2_31_9b.	A0A1F3BSH0	complement	7								A0A1F3BWN3	A0A1F3BRU1	A0A1F3BRV0	A0A1F3BSH0	A0A1F3BSQ7	A0A1F3BRR1	A0A1F3BS15	A0A1F3BSG1	A0A1F3BX57	A0A1F3BUD5	A0A1F3BX67	A0A1F3BRQ9	A0A1F3BWM4	A0A1F3BRT5
tr_A0A1F3BSH0_A0A1F3BSH0_9BACT	A0A1F3BSH0	id	Bacteroidetes bacterium GWA2_31_9b.	A0A1F3BSH0	complement	7								MENE01000140	MENE01000140	MENE01000140	MENE01000140	MENE01000140	MENE01000140	MENE01000140	MENE01000140	MENE01000140	MENE01000140	MENE01000140	MENE01000140	MENE01000140	MENE01000140
tr_A0A1F3BSH0_A0A1F3BSH0_9BACT	A0A1F3BSH0	num	Bacteroidetes bacterium GWA2_31_9b.	A0A1F3BSH0	complement	7								30	29	27	26	25	24	23	22	21	20	19	18	17	16
tr_A0A1F3BSH0_A0A1F3BSH0_9BACT	A0A1F3BSH0	family	Bacteroidetes bacterium GWA2_31_9b.	A0A1F3BSH0	complement	7								none	PF02597	PF04016	PF01314-PF02730	none	PF00593-PF07715-PF13715	PF00753	PF04264	none	none	PF02082	PF01709-PF20772	PF00512-PF02518	PF01895
tr_A0A1F3BSH0_A0A1F3BSH0_9BACT	A0A1F3BSH0	ipro_family	Bacteroidetes bacterium GWA2_31_9b.	A0A1F3BSH0	complement	7								none	IPR012675-IPR003749-IPR016155-IPR010035	IPR007161	IPR013984-IPR013985-IPR036503-IPR001203-IPR013983-IPR051919-IPR036021	none	IPR037066-IPR036942-IPR000531-IPR012910-IPR039426-IPR008969	IPR036866-IPR001279-IPR050855	IPR036761-IPR007372	none	IPR036761	IPR036388-IPR000944-IPR036390	IPR017856-IPR026564-IPR002876-IPR048300-IPR049083-IPR029072	IPR036890-IPR003661-IPR003594-IPR004358-IPR005467-IPR050351-IPR036097	IPR038078-IPR026022-IPR028366
tr_A0A1F3BSH0_A0A1F3BSH0_9BACT	A0A1F3BSH0	start	Bacteroidetes bacterium GWA2_31_9b.	A0A1F3BSH0	complement	7								30743	30403	28939	26474	25893	23396	22360	21567	20282	19566	19142	18322	16480	15717
tr_A0A1F3BSH0_A0A1F3BSH0_9BACT	A0A1F3BSH0	stop	Bacteroidetes bacterium GWA2_31_9b.	A0A1F3BSH0	complement	7								31051	30606	29640	28621	26348	25768	23352	22151	21505	20135	19561	19032	18255	16430
tr_A0A1F3BSH0_A0A1F3BSH0_9BACT	A0A1F3BSH0	rel_start	Bacteroidetes bacterium GWA2_31_9b.	A0A1F3BSH0	complement	7								4269	3929	2465	0	-581	-3078	-4114	-4907	-6192	-6908	-7332	-8152	-9994	-10757
tr_A0A1F3BSH0_A0A1F3BSH0_9BACT	A0A1F3BSH0	rel_stop	Bacteroidetes bacterium GWA2_31_9b.	A0A1F3BSH0	complement	7								4577	4132	3166	2147	-126	-706	-3122	-4323	-4969	-6339	-6913	-7442	-8219	-10044
tr_A0A1F3BSH0_A0A1F3BSH0_9BACT	A0A1F3BSH0	direction	Bacteroidetes bacterium GWA2_31_9b.	A0A1F3BSH0	complement	7								complement	complement	complement	normal	normal	normal	complement	normal	normal	normal	normal	normal	complement	complement
tr_A0A1F3BSH0_A0A1F3BSH0_9BACT	A0A1F3BSH0	type	Bacteroidetes bacterium GWA2_31_9b.	A0A1F3BSH0	complement	7								linear	linear	linear	linear	linear	linear	linear	linear	linear	linear	linear	linear	linear	linear
tr_A0A1F3BSH0_A0A1F3BSH0_9BACT	A0A1F3BSH0	seq_len	Bacteroidetes bacterium GWA2_31_9b.	A0A1F3BSH0	complement	7								101	66	232	714	150	789	329	193	406	188	138	235	590	236
tr_A0A1F3BSH0_A0A1F3BSH0_9BACT	A0A1F3BSH0	taxon_id	Bacteroidetes bacterium GWA2_31_9b.	A0A1F3BSH0	complement	7								1797315	1797315	1797315	1797315	1797315	1797315	1797315	1797315	1797315	1797315	1797315	1797315	1797315	1797315
tr_A0A1F3BSH0_A0A1F3BSH0_9BACT	A0A1F3BSH0	anno_status	Bacteroidetes bacterium GWA2_31_9b.	A0A1F3BSH0	complement	7								0	0	0	0	0	0	0	0	0	0	0	0	0	0
tr_A0A1F3BSH0_A0A1F3BSH0_9BACT	A0A1F3BSH0	desc	Bacteroidetes bacterium GWA2_31_9b.	A0A1F3BSH0	complement	7								Septum formation initiator	Thiamine biosynthesis protein ThiS	Uncharacterized protein	Aldehyde:ferredoxin oxidoreductase	Transmembrane protein	TonB-dependent receptor	Metallo-beta-lactamase domain-containing protein	Lipid/polyisoprenoid-binding YceI-like domain-containing protein	Porin	Lipid/polyisoprenoid-binding YceI-like domain-containing protein	Rrf2 family transcriptional regulator	Probable transcriptional regulatory protein A2041_07040	histidine kinase	PhoU domain-containing protein
tr_A0A1F3BSH0_A0A1F3BSH0_9BACT	A0A1F3BSH0	family_desc	Bacteroidetes bacterium GWA2_31_9b.	A0A1F3BSH0	complement	7									ThiS	DUF364	AFOR_C;AFOR_N		TonB_dep_Rec_b-barrel;Plug;CarbopepD_reg_2	Lactamase_B	YceI			Rrf2	Transcrip_reg;TACO1_YebC_N	HisKA;HATPase_c	PhoU
tr_A0A1F3BSH0_A0A1F3BSH0_9BACT	A0A1F3BSH0	ipro_family_desc	Bacteroidetes bacterium GWA2_31_9b.	A0A1F3BSH0	complement	7									ThiS/MoaD-like;Thi_S;Beta-grasp_dom_sf;Mopterin_synth/thiamin_S_b	DUF364	OxRdtase_Ald_Fedxn_C;Ald_Fedxn_OxRdtase_N;Ald_Fedxn_OxRdtase_dom2;Ald_Fedxn_OxRdtase_dom3;Tungsten_al_ferr_oxy-like_C;Ald_Fedxn_OxRdtase_N_sf;W-dependent_AOR		TonB-dep_rcpt_b-brl;CarboxyPept-like_regulatory;Plug_dom;TonB_rcpt_b-brl_sf;Plug_dom_sf;TonB-dep_rcpt-like	Metallo-B-lactamas;RibonucZ/Hydroxyglut_hydro;Metallo-beta-lactamase_sf	Lipid/polyisoprenoid-bd_YceI;TTHA0802/YceI-like_sf		TTHA0802/YceI-like_sf	Tscrpt_reg_Rrf2;WH-like_DNA-bd_sf;WH_DNA-bd_sf	Transcrip_reg_TACO1-like;Integrase-like_N;Transcrip_reg_TACO1-like_dom3;YebC-like;TACO1_YebC-like_2nd/3rd_dom;TACO1_YebC_N	HATPase_dom;HisK_dim/P_dom;Sig_transdc_His_kin-like_C;His_kinase_dom;HisK_dim/P_sf;HATPase_C_sf;2-comp_sensor_kinase	PhoU_dom;P_transport_PhoU;PhoU-like_sf
tr_A0A1F3BSH0_A0A1F3BSH0_9BACT	A0A1F3BSH0	color	Bacteroidetes bacterium GWA2_31_9b.	A0A1F3BSH0	complement	7								#808000	#40FF40	#408040	#FF0000,#0000FF	#808000	#4B5320,#E9D66B,#E97451	#8DB600	#CC5500	#808000	#808000	#BA55D3	#5E2074,#BD5E48	#EE82EE,#006400	#6A3A35
tr_A0A1F3BSH0_A0A1F3BSH0_9BACT	A0A1F3BSH0	group_id	Bacteroidetes bacterium GWA2_31_9b.	A0A1F3BSH0	complement	7								1257	1257	1257	1257	1257	1257	1257	1257	1257	1257	1257	1257	1257	1257
tr_A0A1F3BSH0_A0A1F3BSH0_9BACT	A0A1F3BSH0	organism	Bacteroidetes bacterium GWA2_31_9b.	A0A1F3BSH0	complement	7											Bacteroidetes bacterium GWA2_31_9b.
tr_A0A1F3BSH0_A0A1F3BSH0_9BACT	A0A1F3BSH0	is_bound	Bacteroidetes bacterium GWA2_31_9b.	A0A1F3BSH0	complement	7											2
tr_A0A1F3BSH0_A0A1F3BSH0_9BACT	A0A1F3BSH0	evalue	Bacteroidetes bacterium GWA2_31_9b.	A0A1F3BSH0	complement	7
tr_A0A1F3BSH0_A0A1F3BSH0_9BACT	A0A1F3BSH0	cluster_index	Bacteroidetes bacterium GWA2_31_9b.	A0A1F3BSH0	complement	7											1256
tr_A0A1F3K598_A0A1F3K598_9BACT	A0A1F3K598	sort_key	Bacteroidetes bacterium GWF2_33_38.	A0A1F3K598	normal	7	19133	19134	19135	19136	19137	19138	19139	19140	19141	19142	1282	19143	19144	19145	19146	19147	19148	19149	19150	19151	19152
tr_A0A1F3K598_A0A1F3K598_9BACT	A0A1F3K598	accession	Bacteroidetes bacterium GWF2_33_38.	A0A1F3K598	normal	7	A0A1F3K3F7	A0A1F3K5F7	A0A1F3K5I4	A0A1F3K3E2	A0A1F3K3E1	A0A1F3K3L5	A0A1F3K3I8	A0A1F3K3E8	A0A1F3K3E4	A0A1F3K3E3	A0A1F3K598	A0A1F3K3G2	A0A1F3K5G5	A0A1F3K5J5	A0A1F3K3G7	A0A1F3K3H2	A0A1F3K3K3	A0A1F3K3M6	A0A1F3K3G3	A0A1F3K3G5	A0A1F3K3G9
tr_A0A1F3K598_A0A1F3K598_9BACT	A0A1F3K598	id	Bacteroidetes bacterium GWF2_33_38.	A0A1F3K598	normal	7	MEOF01000027	MEOF01000027	MEOF01000027	MEOF01000027	MEOF01000027	MEOF01000027	MEOF01000027	MEOF01000027	MEOF01000027	MEOF01000027	MEOF01000027	MEOF01000027	MEOF01000027	MEOF01000027	MEOF01000027	MEOF01000027	MEOF01000027	MEOF01000027	MEOF01000027	MEOF01000027	MEOF01000027
tr_A0A1F3K598_A0A1F3K598_9BACT	A0A1F3K598	num	Bacteroidetes bacterium GWF2_33_38.	A0A1F3K598	normal	7	43	44	45	46	47	48	49	50	51	52	53	54	55	56	57	58	59	60	61	62	63
tr_A0A1F3K598_A0A1F3K598_9BACT	A0A1F3K598	family	Bacteroidetes bacterium GWF2_33_38.	A0A1F3K598	normal	7	none	none	PF04773-PF16344	PF04542-PF08281	none	none	PF02597	PF00899	none	none	PF01314-PF02730	PF00041-PF13688-PF14873-PF18962	PF00534	PF02687-PF12704	none	none	PF04542-PF08281	PF00342	none	none	none
tr_A0A1F3K598_A0A1F3K598_9BACT	A0A1F3K598	ipro_family	Bacteroidetes bacterium GWF2_33_38.	A0A1F3K598	normal	7	none	none	IPR006860-IPR032508-IPR012373	IPR036388-IPR007627-IPR013249-IPR039425-IPR013324-IPR013325-IPR014284-IPR014327	IPR029055-IPR017932-IPR029057-IPR000836	none	IPR012675-IPR003749-IPR010035-IPR016155	IPR000594-IPR045886-IPR035985-IPR012729	none	none	IPR013984-IPR013985-IPR036503-IPR001203-IPR013983-IPR051919-IPR036021	IPR013783-IPR024079-IPR003961-IPR029456-IPR026444-IPR036116	IPR001296	IPR003838-IPR025857-IPR050250	none	none	IPR036388-IPR007627-IPR013249-IPR039425-IPR013324-IPR013325-IPR014284	IPR001672-IPR046348-IPR035476-IPR035482	none	IPR036515-IPR052715-IPR002686	none
tr_A0A1F3K598_A0A1F3K598_9BACT	A0A1F3K598	start	Bacteroidetes bacterium GWF2_33_38.	A0A1F3K598	normal	7	38403	38592	40267	41321	42105	44145	44510	44727	45308	46215	47560	49766	53538	54820	56157	57226	57797	58558	59903	60551	61198
tr_A0A1F3K598_A0A1F3K598_9BACT	A0A1F3K598	stop	Bacteroidetes bacterium GWF2_33_38.	A0A1F3K598	normal	7	38588	40286	41277	41914	44003	44456	44713	45302	46246	47336	49713	53380	54647	56064	57260	57792	58360	59901	60310	61096	64659
tr_A0A1F3K598_A0A1F3K598_9BACT	A0A1F3K598	rel_start	Bacteroidetes bacterium GWF2_33_38.	A0A1F3K598	normal	7	-9157	-8968	-7293	-6239	-5455	-3415	-3050	-2833	-2252	-1345	0	2206	5978	7260	8597	9666	10237	10998	12343	12991	13638
tr_A0A1F3K598_A0A1F3K598_9BACT	A0A1F3K598	rel_stop	Bacteroidetes bacterium GWF2_33_38.	A0A1F3K598	normal	7	-8972	-7274	-6283	-5646	-3557	-3104	-2847	-2258	-1314	-224	2153	5820	7087	8504	9700	10232	10800	12341	12750	13536	17099
tr_A0A1F3K598_A0A1F3K598_9BACT	A0A1F3K598	direction	Bacteroidetes bacterium GWF2_33_38.	A0A1F3K598	normal	7	complement	complement	complement	complement	complement	complement	complement	complement	complement	complement	normal	complement	normal	normal	complement	complement	complement	normal	normal	normal	complement
tr_A0A1F3K598_A0A1F3K598_9BACT	A0A1F3K598	type	Bacteroidetes bacterium GWF2_33_38.	A0A1F3K598	normal	7	linear	linear	linear	linear	linear	linear	linear	linear	linear	linear	linear	linear	linear	linear	linear	linear	linear	linear	linear	linear	linear
tr_A0A1F3K598_A0A1F3K598_9BACT	A0A1F3K598	seq_len	Bacteroidetes bacterium GWF2_33_38.	A0A1F3K598	normal	7	60	563	335	196	631	102	66	190	311	372	716	1203	368	413	366	187	186	446	134	180	1152
tr_A0A1F3K598_A0A1F3K598_9BACT	A0A1F3K598	taxon_id	Bacteroidetes bacterium GWF2_33_38.	A0A1F3K598	normal	7	1797342	1797342	1797342	1797342	1797342	1797342	1797342	1797342	1797342	1797342	1797342	1797342	1797342	1797342	1797342	1797342	1797342	1797342	1797342	1797342	1797342
tr_A0A1F3K598_A0A1F3K598_9BACT	A0A1F3K598	anno_status	Bacteroidetes bacterium GWF2_33_38.	A0A1F3K598	normal	7	0	0	0	0	0	0	0	0	0	0	0	0	0	0	0	0	0	0	0	0	0
tr_A0A1F3K598_A0A1F3K598_9BACT	A0A1F3K598	desc	Bacteroidetes bacterium GWF2_33_38.	A0A1F3K598	normal	7	Uncharacterized protein	Secretin/TonB short N-terminal domain-containing protein	FecR protein domain-containing protein	RNA polymerase sigma-70 factor	Amidophosphoribosyltransferase	Septum formation initiator	Thiamine biosynthesis protein ThiS	Thiamine biosynthesis protein ThiF	Imelysin-like domain-containing protein	Secretion system C-terminal sorting domain-containing protein	Aldehyde:ferredoxin oxidoreductase	Fibronectin type-III domain-containing protein	Glycosyl transferase family 1 domain-containing protein	ABC transporter	Uncharacterized protein	Anti-sigma factor	RNA polymerase	Glucose-6-phosphate isomerase	Lipoprotein	Transposase IS200-like domain-containing protein	Cyclic nucleotide-binding domain-containing protein
tr_A0A1F3K598_A0A1F3K598_9BACT	A0A1F3K598	family_desc	Bacteroidetes bacterium GWF2_33_38.	A0A1F3K598	normal	7			FecR;FecR_C	Sigma70_r2;Sigma70_r4_2			ThiS	ThiF			AFOR_C;AFOR_N	fn3;Reprolysin_5;BNR_assoc_N;Por_Secre_tail	Glycos_transf_1	FtsX;MacB_PCD			Sigma70_r2;Sigma70_r4_2	PGI
tr_A0A1F3K598_A0A1F3K598_9BACT	A0A1F3K598	ipro_family_desc	Bacteroidetes bacterium GWF2_33_38.	A0A1F3K598	normal	7			FecR;Ferrdict_sens_TM;FecR_C	RNA_pol_sigma70_r2;RNA_pol_sigma70_r4_t2;RNA_pol_sigma_r3/r4-like;RNA_pol_sigma_r2;RNA_pol_sigma-70_dom;RNA_pol_sigma70_bacteroid;WH-like_DNA-bd_sf;RNA_pol_sigma-70-like	PRibTrfase_dom;GATase_2_dom;Ntn_hydrolases_N;PRTase-like		ThiS/MoaD-like;Thi_S;Beta-grasp_dom_sf;Mopterin_synth/thiamin_S_b	ThiF_NAD_FAD-bd;ThiF_fam2;Ubiquitin-activating_enz;ThiF/MoeB/HesA			OxRdtase_Ald_Fedxn_C;Ald_Fedxn_OxRdtase_N;Ald_Fedxn_OxRdtase_dom2;Ald_Fedxn_OxRdtase_dom3;Tungsten_al_ferr_oxy-like_C;Ald_Fedxn_OxRdtase_N_sf;W-dependent_AOR	FN3_dom;Ig-like_fold;MetalloPept_cat_dom_sf;Secre_tail;Sialidase_N;FN3_sf	Glyco_trans_1	ABC3_permease_dom;MacB_PCD;Macrolide_Exporter_MacB			RNA_pol_sigma70_r2;RNA_pol_sigma70_r4_t2;RNA_pol_sigma_r3/r4-like;RNA_pol_sigma_r2;RNA_pol_sigma-70_dom;WH-like_DNA-bd_sf;RNA_pol_sigma-70-like	G6P_Isomerase;SIS_PGI_1;SIS_PGI_2;SIS_dom_sf		Transposase_17;Transposase_17_sf;RAYT_transposase
tr_A0A1F3K598_A0A1F3K598_9BACT	A0A1F3K598	color	Bacteroidetes bacterium GWF2_33_38.	A0A1F3K598	normal	7	#808000	#808000	#B87333,#996666	#9955BB,#CC00CC	#808000	#808000	#40FF40	#6F4E37	#808000	#808000	#FF0000,#0000FF	#B1121C,#FF3800,#FF7F50,#E30022	#8F00FF	#EFDECD,#E52B50	#808000	#808000	#9955BB,#CC00CC	#565BCC	#808000	#808000	#808000
tr_A0A1F3K598_A0A1F3K598_9BACT	A0A1F3K598	group_id	Bacteroidetes bacterium GWF2_33_38.	A0A1F3K598	normal	7	1282	1282	1282	1282	1282	1282	1282	1282	1282	1282	1282	1282	1282	1282	1282	1282	1282	1282	1282	1282	1282
tr_A0A1F3K598_A0A1F3K598_9BACT	A0A1F3K598	organism	Bacteroidetes bacterium GWF2_33_38.	A0A1F3K598	normal	7											Bacteroidetes bacterium GWF2_33_38.
tr_A0A1F3K598_A0A1F3K598_9BACT	A0A1F3K598	is_bound	Bacteroidetes bacterium GWF2_33_38.	A0A1F3K598	normal	7											0
tr_A0A1F3K598_A0A1F3K598_9BACT	A0A1F3K598	evalue	Bacteroidetes bacterium GWF2_33_38.	A0A1F3K598	normal	7
tr_A0A1F3K598_A0A1F3K598_9BACT	A0A1F3K598	cluster_index	Bacteroidetes bacterium GWF2_33_38.	A0A1F3K598	normal	7											1281
tr_A0A1F3J0J6_A0A1F3J0J6_9BACT	A0A1F3J0J6	sort_key	Bacteroidetes bacterium GWE2_42_42.	A0A1F3J0J6	complement	7							19092	19091	19090	19089	1279	19088	19087	19086
tr_A0A1F3J0J6_A0A1F3J0J6_9BACT	A0A1F3J0J6	accession	Bacteroidetes bacterium GWE2_42_42.	A0A1F3J0J6	complement	7							A0A1F3J0R9	A0A1F3J078	A0A1F3IXP8	A0A1F3IXU9	A0A1F3J0J6	A0A1F3IY04	A0A1F3IXU8	A0A1F3IXR5
tr_A0A1F3J0J6_A0A1F3J0J6_9BACT	A0A1F3J0J6	id	Bacteroidetes bacterium GWE2_42_42.	A0A1F3J0J6	complement	7							MEOC01000023	MEOC01000023	MEOC01000023	MEOC01000023	MEOC01000023	MEOC01000023	MEOC01000023	MEOC01000023
tr_A0A1F3J0J6_A0A1F3J0J6_9BACT	A0A1F3J0J6	num	Bacteroidetes bacterium GWE2_42_42.	A0A1F3J0J6	complement	7							8	7	6	5	4	3	2	1
tr_A0A1F3J0J6_A0A1F3J0J6_9BACT	A0A1F3J0J6	family	Bacteroidetes bacterium GWE2_42_42.	A0A1F3J0J6	complement	7							PF01967	PF00144	PF00994-PF03473	PF00899	PF01314-PF02730	none	PF03551	PF04024-PF22571
tr_A0A1F3J0J6_A0A1F3J0J6_9BACT	A0A1F3J0J6	ipro_family	Bacteroidetes bacterium GWE2_42_42.	A0A1F3J0J6	complement	7							IPR036522-IPR002820-IPR023045-IPR047594	IPR012338-IPR001466-IPR050789	IPR036425-IPR001453-IPR005302-IPR051920-IPR011037	IPR000594-IPR045886-IPR035985-IPR012729	IPR013984-IPR013985-IPR036503-IPR001203-IPR013983-IPR051919-IPR036021	none	IPR036388-IPR005149-IPR052509-IPR036390	IPR007168-IPR054321-IPR052027
tr_A0A1F3J0J6_A0A1F3J0J6_9BACT	A0A1F3J0J6	start	Bacteroidetes bacterium GWE2_42_42.	A0A1F3J0J6	complement	7							8142	6976	6057	5458	3155	2234	1687	137
tr_A0A1F3J0J6_A0A1F3J0J6_9BACT	A0A1F3J0J6	stop	Bacteroidetes bacterium GWE2_42_42.	A0A1F3J0J6	complement	7							8588	8118	6989	6060	5314	2461	2010	1678
tr_A0A1F3J0J6_A0A1F3J0J6_9BACT	A0A1F3J0J6	rel_start	Bacteroidetes bacterium GWE2_42_42.	A0A1F3J0J6	complement	7							4987	3821	2902	2303	0	-921	-1468	-3018
tr_A0A1F3J0J6_A0A1F3J0J6_9BACT	A0A1F3J0J6	rel_stop	Bacteroidetes bacterium GWE2_42_42.	A0A1F3J0J6	complement	7							5433	4963	3834	2905	2159	-694	-1145	-1477
tr_A0A1F3J0J6_A0A1F3J0J6_9BACT	A0A1F3J0J6	direction	Bacteroidetes bacterium GWE2_42_42.	A0A1F3J0J6	complement	7							normal	normal	normal	complement	normal	complement	normal	normal
tr_A0A1F3J0J6_A0A1F3J0J6_9BACT	A0A1F3J0J6	type	Bacteroidetes bacterium GWE2_42_42.	A0A1F3J0J6	complement	7							linear	linear	linear	linear	linear	linear	linear	linear
tr_A0A1F3J0J6_A0A1F3J0J6_9BACT	A0A1F3J0J6	seq_len	Bacteroidetes bacterium GWE2_42_42.	A0A1F3J0J6	complement	7							147	379	309	199	718	74	106	512
tr_A0A1F3J0J6_A0A1F3J0J6_9BACT	A0A1F3J0J6	taxon_id	Bacteroidetes bacterium GWE2_42_42.	A0A1F3J0J6	complement	7							1797339	1797339	1797339	1797339	1797339	1797339	1797339	1797339
tr_A0A1F3J0J6_A0A1F3J0J6_9BACT	A0A1F3J0J6	anno_status	Bacteroidetes bacterium GWE2_42_42.	A0A1F3J0J6	complement	7							0	0	0	0	0	0	0	0
tr_A0A1F3J0J6_A0A1F3J0J6_9BACT	A0A1F3J0J6	desc	Bacteroidetes bacterium GWE2_42_42.	A0A1F3J0J6	complement	7							cyclic pyranopterin monophosphate synthase	Beta-lactamase-related domain-containing protein	MOSC domain-containing protein	Thiamine biosynthesis protein ThiF	Aldehyde:ferredoxin oxidoreductase	Uncharacterized protein	PadR family transcriptional regulator	Phage shock protein PspC N-terminal domain-containing protein
tr_A0A1F3J0J6_A0A1F3J0J6_9BACT	A0A1F3J0J6	family_desc	Bacteroidetes bacterium GWE2_42_42.	A0A1F3J0J6	complement	7							MoaC	Beta-lactamase	MoCF_biosynth;MOSC	ThiF	AFOR_C;AFOR_N		PadR	PspC;LiaI-LiaF-TM_PspC
tr_A0A1F3J0J6_A0A1F3J0J6_9BACT	A0A1F3J0J6	ipro_family_desc	Bacteroidetes bacterium GWE2_42_42.	A0A1F3J0J6	complement	7							Mopterin_CF_biosynth-C_dom;MoaC;MoaC_sf;MoaC_bact/euk	Beta-lactam-related;Beta-lactam/transpept-like;Diverse_Enzym_Activities	MoaB/Mog_dom;MoCF_Sase_C;Pyrv_Knase-like_insert_dom_sf;MoaB/Mog-like_dom_sf;MPT_Adenylyltrnsfr/MoaC-Rel	ThiF_NAD_FAD-bd;ThiF_fam2;Ubiquitin-activating_enz;ThiF/MoeB/HesA	OxRdtase_Ald_Fedxn_C;Ald_Fedxn_OxRdtase_N;Ald_Fedxn_OxRdtase_dom2;Ald_Fedxn_OxRdtase_dom3;Tungsten_al_ferr_oxy-like_C;Ald_Fedxn_OxRdtase_N_sf;W-dependent_AOR		Tscrpt_reg_PadR_N;WH-like_DNA-bd_sf;WH_DNA-bd_sf;Metal_resp_DNA-bind_regulator	Phageshock_PspC_N;PspC;PspC-rel_TM
tr_A0A1F3J0J6_A0A1F3J0J6_9BACT	A0A1F3J0J6	color	Bacteroidetes bacterium GWE2_42_42.	A0A1F3J0J6	complement	7							#414833	#40C0C0	#9966CC,#1FCECB	#6F4E37	#FF0000,#0000FF	#808000	#228B22	#E4D00A,#FBCCE7
tr_A0A1F3J0J6_A0A1F3J0J6_9BACT	A0A1F3J0J6	group_id	Bacteroidetes bacterium GWE2_42_42.	A0A1F3J0J6	complement	7							1279	1279	1279	1279	1279	1279	1279	1279
tr_A0A1F3J0J6_A0A1F3J0J6_9BACT	A0A1F3J0J6	organism	Bacteroidetes bacterium GWE2_42_42.	A0A1F3J0J6	complement	7											Bacteroidetes bacterium GWE2_42_42.
tr_A0A1F3J0J6_A0A1F3J0J6_9BACT	A0A1F3J0J6	is_bound	Bacteroidetes bacterium GWE2_42_42.	A0A1F3J0J6	complement	7											3
tr_A0A1F3J0J6_A0A1F3J0J6_9BACT	A0A1F3J0J6	evalue	Bacteroidetes bacterium GWE2_42_42.	A0A1F3J0J6	complement	7
tr_A0A1F3J0J6_A0A1F3J0J6_9BACT	A0A1F3J0J6	cluster_index	Bacteroidetes bacterium GWE2_42_42.	A0A1F3J0J6	complement	7											1278
tr_A0A1F3LEZ9_A0A1F3LEZ9_9BACT	A0A1F3LEZ9	sort_key	Bacteroidetes bacterium GWF2_40_14.	A0A1F3LEZ9	complement	7	19220	19219	19218	19217	19216	19215	19214	19213	19212	19211	1286	19210	19209	19208	19207	19206	19205	19204	19203	19202	19201
tr_A0A1F3LEZ9_A0A1F3LEZ9_9BACT	A0A1F3LEZ9	accession	Bacteroidetes bacterium GWF2_40_14.	A0A1F3LEZ9	complement	7	A0A1F3LF10	A0A1F3LF57	A0A1F3LG04	A0A1F3LFY1	A0A1F3LEM5	A0A1F3LG31	A0A1F3LF41	A0A1F3LEM2	A0A1F3LEP1	A0A1F3LEJ4	A0A1F3LEZ9	A0A1F3LEQ3	A0A1F3LF47	A0A1F3LFZ2	A0A1F3LFX1	A0A1F3LEL5	A0A1F3LG22	A0A1F3LF33	A0A1F3LEL2	A0A1F3LF62	A0A1F3LEN1
tr_A0A1F3LEZ9_A0A1F3LEZ9_9BACT	A0A1F3LEZ9	id	Bacteroidetes bacterium GWF2_40_14.	A0A1F3LEZ9	complement	7	MEOK01000034	MEOK01000034	MEOK01000034	MEOK01000034	MEOK01000034	MEOK01000034	MEOK01000034	MEOK01000034	MEOK01000034	MEOK01000034	MEOK01000034	MEOK01000034	MEOK01000034	MEOK01000034	MEOK01000034	MEOK01000034	MEOK01000034	MEOK01000034	MEOK01000034	MEOK01000034	MEOK01000034
tr_A0A1F3LEZ9_A0A1F3LEZ9_9BACT	A0A1F3LEZ9	num	Bacteroidetes bacterium GWF2_40_14.	A0A1F3LEZ9	complement	7	127	126	125	124	123	122	121	120	119	118	117	116	115	114	113	112	111	110	109	108	107
tr_A0A1F3LEZ9_A0A1F3LEZ9_9BACT	A0A1F3LEZ9	family	Bacteroidetes bacterium GWF2_40_14.	A0A1F3LEZ9	complement	7	PF00854	none	PF07075-PF20732	PF00702	PF00881	PF13531	none	PF00793-PF01817	PF02597	PF00899	PF01314-PF02730	PF01427	none	PF00886	PF01782	none	none	PF14060	none	PF04542-PF08281	none
tr_A0A1F3LEZ9_A0A1F3LEZ9_9BACT	A0A1F3LEZ9	ipro_family	Bacteroidetes bacterium GWF2_40_14.	A0A1F3LEZ9	complement	7	IPR036259-IPR000109-IPR020846-IPR050171-IPR005279	none	IPR048502-IPR048503-IPR008302	IPR023198-IPR023214-IPR051400-IPR036412	IPR023312-IPR000415-IPR029479	IPR050682	none	IPR036979-IPR013785-IPR006218-IPR002701-IPR052899-IPR036263	IPR012675-IPR003749-IPR010035-IPR016155	IPR000594-IPR045886-IPR035985-IPR012729	IPR013984-IPR013985-IPR036503-IPR001203-IPR013983-IPR051919-IPR036021	IPR009045-IPR000755	IPR052018-IPR003141-IPR016195	IPR023803-IPR000307	IPR036976-IPR011961-IPR002676-IPR011033-IPR009000	none	none	IPR025348	none	IPR036388-IPR007627-IPR013249-IPR039425-IPR013324-IPR013325-IPR014284	none
tr_A0A1F3LEZ9_A0A1F3LEZ9_9BACT	A0A1F3LEZ9	start	Bacteroidetes bacterium GWF2_40_14.	A0A1F3LEZ9	complement	7	124703	124474	122898	122059	121493	120570	119467	118329	118129	117404	115181	114395	113237	112497	111963	111247	110435	109941	109406	108918	107504
tr_A0A1F3LEZ9_A0A1F3LEZ9_9BACT	A0A1F3LEZ9	stop	Bacteroidetes bacterium GWF2_40_14.	A0A1F3LEZ9	complement	7	126220	124692	124082	122769	122062	121511	120546	119393	118332	118000	117337	115105	114322	113075	112493	111921	111232	110426	109936	109415	108751
tr_A0A1F3LEZ9_A0A1F3LEZ9_9BACT	A0A1F3LEZ9	rel_start	Bacteroidetes bacterium GWF2_40_14.	A0A1F3LEZ9	complement	7	9522	9293	7717	6878	6312	5389	4286	3148	2948	2223	0	-786	-1944	-2684	-3218	-3934	-4746	-5240	-5775	-6263	-7677
tr_A0A1F3LEZ9_A0A1F3LEZ9_9BACT	A0A1F3LEZ9	rel_stop	Bacteroidetes bacterium GWF2_40_14.	A0A1F3LEZ9	complement	7	11039	9511	8901	7588	6881	6330	5365	4212	3151	2819	2156	-76	-859	-2106	-2688	-3260	-3949	-4755	-5245	-5766	-6430
tr_A0A1F3LEZ9_A0A1F3LEZ9_9BACT	A0A1F3LEZ9	direction	Bacteroidetes bacterium GWF2_40_14.	A0A1F3LEZ9	complement	7	normal	complement	complement	normal	normal	complement	complement	normal	complement	complement	normal	normal	normal	normal	normal	normal	normal	complement	complement	complement	complement
tr_A0A1F3LEZ9_A0A1F3LEZ9_9BACT	A0A1F3LEZ9	type	Bacteroidetes bacterium GWF2_40_14.	A0A1F3LEZ9	complement	7	linear	linear	linear	linear	linear	linear	linear	linear	linear	linear	linear	linear	linear	linear	linear	linear	linear	linear	linear	linear	linear
tr_A0A1F3LEZ9_A0A1F3LEZ9_9BACT	A0A1F3LEZ9	seq_len	Bacteroidetes bacterium GWF2_40_14.	A0A1F3LEZ9	complement	7	504	71	393	235	188	312	358	353	66	197	717	235	360	191	175	223	264	160	175	164	414
tr_A0A1F3LEZ9_A0A1F3LEZ9_9BACT	A0A1F3LEZ9	taxon_id	Bacteroidetes bacterium GWF2_40_14.	A0A1F3LEZ9	complement	7	1797347	1797347	1797347	1797347	1797347	1797347	1797347	1797347	1797347	1797347	1797347	1797347	1797347	1797347	1797347	1797347	1797347	1797347	1797347	1797347	1797347
tr_A0A1F3LEZ9_A0A1F3LEZ9_9BACT	A0A1F3LEZ9	anno_status	Bacteroidetes bacterium GWF2_40_14.	A0A1F3LEZ9	complement	7	0	0	0	0	0	0	0	0	0	0	0	0	0	0	0	0	0	0	0	0	0
tr_A0A1F3LEZ9_A0A1F3LEZ9_9BACT	A0A1F3LEZ9	desc	Bacteroidetes bacterium GWF2_40_14.	A0A1F3LEZ9	complement	7	Symporter	Uncharacterized protein	DUF1343 domain-containing protein	HAD family hydrolase	Nitroreductase	Molybdate ABC transporter substrate-binding protein	Uncharacterized protein	3-deoxy-7-phosphoheptulonate synthase	Thiamine biosynthesis protein ThiS	Thiamine biosynthesis protein ThiF	Aldehyde:ferredoxin oxidoreductase	D-alanyl-D-alanine dipeptidase	Polymerase/histidinol phosphatase N-terminal domain-containing protein	Small ribosomal subunit protein bS16	Ribosome maturation factor RimM	Outer membrane protein beta-barrel domain-containing protein	Uncharacterized protein	DUF4252 domain-containing protein	Uncharacterized protein	RNA polymerase subunit sigma-70	Bacterial surface antigen (D15) domain-containing protein
tr_A0A1F3LEZ9_A0A1F3LEZ9_9BACT	A0A1F3LEZ9	family_desc	Bacteroidetes bacterium GWF2_40_14.	A0A1F3LEZ9	complement	7	PTR2		NamZ_N;NamZ_C	Hydrolase	Nitroreductase	SBP_bac_11		DAHP_synth_1;CM_2	ThiS	ThiF	AFOR_C;AFOR_N	Peptidase_M15		Ribosomal_S16	RimM			DUF4252		Sigma70_r2;Sigma70_r4_2
tr_A0A1F3LEZ9_A0A1F3LEZ9_9BACT	A0A1F3LEZ9	ipro_family_desc	Bacteroidetes bacterium GWF2_40_14.	A0A1F3LEZ9	complement	7	POT_fam;Dipep/tripep_permease;MFS_dom;MFS_trans_sf;MFS_Transporters		NamZ;NamZ_N;NamZ_C	PGP-like_dom2;HAD_sf;HAD-like_sf;HAD-like_hydrolase	Nitroreductase-like;Put_nitroreductase_C_bac;Nitroreductase	ModA/WtpA		CM_II_prokaryot;DAHP1/KDSA;Aldolase_TIM;Chorismate_II_sf;CM_dom_sf;Class-I_DAHP_synthase	ThiS/MoaD-like;Thi_S;Beta-grasp_dom_sf;Mopterin_synth/thiamin_S_b	ThiF_NAD_FAD-bd;ThiF_fam2;Ubiquitin-activating_enz;ThiF/MoeB/HesA	OxRdtase_Ald_Fedxn_C;Ald_Fedxn_OxRdtase_N;Ald_Fedxn_OxRdtase_dom2;Ald_Fedxn_OxRdtase_dom3;Tungsten_al_ferr_oxy-like_C;Ald_Fedxn_OxRdtase_N_sf;W-dependent_AOR	A_A_dipeptidase;Hedgehog_sig/DD-Pept_Zn-bd_sf	Pol/His_phosphatase_N;Pol/histidinol_Pase-like;PHP_domain	Ribosomal_bS16;Ribosomal_bS16_dom_sf	RimM_N;Transl_B-barrel_sf;PRC_barrel-like_sf;RimM;RimM_N_sf			DUF4252		RNA_pol_sigma70_r2;RNA_pol_sigma70_r4_t2;RNA_pol_sigma_r3/r4-like;RNA_pol_sigma_r2;RNA_pol_sigma-70_dom;WH-like_DNA-bd_sf;RNA_pol_sigma-70-like
tr_A0A1F3LEZ9_A0A1F3LEZ9_9BACT	A0A1F3LEZ9	color	Bacteroidetes bacterium GWF2_40_14.	A0A1F3LEZ9	complement	7	#A3C1AD	#808000	#7046AA,#E1EEFC	#4000FF	#FE6F5E	#FDBCB4	#808000	#8C41BB,#7FFFBF	#40FF40	#6F4E37	#FF0000,#0000FF	#7D0017	#808000	#C19A6B	#78866B	#808000	#808000	#FF0800	#808000	#9955BB,#CC00CC	#808000
tr_A0A1F3LEZ9_A0A1F3LEZ9_9BACT	A0A1F3LEZ9	group_id	Bacteroidetes bacterium GWF2_40_14.	A0A1F3LEZ9	complement	7	1286	1286	1286	1286	1286	1286	1286	1286	1286	1286	1286	1286	1286	1286	1286	1286	1286	1286	1286	1286	1286
tr_A0A1F3LEZ9_A0A1F3LEZ9_9BACT	A0A1F3LEZ9	organism	Bacteroidetes bacterium GWF2_40_14.	A0A1F3LEZ9	complement	7											Bacteroidetes bacterium GWF2_40_14.
tr_A0A1F3LEZ9_A0A1F3LEZ9_9BACT	A0A1F3LEZ9	is_bound	Bacteroidetes bacterium GWF2_40_14.	A0A1F3LEZ9	complement	7											0
tr_A0A1F3LEZ9_A0A1F3LEZ9_9BACT	A0A1F3LEZ9	evalue	Bacteroidetes bacterium GWF2_40_14.	A0A1F3LEZ9	complement	7
tr_A0A1F3LEZ9_A0A1F3LEZ9_9BACT	A0A1F3LEZ9	cluster_index	Bacteroidetes bacterium GWF2_40_14.	A0A1F3LEZ9	complement	7											1285
tr_A0A1M3D4K3_A0A1M3D4K3_9BACT	A0A1M3D4K3	sort_key	Bacteroidetes bacterium 41-46.	A0A1M3D4K3	complement	7	32747	32746	32745	32744	32743	32742	32741	32740	32739	32738	2230	32737	32736	32735	32734	32733	32732	32731	32730	32729	32728
tr_A0A1M3D4K3_A0A1M3D4K3_9BACT	A0A1M3D4K3	accession	Bacteroidetes bacterium 41-46.	A0A1M3D4K3	complement	7	A0A1M3D4L4	A0A1M3D4T5	A0A1M3D4W4	A0A1M3D5D8	A0A1M3D4L2	A0A1M3D4Q7	A0A1M3D538	A0A1M3D536	A0A1M3D4N5	A0A1M3D5R3	A0A1M3D4K3	A0A1M3D4S5	A0A1M3D4V5	A0A1M3D5C9	A0A1M3D4K2	A0A1M3D4P8	A0A1M3D528	A0A1M3D526	A0A1M3D4M7	A0A1M3D5Q3	A0A1M3D4J6
tr_A0A1M3D4K3_A0A1M3D4K3_9BACT	A0A1M3D4K3	id	Bacteroidetes bacterium 41-46.	A0A1M3D4K3	complement	7	MKTA01000008	MKTA01000008	MKTA01000008	MKTA01000008	MKTA01000008	MKTA01000008	MKTA01000008	MKTA01000008	MKTA01000008	MKTA01000008	MKTA01000008	MKTA01000008	MKTA01000008	MKTA01000008	MKTA01000008	MKTA01000008	MKTA01000008	MKTA01000008	MKTA01000008	MKTA01000008	MKTA01000008
tr_A0A1M3D4K3_A0A1M3D4K3_9BACT	A0A1M3D4K3	num	Bacteroidetes bacterium 41-46.	A0A1M3D4K3	complement	7	47	46	45	44	43	42	41	40	39	38	37	36	35	34	33	32	31	30	29	28	27
tr_A0A1M3D4K3_A0A1M3D4K3_9BACT	A0A1M3D4K3	family	Bacteroidetes bacterium 41-46.	A0A1M3D4K3	complement	7	PF16115	PF00854	PF00702	PF00881	PF00593-PF07715	PF00126-PF13531	none	PF00793-PF01817	PF02597	PF00899	PF01314-PF02730	PF01427	none	PF00886	none	none	none	PF14060	none	PF04542-PF08281	PF01103
tr_A0A1M3D4K3_A0A1M3D4K3_9BACT	A0A1M3D4K3	ipro_family	Bacteroidetes bacterium 41-46.	A0A1M3D4K3	complement	7	IPR032265	IPR036259-IPR000109-IPR050171-IPR005279	IPR023198-IPR023214-IPR051400-IPR036412	IPR023312-IPR000415-IPR029479	IPR037066-IPR036942-IPR000531-IPR012910-IPR039426	IPR036388-IPR000847-IPR050682-IPR036390	none	IPR036979-IPR013785-IPR006218-IPR002701-IPR052899-IPR036263	IPR012675-IPR003749-IPR016155-IPR010035	IPR000594-IPR045886-IPR035985-IPR012729	IPR013984-IPR013985-IPR036503-IPR001203-IPR013983-IPR051919-IPR036021	IPR009045-IPR000755	IPR052018-IPR003141-IPR016195	IPR023803-IPR000307	IPR011961-IPR011033	none	none	IPR025348	none	IPR036388-IPR007627-IPR013249-IPR039425-IPR013324-IPR013325-IPR014284	IPR000184
tr_A0A1M3D4K3_A0A1M3D4K3_9BACT	A0A1M3D4K3	start	Bacteroidetes bacterium 41-46.	A0A1M3D4K3	complement	7	48707	46986	46216	45626	43545	42261	41204	40048	39843	39256	37030	36287	35154	34413	33866	33148	32321	31909	31290	30803	29502
tr_A0A1M3D4K3_A0A1M3D4K3_9BACT	A0A1M3D4K3	stop	Bacteroidetes bacterium 41-46.	A0A1M3D4K3	complement	7	49783	48596	46899	46198	45623	43517	42259	41133	40046	39846	39186	37021	36290	34973	34408	33828	33151	32331	31805	31306	30746
tr_A0A1M3D4K3_A0A1M3D4K3_9BACT	A0A1M3D4K3	rel_start	Bacteroidetes bacterium 41-46.	A0A1M3D4K3	complement	7	11677	9956	9186	8596	6515	5231	4174	3018	2813	2226	0	-743	-1876	-2617	-3164	-3882	-4709	-5121	-5740	-6227	-7528
tr_A0A1M3D4K3_A0A1M3D4K3_9BACT	A0A1M3D4K3	rel_stop	Bacteroidetes bacterium 41-46.	A0A1M3D4K3	complement	7	12753	11566	9869	9168	8593	6487	5229	4103	3016	2816	2156	-9	-740	-2057	-2622	-3202	-3879	-4699	-5225	-5724	-6284
tr_A0A1M3D4K3_A0A1M3D4K3_9BACT	A0A1M3D4K3	direction	Bacteroidetes bacterium 41-46.	A0A1M3D4K3	complement	7	complement	normal	normal	normal	complement	complement	complement	normal	complement	complement	normal	normal	normal	normal	normal	normal	normal	complement	complement	complement	complement
tr_A0A1M3D4K3_A0A1M3D4K3_9BACT	A0A1M3D4K3	type	Bacteroidetes bacterium 41-46.	A0A1M3D4K3	complement	7	linear	linear	linear	linear	linear	linear	linear	linear	linear	linear	linear	linear	linear	linear	linear	linear	linear	linear	linear	linear	linear
tr_A0A1M3D4K3_A0A1M3D4K3_9BACT	A0A1M3D4K3	seq_len	Bacteroidetes bacterium 41-46.	A0A1M3D4K3	complement	7	357	535	226	189	691	417	350	360	66	195	717	243	377	185	179	225	275	139	170	166	413
tr_A0A1M3D4K3_A0A1M3D4K3_9BACT	A0A1M3D4K3	taxon_id	Bacteroidetes bacterium 41-46.	A0A1M3D4K3	complement	7	1895922	1895922	1895922	1895922	1895922	1895922	1895922	1895922	1895922	1895922	1895922	1895922	1895922	1895922	1895922	1895922	1895922	1895922	1895922	1895922	1895922
tr_A0A1M3D4K3_A0A1M3D4K3_9BACT	A0A1M3D4K3	anno_status	Bacteroidetes bacterium 41-46.	A0A1M3D4K3	complement	7	0	0	0	0	0	0	0	0	0	0	0	0	0	0	0	0	0	0	0	0	0
tr_A0A1M3D4K3_A0A1M3D4K3_9BACT	A0A1M3D4K3	desc	Bacteroidetes bacterium 41-46.	A0A1M3D4K3	complement	7	DUF4831 domain-containing protein	MFS transporter	HAD family hydrolase	Nitroreductase	TonB-dependent receptor plug domain-containing protein	HTH lysR-type domain-containing protein	Oxidoreductase molybdopterin-binding domain-containing protein	3-deoxy-7-phosphoheptulonate synthase	Thiamine biosynthesis protein ThiS	Thiamine biosynthesis protein ThiF	Aldehyde:ferredoxin oxidoreductase	D-alanyl-D-alanine dipeptidase	Polymerase/histidinol phosphatase N-terminal domain-containing protein	Small ribosomal subunit protein bS16	Ribosome maturation factor RimM	Outer membrane protein beta-barrel domain-containing protein	Uncharacterized protein	DUF4252 domain-containing protein	Anti-sigma factor	RNA polymerase subunit sigma-70	Bacterial surface antigen (D15) domain-containing protein
tr_A0A1M3D4K3_A0A1M3D4K3_9BACT	A0A1M3D4K3	family_desc	Bacteroidetes bacterium 41-46.	A0A1M3D4K3	complement	7	DUF4831	PTR2	Hydrolase	Nitroreductase	TonB_dep_Rec_b-barrel;Plug	HTH_1;SBP_bac_11		DAHP_synth_1;CM_2	ThiS	ThiF	AFOR_C;AFOR_N	Peptidase_M15		Ribosomal_S16				DUF4252		Sigma70_r2;Sigma70_r4_2	Omp85
tr_A0A1M3D4K3_A0A1M3D4K3_9BACT	A0A1M3D4K3	ipro_family_desc	Bacteroidetes bacterium 41-46.	A0A1M3D4K3	complement	7	DUF4831	POT_fam;Dipep/tripep_permease;MFS_trans_sf;MFS_Transporters	PGP-like_dom2;HAD_sf;HAD-like_sf;HAD-like_hydrolase	Nitroreductase-like;Put_nitroreductase_C_bac;Nitroreductase	TonB-dep_rcpt_b-brl;Plug_dom;TonB_rcpt_b-brl_sf;Plug_dom_sf;TonB-dep_rcpt-like	Tscrpt_reg_HTH_LysR;WH-like_DNA-bd_sf;WH_DNA-bd_sf;ModA/WtpA		CM_II_prokaryot;DAHP1/KDSA;Aldolase_TIM;Chorismate_II_sf;CM_dom_sf;Class-I_DAHP_synthase	ThiS/MoaD-like;Thi_S;Beta-grasp_dom_sf;Mopterin_synth/thiamin_S_b	ThiF_NAD_FAD-bd;ThiF_fam2;Ubiquitin-activating_enz;ThiF/MoeB/HesA	OxRdtase_Ald_Fedxn_C;Ald_Fedxn_OxRdtase_N;Ald_Fedxn_OxRdtase_dom2;Ald_Fedxn_OxRdtase_dom3;Tungsten_al_ferr_oxy-like_C;Ald_Fedxn_OxRdtase_N_sf;W-dependent_AOR	A_A_dipeptidase;Hedgehog_sig/DD-Pept_Zn-bd_sf	Pol/His_phosphatase_N;Pol/histidinol_Pase-like;PHP_domain	Ribosomal_bS16;Ribosomal_bS16_dom_sf	PRC_barrel-like_sf;RimM			DUF4252		RNA_pol_sigma70_r2;RNA_pol_sigma70_r4_t2;RNA_pol_sigma_r3/r4-like;RNA_pol_sigma_r2;RNA_pol_sigma-70_dom;WH-like_DNA-bd_sf;RNA_pol_sigma-70-like	Bac_surfAg_D15
tr_A0A1M3D4K3_A0A1M3D4K3_9BACT	A0A1M3D4K3	color	Bacteroidetes bacterium 41-46.	A0A1M3D4K3	complement	7	#456989	#A3C1AD	#4000FF	#FE6F5E	#4B5320,#E9D66B	#915C83,#FDBCB4	#808000	#8C41BB,#7FFFBF	#40FF40	#6F4E37	#FF0000,#0000FF	#7D0017	#808000	#C19A6B	#808000	#808000	#808000	#FF0800	#808000	#9955BB,#CC00CC	#2C3729
tr_A0A1M3D4K3_A0A1M3D4K3_9BACT	A0A1M3D4K3	group_id	Bacteroidetes bacterium 41-46.	A0A1M3D4K3	complement	7	2230	2230	2230	2230	2230	2230	2230	2230	2230	2230	2230	2230	2230	2230	2230	2230	2230	2230	2230	2230	2230
tr_A0A1M3D4K3_A0A1M3D4K3_9BACT	A0A1M3D4K3	organism	Bacteroidetes bacterium 41-46.	A0A1M3D4K3	complement	7											Bacteroidetes bacterium 41-46.
tr_A0A1M3D4K3_A0A1M3D4K3_9BACT	A0A1M3D4K3	is_bound	Bacteroidetes bacterium 41-46.	A0A1M3D4K3	complement	7											0
tr_A0A1M3D4K3_A0A1M3D4K3_9BACT	A0A1M3D4K3	evalue	Bacteroidetes bacterium 41-46.	A0A1M3D4K3	complement	7
tr_A0A1M3D4K3_A0A1M3D4K3_9BACT	A0A1M3D4K3	cluster_index	Bacteroidetes bacterium 41-46.	A0A1M3D4K3	complement	7											2229
tr_A0A1F3GA23_A0A1F3GA23_9BACT	A0A1F3GA23	sort_key	Bacteroidetes bacterium GWE2_39_28.	A0A1F3GA23	normal	7	18972	18973	18974	18975	18976	18977	18978	18979	18980	18981	1273	18982	18983	18984	18985	18986	18987	18988	18989	18990	18991
tr_A0A1F3GA23_A0A1F3GA23_9BACT	A0A1F3GA23	accession	Bacteroidetes bacterium GWE2_39_28.	A0A1F3GA23	normal	7	A0A1F3GA12	A0A1F3G9Z1	A0A1F3G9S9	A0A1F3G9X7	A0A1F3GCM6	A0A1F3G9W3	A0A1F3GBJ2	A0A1F3GBP4	A0A1F3GA80	A0A1F3GA13	A0A1F3GA23	A0A1F3G9Z9	A0A1F3G9U1	A0A1F3G9Y7	A0A1F3GCN6	A0A1F3G9W8	A0A1F3GBJ9	A0A1F3GBQ2	A0A1F3GA94	A0A1F3GA24	A0A1F3GA33
tr_A0A1F3GA23_A0A1F3GA23_9BACT	A0A1F3GA23	id	Bacteroidetes bacterium GWE2_39_28.	A0A1F3GA23	normal	7	MENW01000016	MENW01000016	MENW01000016	MENW01000016	MENW01000016	MENW01000016	MENW01000016	MENW01000016	MENW01000016	MENW01000016	MENW01000016	MENW01000016	MENW01000016	MENW01000016	MENW01000016	MENW01000016	MENW01000016	MENW01000016	MENW01000016	MENW01000016	MENW01000016
tr_A0A1F3GA23_A0A1F3GA23_9BACT	A0A1F3GA23	num	Bacteroidetes bacterium GWE2_39_28.	A0A1F3GA23	normal	7	49	50	51	52	53	54	55	56	57	58	59	60	61	62	63	64	65	66	67	68	69
tr_A0A1F3GA23_A0A1F3GA23_9BACT	A0A1F3GA23	family	Bacteroidetes bacterium GWE2_39_28.	A0A1F3GA23	normal	7	PF03279	PF00854	none	PF00702	PF00881	PF13531	none	PF00793-PF01817	PF02597	PF00899	PF01314-PF02730	PF01427	none	PF00886	PF01782	none	PF14060	none	PF04542-PF08281	PF01103	PF05684
tr_A0A1F3GA23_A0A1F3GA23_9BACT	A0A1F3GA23	ipro_family	Bacteroidetes bacterium GWE2_39_28.	A0A1F3GA23	normal	7	IPR004960	IPR036259-IPR000109-IPR050171-IPR005279	IPR037066	IPR023198-IPR023214-IPR051540-IPR036412	IPR023312-IPR000415-IPR029479	IPR050682-IPR022498	none	IPR036979-IPR013785-IPR006218-IPR002701-IPR052899-IPR036263	IPR012675-IPR003749-IPR010035-IPR016155	IPR000594-IPR045886-IPR035985-IPR012729	IPR013984-IPR013985-IPR036503-IPR001203-IPR013983-IPR051919-IPR036021	IPR009045-IPR000755	IPR052018-IPR003141-IPR016195	IPR023803-IPR000307	IPR036976-IPR011961-IPR002676-IPR011033-IPR009000	none	IPR025348	none	IPR036388-IPR007627-IPR013249-IPR039425-IPR013324-IPR013325-IPR014284	IPR000184	IPR008537
tr_A0A1F3GA23_A0A1F3GA23_9BACT	A0A1F3GA23	start	Bacteroidetes bacterium GWE2_39_28.	A0A1F3GA23	normal	7	66888	67873	69537	72015	72740	73333	74277	75426	76509	76735	77396	79561	80340	81655	82315	82874	83739	84279	84809	85361	86674
tr_A0A1F3GA23_A0A1F3GA23_9BACT	A0A1F3GA23	stop	Bacteroidetes bacterium GWE2_39_28.	A0A1F3GA23	normal	7	67784	69399	71978	72728	73309	74268	75341	76499	76712	77325	79552	80295	81452	82308	82845	83683	84230	84821	85309	86617	87831
tr_A0A1F3GA23_A0A1F3GA23_9BACT	A0A1F3GA23	rel_start	Bacteroidetes bacterium GWE2_39_28.	A0A1F3GA23	normal	7	-10508	-9523	-7859	-5381	-4656	-4063	-3119	-1970	-887	-661	0	2165	2944	4259	4919	5478	6343	6883	7413	7965	9278
tr_A0A1F3GA23_A0A1F3GA23_9BACT	A0A1F3GA23	rel_stop	Bacteroidetes bacterium GWE2_39_28.	A0A1F3GA23	normal	7	-9612	-7997	-5418	-4668	-4087	-3128	-2055	-897	-684	-71	2156	2899	4056	4912	5449	6287	6834	7425	7913	9221	10435
tr_A0A1F3GA23_A0A1F3GA23_9BACT	A0A1F3GA23	direction	Bacteroidetes bacterium GWE2_39_28.	A0A1F3GA23	normal	7	complement	normal	normal	normal	normal	complement	complement	normal	complement	complement	normal	normal	normal	normal	normal	complement	complement	complement	complement	complement	complement
tr_A0A1F3GA23_A0A1F3GA23_9BACT	A0A1F3GA23	type	Bacteroidetes bacterium GWE2_39_28.	A0A1F3GA23	normal	7	linear	linear	linear	linear	linear	linear	linear	linear	linear	linear	linear	linear	linear	linear	linear	linear	linear	linear	linear	linear	linear
tr_A0A1F3GA23_A0A1F3GA23_9BACT	A0A1F3GA23	seq_len	Bacteroidetes bacterium GWE2_39_28.	A0A1F3GA23	normal	7	297	507	812	236	188	310	353	356	66	195	717	243	369	216	175	268	162	179	165	417	384
tr_A0A1F3GA23_A0A1F3GA23_9BACT	A0A1F3GA23	taxon_id	Bacteroidetes bacterium GWE2_39_28.	A0A1F3GA23	normal	7	1797333	1797333	1797333	1797333	1797333	1797333	1797333	1797333	1797333	1797333	1797333	1797333	1797333	1797333	1797333	1797333	1797333	1797333	1797333	1797333	1797333
tr_A0A1F3GA23_A0A1F3GA23_9BACT	A0A1F3GA23	anno_status	Bacteroidetes bacterium GWE2_39_28.	A0A1F3GA23	normal	7	0	0	0	0	0	0	0	0	0	0	0	0	0	0	0	0	0	0	0	0	0
tr_A0A1F3GA23_A0A1F3GA23_9BACT	A0A1F3GA23	desc	Bacteroidetes bacterium GWE2_39_28.	A0A1F3GA23	normal	7	Lipid A biosynthesis acyltransferase	Symporter	Macroglobulin domain-containing protein	HAD family hydrolase	Nitroreductase	Molybdate ABC transporter substrate-binding protein	Uncharacterized protein	3-deoxy-7-phosphoheptulonate synthase	Thiamine biosynthesis protein ThiS	Thiamine biosynthesis protein ThiF	Aldehyde:ferredoxin oxidoreductase	D-alanyl-D-alanine dipeptidase	Polymerase/histidinol phosphatase N-terminal domain-containing protein	Small ribosomal subunit protein bS16	Ribosome maturation factor RimM	Outer membrane protein beta-barrel domain-containing protein	DUF4252 domain-containing protein	Uncharacterized protein	RNA polymerase subunit sigma-70	Bacterial surface antigen (D15) domain-containing protein	DUF819 family protein
tr_A0A1F3GA23_A0A1F3GA23_9BACT	A0A1F3GA23	family_desc	Bacteroidetes bacterium GWE2_39_28.	A0A1F3GA23	normal	7	Lip_A_acyltrans	PTR2		Hydrolase	Nitroreductase	SBP_bac_11		DAHP_synth_1;CM_2	ThiS	ThiF	AFOR_C;AFOR_N	Peptidase_M15		Ribosomal_S16	RimM		DUF4252		Sigma70_r2;Sigma70_r4_2	Omp85	DUF819
tr_A0A1F3GA23_A0A1F3GA23_9BACT	A0A1F3GA23	ipro_family_desc	Bacteroidetes bacterium GWE2_39_28.	A0A1F3GA23	normal	7	LipA_acyltrans	POT_fam;Dipep/tripep_permease;MFS_trans_sf;MFS_Transporters	Plug_dom_sf	PGP-like_dom2;HAD_sf;HAD-like_sf;S-2-haloacid_dehalogenase	Nitroreductase-like;Put_nitroreductase_C_bac;Nitroreductase	ABC_trnspt_W-bd_WtpA;ModA/WtpA		CM_II_prokaryot;DAHP1/KDSA;Aldolase_TIM;Chorismate_II_sf;CM_dom_sf;Class-I_DAHP_synthase	ThiS/MoaD-like;Thi_S;Beta-grasp_dom_sf;Mopterin_synth/thiamin_S_b	ThiF_NAD_FAD-bd;ThiF_fam2;Ubiquitin-activating_enz;ThiF/MoeB/HesA	OxRdtase_Ald_Fedxn_C;Ald_Fedxn_OxRdtase_N;Ald_Fedxn_OxRdtase_dom2;Ald_Fedxn_OxRdtase_dom3;Tungsten_al_ferr_oxy-like_C;Ald_Fedxn_OxRdtase_N_sf;W-dependent_AOR	A_A_dipeptidase;Hedgehog_sig/DD-Pept_Zn-bd_sf	Pol/His_phosphatase_N;Pol/histidinol_Pase-like;PHP_domain	Ribosomal_bS16;Ribosomal_bS16_dom_sf	RimM_N;Transl_B-barrel_sf;PRC_barrel-like_sf;RimM;RimM_N_sf		DUF4252		RNA_pol_sigma70_r2;RNA_pol_sigma70_r4_t2;RNA_pol_sigma_r3/r4-like;RNA_pol_sigma_r2;RNA_pol_sigma-70_dom;WH-like_DNA-bd_sf;RNA_pol_sigma-70-like	Bac_surfAg_D15	DUF819
tr_A0A1F3GA23_A0A1F3GA23_9BACT	A0A1F3GA23	color	Bacteroidetes bacterium GWE2_39_28.	A0A1F3GA23	normal	7	#0007C4	#A3C1AD	#808000	#4000FF	#FE6F5E	#FDBCB4	#808000	#8C41BB,#7FFFBF	#40FF40	#6F4E37	#FF0000,#0000FF	#7D0017	#808000	#C19A6B	#78866B	#808000	#FF0800	#808000	#9955BB,#CC00CC	#2C3729	#CC9BDC
tr_A0A1F3GA23_A0A1F3GA23_9BACT	A0A1F3GA23	group_id	Bacteroidetes bacterium GWE2_39_28.	A0A1F3GA23	normal	7	1273	1273	1273	1273	1273	1273	1273	1273	1273	1273	1273	1273	1273	1273	1273	1273	1273	1273	1273	1273	1273
tr_A0A1F3GA23_A0A1F3GA23_9BACT	A0A1F3GA23	organism	Bacteroidetes bacterium GWE2_39_28.	A0A1F3GA23	normal	7											Bacteroidetes bacterium GWE2_39_28.
tr_A0A1F3GA23_A0A1F3GA23_9BACT	A0A1F3GA23	is_bound	Bacteroidetes bacterium GWE2_39_28.	A0A1F3GA23	normal	7											0
tr_A0A1F3GA23_A0A1F3GA23_9BACT	A0A1F3GA23	evalue	Bacteroidetes bacterium GWE2_39_28.	A0A1F3GA23	normal	7
tr_A0A1F3GA23_A0A1F3GA23_9BACT	A0A1F3GA23	cluster_index	Bacteroidetes bacterium GWE2_39_28.	A0A1F3GA23	normal	7											1272
tr_A0A117S371_A0A117S371_9FIRM	A0A117S371	sort_key	Desulfitibacter sp. BRH_c19.	A0A117S371	complement	7	13422	13421	13420	13419	13418	13417	13416	13415	13414	13413	876	13412	13411	13410	13409	13408	13407	13406	13405	13404	13403
tr_A0A117S371_A0A117S371_9FIRM	A0A117S371	accession	Desulfitibacter sp. BRH_c19.	A0A117S371	complement	7	A0A101V645	A0A101V685	A0A101V6A4	A0A101V647	A0A101V648	A0A117S2R8	A0A117S2Y5	A0A101V6A7	A0A101V640	A0A101V636	A0A117S371	A0A101V652	A0A124IG18	A0A124IG22	A0A124IG19	A0A117S378	A0A101V664	A0A117S2U3	A0A101V635	A0A101V675	A0A101V694
tr_A0A117S371_A0A117S371_9FIRM	A0A117S371	id	Desulfitibacter sp. BRH_c19.	A0A117S371	complement	7	LOER01000047	LOER01000047	LOER01000047	LOER01000047	LOER01000047	LOER01000047	LOER01000047	LOER01000047	LOER01000047	LOER01000047	LOER01000047	LOER01000047	LOER01000047	LOER01000047	LOER01000047	LOER01000047	LOER01000047	LOER01000047	LOER01000047	LOER01000047	LOER01000047
tr_A0A117S371_A0A117S371_9FIRM	A0A117S371	num	Desulfitibacter sp. BRH_c19.	A0A117S371	complement	7	45	44	43	42	41	40	39	38	37	36	35	34	33	32	31	30	29	28	27	26	25
tr_A0A117S371_A0A117S371_9FIRM	A0A117S371	family	Desulfitibacter sp. BRH_c19.	A0A117S371	complement	7	PF02666	PF01066	PF17989-PF21522	PF04307	PF02569	PF04055-PF16199	PF03063	PF00027-PF13545	PF01292	PF12838-PF13237	PF01314-PF02730	PF02597	PF00710-PF17763	PF00440	PF13400	PF01522	PF00994	PF06081	PF13192	PF03773	PF01022
tr_A0A117S371_A0A117S371_9FIRM	A0A117S371	ipro_family	Desulfitibacter sp. BRH_c19.	A0A117S371	complement	7	IPR033175-IPR003817	IPR043130-IPR000462-IPR050324-IPR004533	IPR040607-IPR049067-IPR043129-IPR042051	IPR007404-IPR053170	IPR042176-IPR014729-IPR003721	IPR023404-IPR007197-IPR032432-IPR039661-IPR005911-IPR006638	IPR016100-IPR016099-IPR010048-IPR004137-IPR011254	IPR036388-IPR014710-IPR000595-IPR012318-IPR050397-IPR036390-IPR018490	IPR011577-IPR051817-IPR036280-IPR016174-IPR006471	IPR017896-IPR050294	IPR013984-IPR013985-IPR036503-IPR001203-IPR013983-IPR051919-IPR036021	IPR012675-IPR003749-IPR010035-IPR016155	IPR037152-IPR027473-IPR027474-IPR040919-IPR006034-IPR036152-IPR004550	IPR001647-IPR050624-IPR009057-IPR036271	IPR028087	IPR002509-IPR051398-IPR011330	IPR036425-IPR001453-IPR038987	IPR010343-IPR052984	IPR012336-IPR005243-IPR036249	IPR005524	IPR036388-IPR001845-IPR051011-IPR036390-IPR011991
tr_A0A117S371_A0A117S371_9FIRM	A0A117S371	start	Desulfitibacter sp. BRH_c19.	A0A117S371	complement	7	44311	43629	42285	41478	40291	39295	37834	36957	34376	33810	31628	31358	30205	29605	28553	27205	26171	25020	24550	23314	22893
tr_A0A117S371_A0A117S371_9FIRM	A0A117S371	stop	Desulfitibacter sp. BRH_c19.	A0A117S371	complement	7	44952	44321	43388	42179	41136	40206	39114	37643	36799	34193	33766	31555	31224	30213	29473	28359	27193	26162	24795	24477	23279
tr_A0A117S371_A0A117S371_9FIRM	A0A117S371	rel_start	Desulfitibacter sp. BRH_c19.	A0A117S371	complement	7	12683	12001	10657	9850	8663	7667	6206	5329	2748	2182	0	-270	-1423	-2023	-3075	-4423	-5457	-6608	-7078	-8314	-8735
tr_A0A117S371_A0A117S371_9FIRM	A0A117S371	rel_stop	Desulfitibacter sp. BRH_c19.	A0A117S371	complement	7	13324	12693	11760	10551	9508	8578	7486	6015	5171	2565	2138	-73	-404	-1415	-2155	-3269	-4435	-5466	-6833	-7151	-8349
tr_A0A117S371_A0A117S371_9FIRM	A0A117S371	direction	Desulfitibacter sp. BRH_c19.	A0A117S371	complement	7	normal	normal	normal	complement	normal	normal	normal	normal	normal	normal	normal	normal	normal	complement	complement	normal	normal	normal	normal	normal	normal
tr_A0A117S371_A0A117S371_9FIRM	A0A117S371	type	Desulfitibacter sp. BRH_c19.	A0A117S371	complement	7	linear	linear	linear	linear	linear	linear	linear	linear	linear	linear	linear	linear	linear	linear	linear	linear	linear	linear	linear	linear	linear
tr_A0A117S371_A0A117S371_9FIRM	A0A117S371	seq_len	Desulfitibacter sp. BRH_c19.	A0A117S371	complement	7	212	229	366	232	280	302	425	227	806	126	711	64	338	201	305	383	339	379	80	386	127
tr_A0A117S371_A0A117S371_9FIRM	A0A117S371	taxon_id	Desulfitibacter sp. BRH_c19.	A0A117S371	complement	7	1734395	1734395	1734395	1734395	1734395	1734395	1734395	1734395	1734395	1734395	1734395	1734395	1734395	1734395	1734395	1734395	1734395	1734395	1734395	1734395	1734395
tr_A0A117S371_A0A117S371_9FIRM	A0A117S371	anno_status	Desulfitibacter sp. BRH_c19.	A0A117S371	complement	7	0	0	0	0	0	0	0	0	0	0	0	0	0	0	0	0	0	0	0	0	0
tr_A0A117S371_A0A117S371_9FIRM	A0A117S371	desc	Desulfitibacter sp. BRH_c19.	A0A117S371	complement	7	Phosphatidylserine decarboxylase proenzyme	CDP-diacylglycerol--serine O-phosphatidyltransferase	Uncharacterized protein	Metal-dependent hydrolase	Pantothenate synthetase	Radical SAM protein	Hydroxylamine reductase	cAMP-binding protein	Cytochrome b561 bacterial/Ni-hydrogenase domain-containing protein	Aldehyde:ferredoxin oxidoreductase	Aldehyde:ferredoxin oxidoreductase	Thiamine biosynthesis protein ThiS	L-asparaginase	HTH tetR-type domain-containing protein	Putative Flp pilus-assembly TadG-like N-terminal domain-containing protein	NodB homology domain-containing protein	Molybdopterin molybdenumtransferase	Aromatic acid exporter family protein	Thioredoxin-like fold domain-containing protein	Permease	HTH arsR-type domain-containing protein
tr_A0A117S371_A0A117S371_9FIRM	A0A117S371	family_desc	Desulfitibacter sp. BRH_c19.	A0A117S371	complement	7	PS_Dcarbxylase	CDP-OH_P_transf	ALP_N;MreB-like_C	YdjM	Pantoate_ligase	Radical_SAM;Radical_SAM_C	Prismane	cNMP_binding;HTH_Crp_2	Ni_hydr_CYTB	Fer4_7;Fer4_10	AFOR_C;AFOR_N	ThiS	Asparaginase;Asparaginase_C	TetR_N	Tad	Polysacc_deac_1	MoCF_biosynth	ArAE_1	Thioredoxin_3	ArsP_1	HTH_5
tr_A0A117S371_A0A117S371_9FIRM	A0A117S371	ipro_family_desc	Desulfitibacter sp. BRH_c19.	A0A117S371	complement	7	PS_Dcarbxylase;PSD-A	CDP-OH_P_trans;CDP-diaglyc--ser_O-PTrfase;CDP-OH_PTrfase_TM_dom;CDP-alcohol_PTase-I	ALP_N;ParM-like;ATPase_NBD;MreB-like_C	YdjM-like;Transcription_regulator	Pantoate_ligase;Rossmann-like_a/b/a_fold;Pantoate_ligase_C	YhcC-like;Elp3/MiaA/NifB-like_rSAM;rSAM;rSAM_horseshoe;Radical_SAM_C;ELP3	HCP/CODH;Hydroxylam_reduct;Prismane-like_sf;Prismane-like_a/b-sand;Prismane_a-bundle	cNMP-bd_dom;HTH_CRP;RmlC-like_jellyroll;cNMP-bd_dom_sf;WH-like_DNA-bd_sf;WH_DNA-bd_sf;Env_Response_Regulators	Formate_DH_gsu;Cyt_b561_bac/Ni-Hgenase;Di-haem_cyt_TM;Multihaem_cyt_sf;FDH_cytochrome_b556_subunit	4Fe4S_Fe-S-bd;RnfB_subfamily	OxRdtase_Ald_Fedxn_C;Ald_Fedxn_OxRdtase_N;Ald_Fedxn_OxRdtase_dom2;Ald_Fedxn_OxRdtase_dom3;Tungsten_al_ferr_oxy-like_C;Ald_Fedxn_OxRdtase_N_sf;W-dependent_AOR	ThiS/MoaD-like;Thi_S;Beta-grasp_dom_sf;Mopterin_synth/thiamin_S_b	AsnASE_II;Asparaginase/glutaminase-like;L-asparaginase_C;L-asparaginase_N;Asp/glu_Ase-like_sf;L-asparaginase_N_sf;Asparaginase_C	HTH_TetR;Homeodomain-like_sf;Tet_transcr_reg_TetR-rel_C_sf;HTH-type_Tx_Regulator	Tad_N	NODB_dom;Glyco_hydro/deAcase_b/a-brl;Polysacch_Deacetylase	MoaB/Mog_dom;MoaB/Mog-like_dom_sf;MoeA-like	ArAE_1;UPF0421	THIRX-like_proc;Thioredoxin-like_fold;Thioredoxin-like_sf	DUF318	HTH_ArsR_DNA-bd_dom;ArsR-like_HTH;WH-like_DNA-bd_sf;WH_DNA-bd_sf;Metal_resp_trans_reg
tr_A0A117S371_A0A117S371_9FIRM	A0A117S371	color	Desulfitibacter sp. BRH_c19.	A0A117S371	complement	7	#FF55A3	#F4BBFF	#6D442A,#BEB1A8	#FF0040	#8AEFF3	#1E4D2B,#D70040	#E1AD21	#00008B,#654321	#C04080	#C9DC87,#C23B22	#FF0000,#0000FF	#40FF40	#EE82EE,#006400	#324AB2	#440601	#784955	#9966CC	#3D959E	#0072BB	#FBA0E3	#6B3119
tr_A0A117S371_A0A117S371_9FIRM	A0A117S371	group_id	Desulfitibacter sp. BRH_c19.	A0A117S371	complement	7	876	876	876	876	876	876	876	876	876	876	876	876	876	876	876	876	876	876	876	876	876
tr_A0A117S371_A0A117S371_9FIRM	A0A117S371	organism	Desulfitibacter sp. BRH_c19.	A0A117S371	complement	7											Desulfitibacter sp. BRH_c19.
tr_A0A117S371_A0A117S371_9FIRM	A0A117S371	is_bound	Desulfitibacter sp. BRH_c19.	A0A117S371	complement	7											0
tr_A0A117S371_A0A117S371_9FIRM	A0A117S371	evalue	Desulfitibacter sp. BRH_c19.	A0A117S371	complement	7
tr_A0A117S371_A0A117S371_9FIRM	A0A117S371	cluster_index	Desulfitibacter sp. BRH_c19.	A0A117S371	complement	7											875
tr_A0A0F2Q085_A0A0F2Q085_9CLOT	A0A0F2Q085	sort_key	Clostridiaceae bacterium BRH_c20a.	A0A0F2Q085	complement	7	4568	4567	4566	4565	4564	4563	4562	4561	4560	4559	243	4558	4557	4556	4555	4554	4553	4552	4551	4550	4569
tr_A0A0F2Q085_A0A0F2Q085_9CLOT	A0A0F2Q085	accession	Clostridiaceae bacterium BRH_c20a.	A0A0F2Q085	complement	7	A0A0F2PY25	A0A0F2PY87	A0A0F2Q2M6	A0A0F2Q146	A0A0F2Q0S6	A0A0F2Q089	A0A0F2PY20	A0A0F2PY83	A0A0F2Q2M1	A0A0F2Q0S1	A0A0F2Q085	A0A0F2PY16	A0A0F2PY79	A0A0F2Q2L6	A0A0F2Q0R6	A0A0F2Q080	A0A0F2Q0K1	A0A0F2PY11	A0A0F2PYD6	A0A0F2PY75	A0A0F2Q2L2
tr_A0A0F2Q085_A0A0F2Q085_9CLOT	A0A0F2Q085	id	Clostridiaceae bacterium BRH_c20a.	A0A0F2Q085	complement	7	LADT01000086	LADT01000086	LADT01000086	LADT01000086	LADT01000086	LADT01000086	LADT01000086	LADT01000086	LADT01000086	LADT01000086	LADT01000086	LADT01000086	LADT01000086	LADT01000086	LADT01000086	LADT01000086	LADT01000086	LADT01000086	LADT01000086	LADT01000086	LADT01000086
tr_A0A0F2Q085_A0A0F2Q085_9CLOT	A0A0F2Q085	num	Clostridiaceae bacterium BRH_c20a.	A0A0F2Q085	complement	7	29	28	27	26	25	24	23	22	21	20	19	18	17	16	15	14	13	12	11	10	9
tr_A0A0F2Q085_A0A0F2Q085_9CLOT	A0A0F2Q085	family	Clostridiaceae bacterium BRH_c20a.	A0A0F2Q085	complement	7	PF02653	PF02653	PF00005-PF12399	PF00005	PF13510	PF07992	PF00037	PF17806	PF01266	PF13187-PF13237	PF01314-PF02730	PF02597	PF13740	PF05167	PF18910	none	PF01252	PF00849-PF01479	PF00156	PF00126-PF03466	PF00126-PF03466
tr_A0A0F2Q085_A0A0F2Q085_9CLOT	A0A0F2Q085	ipro_family	Clostridiaceae bacterium BRH_c20a.	A0A0F2Q085	complement	7	IPR037294-IPR001851-IPR052157	IPR001851-IPR043428	IPR027417-IPR003439-IPR032823-IPR051120-IPR003593	IPR027417-IPR003439-IPR030660-IPR052156-IPR003593	IPR042204-IPR036010-IPR001041	IPR036188-IPR023753-IPR051691	IPR017896	IPR041854-IPR041117-IPR051691	IPR036188-IPR006076	IPR017896-IPR050294	IPR013984-IPR013985-IPR036503-IPR001203-IPR013983-IPR051919-IPR036021	IPR012675-IPR003749-IPR010035-IPR016155	IPR022986-IPR002912-IPR050990-IPR045865	IPR007841	IPR043723	none	IPR001872	IPR036986-IPR006145-IPR002942-IPR050188-IPR020103-IPR006225	IPR029057-IPR023050-IPR000836-IPR050137	IPR036388-IPR047788-IPR000847-IPR005119-IPR036390	IPR036388-IPR047788-IPR000847-IPR005119-IPR036390
tr_A0A0F2Q085_A0A0F2Q085_9CLOT	A0A0F2Q085	start	Clostridiaceae bacterium BRH_c20a.	A0A0F2Q085	complement	7	29366	28436	27671	26965	26498	25410	24913	24654	23504	23006	20811	20590	20062	18678	18291	16732	15980	15057	14511	13496	11430
tr_A0A0F2Q085_A0A0F2Q085_9CLOT	A0A0F2Q085	stop	Clostridiaceae bacterium BRH_c20a.	A0A0F2Q085	complement	7	30268	29353	28435	27618	26806	26501	25416	24920	24652	23425	22985	20787	20349	20045	18587	17319	16363	15980	15029	14407	12341
tr_A0A0F2Q085_A0A0F2Q085_9CLOT	A0A0F2Q085	rel_start	Clostridiaceae bacterium BRH_c20a.	A0A0F2Q085	complement	7	8555	7625	6860	6154	5687	4599	4102	3843	2693	2195	0	-221	-749	-2133	-2520	-4079	-4831	-5754	-6300	-7315	-9381
tr_A0A0F2Q085_A0A0F2Q085_9CLOT	A0A0F2Q085	rel_stop	Clostridiaceae bacterium BRH_c20a.	A0A0F2Q085	complement	7	9457	8542	7624	6807	5995	5690	4605	4109	3841	2614	2174	-24	-462	-766	-2224	-3492	-4448	-4831	-5782	-6404	-8470
tr_A0A0F2Q085_A0A0F2Q085_9CLOT	A0A0F2Q085	direction	Clostridiaceae bacterium BRH_c20a.	A0A0F2Q085	complement	7	normal	normal	normal	normal	normal	normal	normal	normal	normal	normal	normal	normal	normal	normal	normal	normal	normal	normal	normal	normal	normal
tr_A0A0F2Q085_A0A0F2Q085_9CLOT	A0A0F2Q085	type	Clostridiaceae bacterium BRH_c20a.	A0A0F2Q085	complement	7	linear	linear	linear	linear	linear	linear	linear	linear	linear	linear	linear	linear	linear	linear	linear	linear	linear	linear	linear	linear	linear
tr_A0A0F2Q085_A0A0F2Q085_9CLOT	A0A0F2Q085	seq_len	Clostridiaceae bacterium BRH_c20a.	A0A0F2Q085	complement	7	299	304	253	216	101	362	166	87	381	138	723	64	94	454	97	194	126	306	171	302	302
tr_A0A0F2Q085_A0A0F2Q085_9CLOT	A0A0F2Q085	taxon_id	Clostridiaceae bacterium BRH_c20a.	A0A0F2Q085	complement	7	1629719	1629719	1629719	1629719	1629719	1629719	1629719	1629719	1629719	1629719	1629719	1629719	1629719	1629719	1629719	1629719	1629719	1629719	1629719	1629719	1629719
tr_A0A0F2Q085_A0A0F2Q085_9CLOT	A0A0F2Q085	anno_status	Clostridiaceae bacterium BRH_c20a.	A0A0F2Q085	complement	7	0	0	0	0	0	0	0	0	0	0	0	0	0	0	0	0	0	0	0	0	0
tr_A0A0F2Q085_A0A0F2Q085_9CLOT	A0A0F2Q085	desc	Clostridiaceae bacterium BRH_c20a.	A0A0F2Q085	complement	7	ABC transporter permease	Branched-chain amino acid ABC transporter permease	ABC transporter	Amino acid ABC transporter ATPase	Pyridine nucleotide-disulfide oxidoreductase	Pyridine nucleotide-disulfide oxidoreductase	4Fe-4S ferredoxin	(2Fe-2S)-binding protein	FAD-dependent oxidoreductase	4Fe-4S ferredoxin-type domain-containing protein	Aldehyde:ferredoxin oxidoreductase	Thiamine biosynthesis protein ThiS	UPF0237 protein VR72_19210	UPF0210 protein VR72_19205	Membrane protein	Band 7 domain-containing protein	Lipoprotein signal peptidase	Pseudouridine synthase	Bifunctional protein PyrR	HTH lysR-type domain-containing protein	HTH lysR-type domain-containing protein
tr_A0A0F2Q085_A0A0F2Q085_9CLOT	A0A0F2Q085	family_desc	Clostridiaceae bacterium BRH_c20a.	A0A0F2Q085	complement	7	BPD_transp_2	BPD_transp_2	ABC_tran;BCA_ABC_TP_C	ABC_tran	Fer2_4	Pyr_redox_2	Fer4	SO_alpha_A3	DAO	Fer4_9;Fer4_10	AFOR_C;AFOR_N	ThiS	ACT_6	DUF711	DUF5665		Peptidase_A8	PseudoU_synth_2;S4	Pribosyltran	HTH_1;LysR_substrate	HTH_1;LysR_substrate
tr_A0A0F2Q085_A0A0F2Q085_9CLOT	A0A0F2Q085	ipro_family_desc	Clostridiaceae bacterium BRH_c20a.	A0A0F2Q085	complement	7	ABC_transp_permease;ABC_BtuC-like;BCAA_transport_permease	ABC_transp_permease;LivM-like	ABC_transporter-like_ATP-bd;AAA+_ATPase;P-loop_NTPase;BCA_ABC_TP_C;ABC_AA/LPS_Transport	ABC_transporter-like_ATP-bd;AAA+_ATPase;P-loop_NTPase;ABC_branched_ATPase_LivF/BraG;BCAA_Transport_ATP-bd_LivF	2Fe-2S_ferredoxin-type;2Fe-2S_ferredoxin-like_sf;2Fe-2S-bd_N	FAD/NAD-binding_dom;FAD/NAD-bd_sf;Metab_Enz_Cyan_OpOx_G3PDH	4Fe4S_Fe-S-bd	SoxA_A3;BFD-like_2Fe2S-bd_dom_sf;Metab_Enz_Cyan_OpOx_G3PDH	FAD-dep_OxRdtase;FAD/NAD-bd_sf	4Fe4S_Fe-S-bd;RnfB_subfamily	OxRdtase_Ald_Fedxn_C;Ald_Fedxn_OxRdtase_N;Ald_Fedxn_OxRdtase_dom2;Ald_Fedxn_OxRdtase_dom3;Tungsten_al_ferr_oxy-like_C;Ald_Fedxn_OxRdtase_N_sf;W-dependent_AOR	ThiS/MoaD-like;Thi_S;Beta-grasp_dom_sf;Mopterin_synth/thiamin_S_b	ACT_dom;UPF0237_ACT;ACT-like_dom_sf;UPF0237/GcvR_regulator	UPF0210	DUF5665		Peptidase_A8	S4_RNA-bd;PsdUridine_synth_RsuA/RluA;PsdUridine_synth_RluC/D;PsdUridine_synth_cat_dom_sf;S4_RNA-bd_sf;RluA_PseudoU_synthase	PRibTrfase_dom;PyrR;PRTase-like;PyrR_bifunctional	Tscrpt_reg_HTH_LysR;LysR_subst-bd;WH-like_DNA-bd_sf;WH_DNA-bd_sf;LysR-like_Sec_metab	Tscrpt_reg_HTH_LysR;LysR_subst-bd;WH-like_DNA-bd_sf;WH_DNA-bd_sf;LysR-like_Sec_metab
tr_A0A0F2Q085_A0A0F2Q085_9CLOT	A0A0F2Q085	color	Clostridiaceae bacterium BRH_c20a.	A0A0F2Q085	complement	7	#00C0FF	#00C0FF	#FF80C0,#645452	#FF80C0	#98FB98	#408000	#4040FF	#A4B3C6	#FFA089	#0080C0,#C23B22	#FF0000,#0000FF	#40FF40	#1F2927	#E5B678	#314B5F	#808000	#888C6F	#C8A2C8,#FF9999	#0BC582	#915C83,#D17190	#915C83,#D17190
tr_A0A0F2Q085_A0A0F2Q085_9CLOT	A0A0F2Q085	group_id	Clostridiaceae bacterium BRH_c20a.	A0A0F2Q085	complement	7	243	243	243	243	243	243	243	243	243	243	243	243	243	243	243	243	243	243	243	243	243
tr_A0A0F2Q085_A0A0F2Q085_9CLOT	A0A0F2Q085	organism	Clostridiaceae bacterium BRH_c20a.	A0A0F2Q085	complement	7											Clostridiaceae bacterium BRH_c20a.
tr_A0A0F2Q085_A0A0F2Q085_9CLOT	A0A0F2Q085	is_bound	Clostridiaceae bacterium BRH_c20a.	A0A0F2Q085	complement	7											0
tr_A0A0F2Q085_A0A0F2Q085_9CLOT	A0A0F2Q085	evalue	Clostridiaceae bacterium BRH_c20a.	A0A0F2Q085	complement	7
tr_A0A0F2Q085_A0A0F2Q085_9CLOT	A0A0F2Q085	cluster_index	Clostridiaceae bacterium BRH_c20a.	A0A0F2Q085	complement	7											242
tr_A0A124IPM5_A0A124IPM5_9FIRM	A0A124IPM5	sort_key	Desulfosporosinus sp. BRH_c37.	A0A124IPM5	normal	7									13729	13734	895	13735	13736	13737	13738	13739	13740	13730	13731	13732	13733
tr_A0A124IPM5_A0A124IPM5_9FIRM	A0A124IPM5	accession	Desulfosporosinus sp. BRH_c37.	A0A124IPM5	normal	7									A0A101WMH8	A0A101WMH7	A0A124IPM5	A0A101WNB8	A0A124IPM6	A0A101WMI0	A0A101WMJ1	A0A117SK14	A0A101WMS2	A0A117SK29	A0A117SK30	A0A117SK28	A0A117SK35
tr_A0A124IPM5_A0A124IPM5_9FIRM	A0A124IPM5	id	Desulfosporosinus sp. BRH_c37.	A0A124IPM5	normal	7									LOEW01000144	LOEW01000144	LOEW01000144	LOEW01000144	LOEW01000144	LOEW01000144	LOEW01000144	LOEW01000144	LOEW01000144	LOEW01000144	LOEW01000144	LOEW01000144	LOEW01000144
tr_A0A124IPM5_A0A124IPM5_9FIRM	A0A124IPM5	num	Desulfosporosinus sp. BRH_c37.	A0A124IPM5	normal	7									1	2	3	4	5	6	7	8	9	10	11	12	13
tr_A0A124IPM5_A0A124IPM5_9FIRM	A0A124IPM5	family	Desulfosporosinus sp. BRH_c37.	A0A124IPM5	normal	7									PF00208-PF02812	PF01855-PF17147	PF01314-PF02730	PF02597	PF02775	PF01558	PF07992-PF14691	PF00202	none	PF00015-PF00672	PF00682-PF08502-PF22617	PF04519	PF01551
tr_A0A124IPM5_A0A124IPM5_9FIRM	A0A124IPM5	ipro_family	Desulfosporosinus sp. BRH_c37.	A0A124IPM5	normal	7									IPR006096-IPR006097-IPR014362-IPR006095-IPR036291-IPR046346-IPR033922	IPR009014-IPR002880-IPR033412-IPR050722-IPR029061	IPR013984-IPR013985-IPR036503-IPR001203-IPR013983-IPR051919-IPR036021	IPR012675-IPR003749-IPR010035-IPR016155	IPR011766-IPR051457-IPR029061	IPR002869-IPR019752-IPR052554	IPR009051-IPR036188-IPR023753-IPR028261-IPR017896-IPR051394	IPR015421-IPR015422-IPR004636-IPR005814-IPR050103-IPR015424	none	IPR004089-IPR003660	IPR013785-IPR036230-IPR005671-IPR000891-IPR013709-IPR054691-IPR050073	IPR007607-IPR011004	IPR011055-IPR016047-IPR050570
tr_A0A124IPM5_A0A124IPM5_9FIRM	A0A124IPM5	start	Desulfosporosinus sp. BRH_c37.	A0A124IPM5	normal	7									493	1896	3102	5291	5590	6369	6914	8724	9959	10885	13189	14893	15317
tr_A0A124IPM5_A0A124IPM5_9FIRM	A0A124IPM5	stop	Desulfosporosinus sp. BRH_c37.	A0A124IPM5	normal	7									1734	3023	5294	5488	6372	6908	8572	9932	10747	12618	14709	15324	16237
tr_A0A124IPM5_A0A124IPM5_9FIRM	A0A124IPM5	rel_start	Desulfosporosinus sp. BRH_c37.	A0A124IPM5	normal	7									-2609	-1206	0	2189	2488	3267	3812	5622	6857	7783	10087	11791	12215
tr_A0A124IPM5_A0A124IPM5_9FIRM	A0A124IPM5	rel_stop	Desulfosporosinus sp. BRH_c37.	A0A124IPM5	normal	7									-1368	-79	2192	2386	3270	3806	5470	6830	7645	9516	11607	12222	13135
tr_A0A124IPM5_A0A124IPM5_9FIRM	A0A124IPM5	direction	Desulfosporosinus sp. BRH_c37.	A0A124IPM5	normal	7									normal	normal	normal	normal	normal	normal	normal	normal	normal	normal	normal	complement	complement
tr_A0A124IPM5_A0A124IPM5_9FIRM	A0A124IPM5	type	Desulfosporosinus sp. BRH_c37.	A0A124IPM5	normal	7									linear	linear	linear	linear	linear	linear	linear	linear	linear	linear	linear	linear	linear
tr_A0A124IPM5_A0A124IPM5_9FIRM	A0A124IPM5	seq_len	Desulfosporosinus sp. BRH_c37.	A0A124IPM5	normal	7									412	374	729	64	259	178	551	401	261	576	505	142	305
tr_A0A124IPM5_A0A124IPM5_9FIRM	A0A124IPM5	taxon_id	Desulfosporosinus sp. BRH_c37.	A0A124IPM5	normal	7									1734396	1734396	1734396	1734396	1734396	1734396	1734396	1734396	1734396	1734396	1734396	1734396	1734396
tr_A0A124IPM5_A0A124IPM5_9FIRM	A0A124IPM5	anno_status	Desulfosporosinus sp. BRH_c37.	A0A124IPM5	normal	7									0	0	0	0	0	0	0	0	0	0	0	0	0
tr_A0A124IPM5_A0A124IPM5_9FIRM	A0A124IPM5	desc	Desulfosporosinus sp. BRH_c37.	A0A124IPM5	normal	7									Glutamate dehydrogenase	2-oxoglutarate ferredoxin oxidoreductase subunit alpha	Aldehyde:ferredoxin oxidoreductase	Thiamine biosynthesis protein ThiS	Thiamine pyrophosphate enzyme TPP-binding domain-containing protein	Pyruvate/ketoisovalerate oxidoreductase catalytic domain-containing protein	4Fe-4S ferredoxin-type domain-containing protein	Acetylornithine aminotransferase	Arylsulfatase	Chemotaxis protein	2-isopropylmalate synthase	Cell shape determination protein CcmA	Metalloendopeptidase
tr_A0A124IPM5_A0A124IPM5_9FIRM	A0A124IPM5	family_desc	Desulfosporosinus sp. BRH_c37.	A0A124IPM5	normal	7									ELFV_dehydrog;ELFV_dehydrog_N	POR_N;PFOR_II	AFOR_C;AFOR_N	ThiS	TPP_enzyme_C	POR	Pyr_redox_2;Fer4_20	Aminotran_3		MCPsignal;HAMP	HMGL-like;LeuA_dimer;HCS_D2	Bactofilin	Peptidase_M23
tr_A0A124IPM5_A0A124IPM5_9FIRM	A0A124IPM5	ipro_family_desc	Desulfosporosinus sp. BRH_c37.	A0A124IPM5	normal	7									Glu/Leu/Phe/Val/Trp_DH;Glu/Leu/Phe/Val/Trp_DH_C;Glu/Leu/Phe/Val/Trp_DH_dimer;Glu_DH;NAD_bind_Glu_DH;NAD(P)-bd_dom_sf;Aminoacid_DH-like_N_sf	Pyrv_Fd/Flavodoxin_OxRdtase_N;Transketo_C/PFOR_II;THDP-binding;PFOR_II;Pyruvate:ferred/Flavod_OxRd	OxRdtase_Ald_Fedxn_C;Ald_Fedxn_OxRdtase_N;Ald_Fedxn_OxRdtase_dom2;Ald_Fedxn_OxRdtase_dom3;Tungsten_al_ferr_oxy-like_C;Ald_Fedxn_OxRdtase_N_sf;W-dependent_AOR	ThiS/MoaD-like;Thi_S;Beta-grasp_dom_sf;Mopterin_synth/thiamin_S_b	TPP_enzyme_TPP-bd;THDP-binding;2-oxoacid:Fd_oxidoreductase	Pyrv_flavodox_OxRed_cen;Pyrv/ketoisovalerate_OxRed_cat;2-oxoglutarate_synth_KorC	Helical_ferredxn;4Fe4S_Fe-S-bd;FAD/NAD-binding_dom;DPD_II;FAD/NAD-bd_sf;Glutamate_Synthase	AcOrn/SuccOrn_fam;Aminotrans_3;PyrdxlP-dep_Trfase_major;PyrdxlP-dep_Trfase_small;PyrdxlP-dep_Trfase;Class-III_PLP-dep_AT		HAMP_dom;MCPsignal_dom	PYR_CT;LeuA_bact_synth;2-isopropylmalate_synth_dimer;Aldolase_TIM;LeuA_allosteric_dom_sf;Alpha-IPM/Homocitrate_synthase;LeuA/HCS_post-cat	BacA/B;Trimer_LpxA-like_sf	Dup_hybrid_motif;Peptidase_M23;Cell_wall_metabolism_enzyme
tr_A0A124IPM5_A0A124IPM5_9FIRM	A0A124IPM5	color	Desulfosporosinus sp. BRH_c37.	A0A124IPM5	normal	7									#AA766C,#B8E067	#FC74FD,#D9744D	#FF0000,#0000FF	#40FF40	#002E63	#FFC0CB	#408000,#D9C5B4	#93CCEA	#808000	#0000C0,#C00000	#007FFF,#89CFF0,#A1CAF1	#726638	#922724
tr_A0A124IPM5_A0A124IPM5_9FIRM	A0A124IPM5	group_id	Desulfosporosinus sp. BRH_c37.	A0A124IPM5	normal	7									895	895	895	895	895	895	895	895	895	895	895	895	895
tr_A0A124IPM5_A0A124IPM5_9FIRM	A0A124IPM5	organism	Desulfosporosinus sp. BRH_c37.	A0A124IPM5	normal	7											Desulfosporosinus sp. BRH_c37.
tr_A0A124IPM5_A0A124IPM5_9FIRM	A0A124IPM5	is_bound	Desulfosporosinus sp. BRH_c37.	A0A124IPM5	normal	7											1
tr_A0A124IPM5_A0A124IPM5_9FIRM	A0A124IPM5	evalue	Desulfosporosinus sp. BRH_c37.	A0A124IPM5	normal	7
tr_A0A124IPM5_A0A124IPM5_9FIRM	A0A124IPM5	cluster_index	Desulfosporosinus sp. BRH_c37.	A0A124IPM5	normal	7											894
tr_A0A0F2SH17_A0A0F2SH17_9FIRM	A0A0F2SH17	sort_key	Peptococcaceae bacterium BRH_c23.	A0A0F2SH17	complement	7			5138	5137	5145	5144	5143	5142	5141	5140	279	5139	5136
tr_A0A0F2SH17_A0A0F2SH17_9FIRM	A0A0F2SH17	accession	Peptococcaceae bacterium BRH_c23.	A0A0F2SH17	complement	7			A0A0F2SL40	A0A0F2SJ68	A0A0F2SGS7	A0A0F2SJ04	A0A0F2SJ62	A0A0F2SGS3	A0A0F2SH12	A0A0F2SL36	A0A0F2SH17	A0A0F2SIZ9	A0A0F2SJ59
tr_A0A0F2SH17_A0A0F2SH17_9FIRM	A0A0F2SH17	id	Peptococcaceae bacterium BRH_c23.	A0A0F2SH17	complement	7			LADV01000042	LADV01000042	LADV01000042	LADV01000042	LADV01000042	LADV01000042	LADV01000042	LADV01000042	LADV01000042	LADV01000042	LADV01000042
tr_A0A0F2SH17_A0A0F2SH17_9FIRM	A0A0F2SH17	num	Peptococcaceae bacterium BRH_c23.	A0A0F2SH17	complement	7			11	10	9	8	7	6	5	4	3	2	1
tr_A0A0F2SH17_A0A0F2SH17_9FIRM	A0A0F2SH17	family	Peptococcaceae bacterium BRH_c23.	A0A0F2SH17	complement	7			PF02653	PF02653	PF00005-PF12399	PF00005	PF09861-PF21113	PF00392-PF07729	PF01266	PF02423	PF01314-PF02730	PF00202	PF00892
tr_A0A0F2SH17_A0A0F2SH17_9FIRM	A0A0F2SH17	ipro_family	Peptococcaceae bacterium BRH_c23.	A0A0F2SH17	complement	7			IPR001851-IPR052157	IPR001851-IPR043428	IPR027417-IPR003439-IPR032823-IPR051120-IPR003593	IPR027417-IPR003439-IPR030660-IPR052156-IPR003593	IPR043166-IPR047926-IPR018657-IPR048520-IPR048068	IPR036388-IPR008920-IPR000524-IPR011711-IPR036390	IPR036188-IPR006076	IPR023401-IPR003462-IPR036291	IPR013984-IPR013985-IPR036503-IPR001203-IPR013983-IPR051919-IPR036021	IPR015421-IPR015422-IPR004636-IPR005814-IPR050103-IPR015424	IPR000620-IPR051258
tr_A0A0F2SH17_A0A0F2SH17_9FIRM	A0A0F2SH17	start	Peptococcaceae bacterium BRH_c23.	A0A0F2SH17	complement	7			12799	11779	10982	10276	8957	7870	6463	5239	2977	1669	429
tr_A0A0F2SH17_A0A0F2SH17_9FIRM	A0A0F2SH17	stop	Peptococcaceae bacterium BRH_c23.	A0A0F2SH17	complement	7			13629	12744	11767	11004	10279	8586	7662	6222	5118	2874	1346
tr_A0A0F2SH17_A0A0F2SH17_9FIRM	A0A0F2SH17	rel_start	Peptococcaceae bacterium BRH_c23.	A0A0F2SH17	complement	7			9822	8802	8005	7299	5980	4893	3486	2262	0	-1308	-2548
tr_A0A0F2SH17_A0A0F2SH17_9FIRM	A0A0F2SH17	rel_stop	Peptococcaceae bacterium BRH_c23.	A0A0F2SH17	complement	7			10652	9767	8790	8027	7302	5609	4685	3245	2141	-103	-1631
tr_A0A0F2SH17_A0A0F2SH17_9FIRM	A0A0F2SH17	direction	Peptococcaceae bacterium BRH_c23.	A0A0F2SH17	complement	7			normal	normal	normal	normal	normal	normal	normal	normal	normal	normal	normal
tr_A0A0F2SH17_A0A0F2SH17_9FIRM	A0A0F2SH17	type	Peptococcaceae bacterium BRH_c23.	A0A0F2SH17	complement	7			linear	linear	linear	linear	linear	linear	linear	linear	linear	linear	linear
tr_A0A0F2SH17_A0A0F2SH17_9FIRM	A0A0F2SH17	seq_len	Peptococcaceae bacterium BRH_c23.	A0A0F2SH17	complement	7			275	320	260	241	439	237	398	326	712	400	304
tr_A0A0F2SH17_A0A0F2SH17_9FIRM	A0A0F2SH17	taxon_id	Peptococcaceae bacterium BRH_c23.	A0A0F2SH17	complement	7			1629714	1629714	1629714	1629714	1629714	1629714	1629714	1629714	1629714	1629714	1629714
tr_A0A0F2SH17_A0A0F2SH17_9FIRM	A0A0F2SH17	anno_status	Peptococcaceae bacterium BRH_c23.	A0A0F2SH17	complement	7			0	0	0	0	0	0	0	0	0	0	0
tr_A0A0F2SH17_A0A0F2SH17_9FIRM	A0A0F2SH17	desc	Peptococcaceae bacterium BRH_c23.	A0A0F2SH17	complement	7			ABC transporter permease	Branched-chain amino acid ABC transporter permease	ABC transporter	Amino acid ABC transporter ATPase	Uncharacterized protein	HTH gntR-type domain-containing protein	FAD-dependent oxidoreductase	Ornithine cyclodeaminase	Aldehyde:ferredoxin oxidoreductase	Acetylornithine aminotransferase	Permease
tr_A0A0F2SH17_A0A0F2SH17_9FIRM	A0A0F2SH17	family_desc	Peptococcaceae bacterium BRH_c23.	A0A0F2SH17	complement	7			BPD_transp_2	BPD_transp_2	ABC_tran;BCA_ABC_TP_C	ABC_tran	Lar_N;LarA_C	GntR;FCD	DAO	OCD_Mu_crystall	AFOR_C;AFOR_N	Aminotran_3	EamA
tr_A0A0F2SH17_A0A0F2SH17_9FIRM	A0A0F2SH17	ipro_family_desc	Peptococcaceae bacterium BRH_c23.	A0A0F2SH17	complement	7			ABC_transp_permease;BCAA_transport_permease	ABC_transp_permease;LivM-like	ABC_transporter-like_ATP-bd;AAA+_ATPase;P-loop_NTPase;BCA_ABC_TP_C;ABC_AA/LPS_Transport	ABC_transporter-like_ATP-bd;AAA+_ATPase;P-loop_NTPase;ABC_branched_ATPase_LivF/BraG;BCAA_Transport_ATP-bd_LivF	LarA-like_N;LarA-like_C;Ni_dep_LarA;LarA-like;LarA_C	Tscrpt_reg_HTH_GntR;TF_FadR/GntR_C;GntR_C;WH-like_DNA-bd_sf;WH_DNA-bd_sf	FAD-dep_OxRdtase;FAD/NAD-bd_sf	ODC_Mu_crystall;ODC_N;NAD(P)-bd_dom_sf	OxRdtase_Ald_Fedxn_C;Ald_Fedxn_OxRdtase_N;Ald_Fedxn_OxRdtase_dom2;Ald_Fedxn_OxRdtase_dom3;Tungsten_al_ferr_oxy-like_C;Ald_Fedxn_OxRdtase_N_sf;W-dependent_AOR	AcOrn/SuccOrn_fam;Aminotrans_3;PyrdxlP-dep_Trfase_major;PyrdxlP-dep_Trfase_small;PyrdxlP-dep_Trfase;Class-III_PLP-dep_AT	EamA_dom;Diverse_Substrate_Transporter
tr_A0A0F2SH17_A0A0F2SH17_9FIRM	A0A0F2SH17	color	Peptococcaceae bacterium BRH_c23.	A0A0F2SH17	complement	7			#00C0FF	#00C0FF	#FF80C0,#645452	#FF80C0	#4080FF,#FF4080	#A67B5B,#EC3B83	#FFA089	#7FFFBF	#FF0000,#0000FF	#93CCEA	#B31B1B
tr_A0A0F2SH17_A0A0F2SH17_9FIRM	A0A0F2SH17	group_id	Peptococcaceae bacterium BRH_c23.	A0A0F2SH17	complement	7			279	279	279	279	279	279	279	279	279	279	279
tr_A0A0F2SH17_A0A0F2SH17_9FIRM	A0A0F2SH17	organism	Peptococcaceae bacterium BRH_c23.	A0A0F2SH17	complement	7											Peptococcaceae bacterium BRH_c23.
tr_A0A0F2SH17_A0A0F2SH17_9FIRM	A0A0F2SH17	is_bound	Peptococcaceae bacterium BRH_c23.	A0A0F2SH17	complement	7											3
tr_A0A0F2SH17_A0A0F2SH17_9FIRM	A0A0F2SH17	evalue	Peptococcaceae bacterium BRH_c23.	A0A0F2SH17	complement	7
tr_A0A0F2SH17_A0A0F2SH17_9FIRM	A0A0F2SH17	cluster_index	Peptococcaceae bacterium BRH_c23.	A0A0F2SH17	complement	7											278
tr_A0A140KZK7_A0A140KZK7_9CLOT	A0A140KZK7	sort_key	Thermotalea metallivorans.	A0A140KZK7	complement	7				14706	14705	14704	14703	14702	14701	14700	981	14699
tr_A0A140KZK7_A0A140KZK7_9CLOT	A0A140KZK7	accession	Thermotalea metallivorans.	A0A140KZK7	complement	7				A0A140KZL4	A0A140KZL3	A0A140KZL2	A0A140KZL1	A0A140KZL0	A0A140KZK9	A0A140KZK8	A0A140KZK7	A0A140KZK6
tr_A0A140KZK7_A0A140KZK7_9CLOT	A0A140KZK7	id	Thermotalea metallivorans.	A0A140KZK7	complement	7				LOEE01000079	LOEE01000079	LOEE01000079	LOEE01000079	LOEE01000079	LOEE01000079	LOEE01000079	LOEE01000079	LOEE01000079
tr_A0A140KZK7_A0A140KZK7_9CLOT	A0A140KZK7	num	Thermotalea metallivorans.	A0A140KZK7	complement	7				9	8	7	6	5	4	3	2	1
tr_A0A140KZK7_A0A140KZK7_9CLOT	A0A140KZK7	family	Thermotalea metallivorans.	A0A140KZK7	complement	7				PF14018	PF13510	PF07992	PF12838	PF17806	PF01266	PF00037-PF12800-PF13237	PF01314-PF02730	PF02597
tr_A0A140KZK7_A0A140KZK7_9CLOT	A0A140KZK7	ipro_family	Thermotalea metallivorans.	A0A140KZK7	complement	7				IPR025328	IPR042204-IPR036010	IPR036188-IPR023753-IPR051691	IPR017896	IPR041854-IPR041117	IPR036188-IPR006076	IPR017896-IPR050294	IPR013984-IPR013985-IPR036503-IPR001203-IPR013983-IPR051919-IPR036021	IPR012675-IPR003749-IPR010035-IPR016155
tr_A0A140KZK7_A0A140KZK7_9CLOT	A0A140KZK7	start	Thermotalea metallivorans.	A0A140KZK7	complement	7				6623	6245	5142	4627	4338	3197	2694	504	289
tr_A0A140KZK7_A0A140KZK7_9CLOT	A0A140KZK7	stop	Thermotalea metallivorans.	A0A140KZK7	complement	7				6724	6553	6248	5115	4625	4345	3131	2660	486
tr_A0A140KZK7_A0A140KZK7_9CLOT	A0A140KZK7	rel_start	Thermotalea metallivorans.	A0A140KZK7	complement	7				6119	5741	4638	4123	3834	2693	2190	0	-215
tr_A0A140KZK7_A0A140KZK7_9CLOT	A0A140KZK7	rel_stop	Thermotalea metallivorans.	A0A140KZK7	complement	7				6220	6049	5744	4611	4121	3841	2627	2156	-18
tr_A0A140KZK7_A0A140KZK7_9CLOT	A0A140KZK7	direction	Thermotalea metallivorans.	A0A140KZK7	complement	7				normal	normal	normal	normal	normal	normal	normal	normal	normal
tr_A0A140KZK7_A0A140KZK7_9CLOT	A0A140KZK7	type	Thermotalea metallivorans.	A0A140KZK7	complement	7				linear	linear	linear	linear	linear	linear	linear	linear	linear
tr_A0A140KZK7_A0A140KZK7_9CLOT	A0A140KZK7	seq_len	Thermotalea metallivorans.	A0A140KZK7	complement	7				32	101	367	161	94	381	144	717	64
tr_A0A140KZK7_A0A140KZK7_9CLOT	A0A140KZK7	taxon_id	Thermotalea metallivorans.	A0A140KZK7	complement	7				520762	520762	520762	520762	520762	520762	520762	520762	520762
tr_A0A140KZK7_A0A140KZK7_9CLOT	A0A140KZK7	anno_status	Thermotalea metallivorans.	A0A140KZK7	complement	7				0	0	0	0	0	0	0	0	0
tr_A0A140KZK7_A0A140KZK7_9CLOT	A0A140KZK7	desc	Thermotalea metallivorans.	A0A140KZK7	complement	7				DUF4234 domain-containing protein	Hydrogen cyanide synthase subunit HcnA	Hydrogen cyanide synthase subunit HcnB	4Fe-4S ferredoxin-type domain-containing protein	Hydrogen cyanide synthase subunit HcnB	Sarcosine oxidase subunit beta	Putative ferredoxin-like protein YdhX	Putative oxidoreductase YdhV	Sulfur carrier protein ThiS
tr_A0A140KZK7_A0A140KZK7_9CLOT	A0A140KZK7	family_desc	Thermotalea metallivorans.	A0A140KZK7	complement	7				DUF4234	Fer2_4	Pyr_redox_2	Fer4_7	SO_alpha_A3	DAO	Fer4;Fer4_4;Fer4_10	AFOR_C;AFOR_N	ThiS
tr_A0A140KZK7_A0A140KZK7_9CLOT	A0A140KZK7	ipro_family_desc	Thermotalea metallivorans.	A0A140KZK7	complement	7				DUF4234	2Fe-2S_ferredoxin-like_sf;2Fe-2S-bd_N	FAD/NAD-binding_dom;FAD/NAD-bd_sf;Metab_Enz_Cyan_OpOx_G3PDH	4Fe4S_Fe-S-bd	SoxA_A3;BFD-like_2Fe2S-bd_dom_sf	FAD-dep_OxRdtase;FAD/NAD-bd_sf	4Fe4S_Fe-S-bd;RnfB_subfamily	OxRdtase_Ald_Fedxn_C;Ald_Fedxn_OxRdtase_N;Ald_Fedxn_OxRdtase_dom2;Ald_Fedxn_OxRdtase_dom3;Tungsten_al_ferr_oxy-like_C;Ald_Fedxn_OxRdtase_N_sf;W-dependent_AOR	ThiS/MoaD-like;Thi_S;Beta-grasp_dom_sf;Mopterin_synth/thiamin_S_b
tr_A0A140KZK7_A0A140KZK7_9CLOT	A0A140KZK7	color	Thermotalea metallivorans.	A0A140KZK7	complement	7				#4750A6	#98FB98	#408000	#C9DC87	#A4B3C6	#FFA089	#4040FF,#004080,#C23B22	#FF0000,#0000FF	#40FF40
tr_A0A140KZK7_A0A140KZK7_9CLOT	A0A140KZK7	group_id	Thermotalea metallivorans.	A0A140KZK7	complement	7				981	981	981	981	981	981	981	981	981
tr_A0A140KZK7_A0A140KZK7_9CLOT	A0A140KZK7	organism	Thermotalea metallivorans.	A0A140KZK7	complement	7											Thermotalea metallivorans.
tr_A0A140KZK7_A0A140KZK7_9CLOT	A0A140KZK7	is_bound	Thermotalea metallivorans.	A0A140KZK7	complement	7											3
tr_A0A140KZK7_A0A140KZK7_9CLOT	A0A140KZK7	evalue	Thermotalea metallivorans.	A0A140KZK7	complement	7
tr_A0A140KZK7_A0A140KZK7_9CLOT	A0A140KZK7	cluster_index	Thermotalea metallivorans.	A0A140KZK7	complement	7											980
tr_A0A1M6K4E4_A0A1M6K4E4_9CLOT	A0A1M6K4E4	sort_key	Geosporobacter subterraneus DSM 17957.	A0A1M6K4E4	normal	7				34021	34031	34032	34033	34034	34035	34036	2298	34037	34022	34023	34024	34025	34026	34027	34028	34029	34030
tr_A0A1M6K4E4_A0A1M6K4E4_9CLOT	A0A1M6K4E4	accession	Geosporobacter subterraneus DSM 17957.	A0A1M6K4E4	normal	7				A0A1M6LS62	A0A1M6K3J3	A0A1M6K3Q5	A0A1M6K3W6	A0A1M6K3Y0	A0A1M6K405	A0A1M6K492	A0A1M6K4E4	A0A1M6K4E8	A0A1M6K4F2	A0A1M6K4E7	A0A1M6K4P5	A0A1M6K4U4	A0A1M6K4M7	A0A1M6K4Z9	A0A1M6K535	A0A1M6K572	A0A1M6K532
tr_A0A1M6K4E4_A0A1M6K4E4_9CLOT	A0A1M6K4E4	id	Geosporobacter subterraneus DSM 17957.	A0A1M6K4E4	normal	7				FQZV01000029	FQZV01000029	FQZV01000029	FQZV01000029	FQZV01000029	FQZV01000029	FQZV01000029	FQZV01000029	FQZV01000029	FQZV01000029	FQZV01000029	FQZV01000029	FQZV01000029	FQZV01000029	FQZV01000029	FQZV01000029	FQZV01000029	FQZV01000029
tr_A0A1M6K4E4_A0A1M6K4E4_9CLOT	A0A1M6K4E4	num	Geosporobacter subterraneus DSM 17957.	A0A1M6K4E4	normal	7				1	2	3	4	5	6	7	8	9	10	11	12	13	14	15	16	17	18
tr_A0A1M6K4E4_A0A1M6K4E4_9CLOT	A0A1M6K4E4	family	Geosporobacter subterraneus DSM 17957.	A0A1M6K4E4	normal	7				none	PF13510	PF07992	PF00037	PF17806	PF01266	PF00037-PF12800-PF12838	PF01314-PF02730	PF02597	PF00171	PF00696	PF03851	PF03483	PF00155	PF00871	none	PF01558	PF01855-PF02775-PF12838
tr_A0A1M6K4E4_A0A1M6K4E4_9CLOT	A0A1M6K4E4	ipro_family	Geosporobacter subterraneus DSM 17957.	A0A1M6K4E4	normal	7				IPR037272	IPR042204-IPR001041-IPR036010	IPR036188-IPR023753-IPR051691	IPR017896	IPR041854-IPR041117	IPR036188-IPR006076	IPR017896-IPR050572	IPR013984-IPR013985-IPR036503-IPR001203-IPR013983-IPR051919-IPR036021	IPR012675-IPR003749-IPR010035-IPR016155	IPR016163-IPR016162-IPR000965-IPR015590-IPR012134-IPR016161	IPR036393-IPR005715-IPR001048-IPR011529-IPR001057-IPR041739	IPR004601-IPR036237	IPR020825-IPR005146	IPR015421-IPR015422-IPR004839-IPR015424	IPR011245-IPR000890-IPR043129	none	IPR002869-IPR019752-IPR052198	IPR009014-IPR002880-IPR011766-IPR017896-IPR017721-IPR045025-IPR029061
tr_A0A1M6K4E4_A0A1M6K4E4_9CLOT	A0A1M6K4E4	start	Geosporobacter subterraneus DSM 17957.	A0A1M6K4E4	normal	7				1	618	920	2050	2540	2820	4130	4600	6786	7358	8609	9489	11441	12249	13529	14630	15481	16052
tr_A0A1M6K4E4_A0A1M6K4E4_9CLOT	A0A1M6K4E4	stop	Geosporobacter subterraneus DSM 17957.	A0A1M6K4E4	normal	7				449	923	2026	2550	2827	3968	4564	6756	6983	8599	9442	10454	12142	13433	14599	15298	16050	17833
tr_A0A1M6K4E4_A0A1M6K4E4_9CLOT	A0A1M6K4E4	rel_start	Geosporobacter subterraneus DSM 17957.	A0A1M6K4E4	normal	7				-4599	-3982	-3680	-2550	-2060	-1780	-470	0	2186	2758	4009	4889	6841	7649	8929	10030	10881	11452
tr_A0A1M6K4E4_A0A1M6K4E4_9CLOT	A0A1M6K4E4	rel_stop	Geosporobacter subterraneus DSM 17957.	A0A1M6K4E4	normal	7				-4151	-3677	-2574	-2050	-1773	-632	-36	2156	2383	3999	4842	5854	7542	8833	9999	10698	11450	13233
tr_A0A1M6K4E4_A0A1M6K4E4_9CLOT	A0A1M6K4E4	direction	Geosporobacter subterraneus DSM 17957.	A0A1M6K4E4	normal	7				normal	normal	normal	normal	normal	normal	normal	normal	normal	normal	normal	complement	complement	complement	complement	complement	complement	complement
tr_A0A1M6K4E4_A0A1M6K4E4_9CLOT	A0A1M6K4E4	type	Geosporobacter subterraneus DSM 17957.	A0A1M6K4E4	normal	7				linear	linear	linear	linear	linear	linear	linear	linear	linear	linear	linear	linear	linear	linear	linear	linear	linear	linear
tr_A0A1M6K4E4_A0A1M6K4E4_9CLOT	A0A1M6K4E4	seq_len	Geosporobacter subterraneus DSM 17957.	A0A1M6K4E4	normal	7				148	100	367	165	94	381	143	717	64	412	276	320	232	393	355	221	188	592
tr_A0A1M6K4E4_A0A1M6K4E4_9CLOT	A0A1M6K4E4	taxon_id	Geosporobacter subterraneus DSM 17957.	A0A1M6K4E4	normal	7				1121919	1121919	1121919	1121919	1121919	1121919	1121919	1121919	1121919	1121919	1121919	1121919	1121919	1121919	1121919	1121919	1121919	1121919
tr_A0A1M6K4E4_A0A1M6K4E4_9CLOT	A0A1M6K4E4	anno_status	Geosporobacter subterraneus DSM 17957.	A0A1M6K4E4	normal	7				0	0	0	0	0	0	0	0	0	0	0	0	0	0	0	0	0	0
tr_A0A1M6K4E4_A0A1M6K4E4_9CLOT	A0A1M6K4E4	desc	Geosporobacter subterraneus DSM 17957.	A0A1M6K4E4	normal	7				Neurotransmitter:Na+ symporter, NSS family	2Fe-2S iron-sulfur cluster binding domain-containing protein	Sarcosine oxidase subunit alpha	4Fe-4S binding domain-containing protein	BFD-like [2Fe-2S] binding domain-containing protein	Sarcosine oxidase subunit beta	Fe-S-cluster-containing dehydrogenase component	Aldehyde:ferredoxin oxidoreductase	Sulfur carrier protein	Gamma-glutamyl phosphate reductase	Glutamate 5-kinase	UV-damage endonuclease	B3/B4 domain-containing protein (DNA/RNA-binding domain of Phe-tRNA-synthetase)	Aminotransferase	Probable butyrate kinase	Mpv17 / PMP22 family protein	Indolepyruvate ferredoxin oxidoreductase beta subunit	Indolepyruvate oxidoreductase subunit IorA
tr_A0A1M6K4E4_A0A1M6K4E4_9CLOT	A0A1M6K4E4	family_desc	Geosporobacter subterraneus DSM 17957.	A0A1M6K4E4	normal	7					Fer2_4	Pyr_redox_2	Fer4	SO_alpha_A3	DAO	Fer4;Fer4_4;Fer4_7	AFOR_C;AFOR_N	ThiS	Aldedh	AA_kinase	UvdE	B3_4	Aminotran_1_2	Acetate_kinase		POR	POR_N;TPP_enzyme_C;Fer4_7
tr_A0A1M6K4E4_A0A1M6K4E4_9CLOT	A0A1M6K4E4	ipro_family_desc	Geosporobacter subterraneus DSM 17957.	A0A1M6K4E4	normal	7				SNS_sf	2Fe-2S_ferredoxin-type;2Fe-2S_ferredoxin-like_sf;2Fe-2S-bd_N	FAD/NAD-binding_dom;FAD/NAD-bd_sf;Metab_Enz_Cyan_OpOx_G3PDH	4Fe4S_Fe-S-bd	SoxA_A3;BFD-like_2Fe2S-bd_dom_sf	FAD-dep_OxRdtase;FAD/NAD-bd_sf	4Fe4S_Fe-S-bd;Fe-S_Ferredoxin	OxRdtase_Ald_Fedxn_C;Ald_Fedxn_OxRdtase_N;Ald_Fedxn_OxRdtase_dom2;Ald_Fedxn_OxRdtase_dom3;Tungsten_al_ferr_oxy-like_C;Ald_Fedxn_OxRdtase_N_sf;W-dependent_AOR	ThiS/MoaD-like;Thi_S;Beta-grasp_dom_sf;Mopterin_synth/thiamin_S_b	GPR_dom;Glu-5-SA_DH;Aldehyde_DH_dom;Ald_DH/histidinol_DH;Ald_DH_N;Ald_DH_C	Asp/Glu/Uridylate_kinase;Glu/AcGlu_kinase;Glu_5kinase/COase_Synthase;Glu_5kinase;AceGlu_kinase-like_sf;G5K_ProB	UvdE;Xyl_isomerase-like_sf	B3/B4_tRNA-bd;Phe-tRNA_synthase-like_B3/B4	Aminotransferase_I/II_large;PyrdxlP-dep_Trfase_major;PyrdxlP-dep_Trfase_small;PyrdxlP-dep_Trfase	Aliphatic_acid_kin_short-chain;Butyrate_kin;ATPase_NBD		Pyrv_flavodox_OxRed_cen;Pyrv/ketoisovalerate_OxRed_cat;IorB_Oxidoreductase	Pyrv_Fd/Flavodoxin_OxRdtase_N;Transketo_C/PFOR_II;TPP_enzyme_TPP-bd;IorA;4Fe4S_Fe-S-bd;THDP-binding;HACL1-like
tr_A0A1M6K4E4_A0A1M6K4E4_9CLOT	A0A1M6K4E4	color	Geosporobacter subterraneus DSM 17957.	A0A1M6K4E4	normal	7				#808000	#98FB98	#408000	#4040FF	#A4B3C6	#FFA089	#4040FF,#004080,#C9DC87	#FF0000,#0000FF	#40FF40	#9932CC	#FFA500	#A7D0DB	#BCB24E	#C00040	#151E2C	#808000	#FFC0CB	#FC74FD,#002E63,#C9DC87
tr_A0A1M6K4E4_A0A1M6K4E4_9CLOT	A0A1M6K4E4	group_id	Geosporobacter subterraneus DSM 17957.	A0A1M6K4E4	normal	7				2298	2298	2298	2298	2298	2298	2298	2298	2298	2298	2298	2298	2298	2298	2298	2298	2298	2298
tr_A0A1M6K4E4_A0A1M6K4E4_9CLOT	A0A1M6K4E4	organism	Geosporobacter subterraneus DSM 17957.	A0A1M6K4E4	normal	7											Geosporobacter subterraneus DSM 17957.
tr_A0A1M6K4E4_A0A1M6K4E4_9CLOT	A0A1M6K4E4	is_bound	Geosporobacter subterraneus DSM 17957.	A0A1M6K4E4	normal	7											1
tr_A0A1M6K4E4_A0A1M6K4E4_9CLOT	A0A1M6K4E4	evalue	Geosporobacter subterraneus DSM 17957.	A0A1M6K4E4	normal	7
tr_A0A1M6K4E4_A0A1M6K4E4_9CLOT	A0A1M6K4E4	cluster_index	Geosporobacter subterraneus DSM 17957.	A0A1M6K4E4	normal	7											2297
tr_R7AIN7_R7AIN7_9CLOT	R7AIN7	sort_key		R7AIN7	complement	7								194820	194819	194818	14980	194828	194827	194826	194825	194824	194823	194822	194821	194817
tr_R7AIN7_R7AIN7_9CLOT	R7AIN7	accession		R7AIN7	complement	7								R7ABR1	R7B3D6	R7B2K2	R7AIN7	R7ABQ6	R7B4H9	R7ABQ0	R7AIM8	R7B2P6	R7B4H5	R7AIM3	R7ABN9	R7B2A9
tr_R7AIN7_R7AIN7_9CLOT	R7AIN7	id		R7AIN7	complement	7								CBHG010000328	CBHG010000328	CBHG010000328	CBHG010000328	CBHG010000328	CBHG010000328	CBHG010000328	CBHG010000328	CBHG010000328	CBHG010000328	CBHG010000328	CBHG010000328	CBHG010000328
tr_R7AIN7_R7AIN7_9CLOT	R7AIN7	num		R7AIN7	complement	7								13	12	11	10	9	8	7	6	5	4	3	2	1
tr_R7AIN7_R7AIN7_9CLOT	R7AIN7	family		R7AIN7	complement	7								none	none	none		none	none	none	none	none	none	none	none	none
tr_R7AIN7_R7AIN7_9CLOT	R7AIN7	ipro_family		R7AIN7	complement	7								none	none	none		none	none	none	none	none	none	none	none	none
tr_R7AIN7_R7AIN7_9CLOT	R7AIN7	start		R7AIN7	complement	7								11310	10844	10458	8232	7995	7219	6421	4016	3700	2116	1812	970	389
tr_R7AIN7_R7AIN7_9CLOT	R7AIN7	stop		R7AIN7	complement	7								11546	11296	10844	10442	8192	7974	7014	6274	3957	3651	2069	1863	700
tr_R7AIN7_R7AIN7_9CLOT	R7AIN7	rel_start		R7AIN7	complement	7								3078	2612	2226	0	-237	-1013	-1811	-4216	-4532	-6116	-6420	-7262	-7843
tr_R7AIN7_R7AIN7_9CLOT	R7AIN7	rel_stop		R7AIN7	complement	7								3314	3064	2612	2210	-40	-258	-1218	-1958	-4275	-4581	-6163	-6369	-7532
tr_R7AIN7_R7AIN7_9CLOT	R7AIN7	direction		R7AIN7	complement	7								normal	normal	normal	normal	normal	normal	normal	normal	complement	complement	normal	complement	normal
tr_R7AIN7_R7AIN7_9CLOT	R7AIN7	type		R7AIN7	complement	7								linear	linear	linear	linear	linear	linear	linear	linear	linear	linear	linear	linear	linear
tr_R7AIN7_R7AIN7_9CLOT	R7AIN7	seq_len		R7AIN7	complement	7								77	149	127	735	64	250	196	751	84	510	84	296	102
tr_R7AIN7_R7AIN7_9CLOT	R7AIN7	taxon_id		R7AIN7	complement	7
tr_R7AIN7_R7AIN7_9CLOT	R7AIN7	anno_status		R7AIN7	complement	7
tr_R7AIN7_R7AIN7_9CLOT	R7AIN7	desc		R7AIN7	complement	7
tr_R7AIN7_R7AIN7_9CLOT	R7AIN7	family_desc		R7AIN7	complement	7
tr_R7AIN7_R7AIN7_9CLOT	R7AIN7	ipro_family_desc		R7AIN7	complement	7
tr_R7AIN7_R7AIN7_9CLOT	R7AIN7	color		R7AIN7	complement	7								#808000	#808000	#808000		#808000	#808000	#808000	#808000	#808000	#808000	#808000	#808000	#808000
tr_R7AIN7_R7AIN7_9CLOT	R7AIN7	group_id		R7AIN7	complement	7								14980	14980	14980	14980	14980	14980	14980	14980	14980	14980	14980	14980	14980
tr_R7AIN7_R7AIN7_9CLOT	R7AIN7	organism		R7AIN7	complement	7
tr_R7AIN7_R7AIN7_9CLOT	R7AIN7	is_bound		R7AIN7	complement	7											3
tr_R7AIN7_R7AIN7_9CLOT	R7AIN7	evalue		R7AIN7	complement	7
tr_R7AIN7_R7AIN7_9CLOT	R7AIN7	cluster_index		R7AIN7	complement	7											14979
tr_A0A101HA14_A0A101HA14_9FIRM	A0A101HA14	sort_key	Clostridiales bacterium 38_11.	A0A101HA14	complement	7	12514	12513	12512	12521	12520	12519	12518	12517	12516	12515	800	12511
tr_A0A101HA14_A0A101HA14_9FIRM	A0A101HA14	accession	Clostridiales bacterium 38_11.	A0A101HA14	complement	7	A0A101H8W8	A0A124FVR9	A0A101H940	A0A101H8W7	A0A101H978	A0A101H946	A0A101H9H2	A0A101H8U9	A0A101HAI9	A0A101H9S3	A0A101HA14	A0A124FVR8
tr_A0A101HA14_A0A101HA14_9FIRM	A0A101HA14	id	Clostridiales bacterium 38_11.	A0A101HA14	complement	7	LGGM01000050	LGGM01000050	LGGM01000050	LGGM01000050	LGGM01000050	LGGM01000050	LGGM01000050	LGGM01000050	LGGM01000050	LGGM01000050	LGGM01000050	LGGM01000050
tr_A0A101HA14_A0A101HA14_9FIRM	A0A101HA14	num	Clostridiales bacterium 38_11.	A0A101HA14	complement	7	12	11	10	9	8	7	6	5	4	3	2	1
tr_A0A101HA14_A0A101HA14_9FIRM	A0A101HA14	family	Clostridiales bacterium 38_11.	A0A101HA14	complement	7	PF01609	PF13240	none	none	PF01966	PF03807-PF14748	PF00749-PF03950-PF20974	PF13679	none	PF00037-PF12798-PF12838	PF01314-PF02730	PF02597
tr_A0A101HA14_A0A101HA14_9FIRM	A0A101HA14	ipro_family	Clostridiales bacterium 38_11.	A0A101HA14	complement	7	IPR002559	IPR026870	none	none	IPR006674	IPR000304-IPR028939-IPR029036-IPR008927-IPR036291	IPR020056-IPR014729-IPR022861-IPR020058-IPR020059-IPR049437-IPR000924-IPR050132-IPR011035-IPR004514	IPR029063-IPR025714	none	IPR017896-IPR050572	IPR013984-IPR013985-IPR036503-IPR001203-IPR013983-IPR051919-IPR036021	IPR012675-IPR003749-IPR016155
tr_A0A101HA14_A0A101HA14_9FIRM	A0A101HA14	start	Clostridiales bacterium 38_11.	A0A101HA14	complement	7	10163	8910	8501	8307	7633	6707	4903	3728	3529	2553	386	117
tr_A0A101HA14_A0A101HA14_9FIRM	A0A101HA14	stop	Clostridiales bacterium 38_11.	A0A101HA14	complement	7	11635	9584	8722	8495	8130	7519	6564	4897	3741	2936	2539	314
tr_A0A101HA14_A0A101HA14_9FIRM	A0A101HA14	rel_start	Clostridiales bacterium 38_11.	A0A101HA14	complement	7	9777	8524	8115	7921	7247	6321	4517	3342	3143	2167	0	-269
tr_A0A101HA14_A0A101HA14_9FIRM	A0A101HA14	rel_stop	Clostridiales bacterium 38_11.	A0A101HA14	complement	7	11249	9198	8336	8109	7744	7133	6178	4511	3355	2550	2153	-72
tr_A0A101HA14_A0A101HA14_9FIRM	A0A101HA14	direction	Clostridiales bacterium 38_11.	A0A101HA14	complement	7	normal	normal	normal	normal	normal	complement	normal	normal	normal	normal	normal	normal
tr_A0A101HA14_A0A101HA14_9FIRM	A0A101HA14	type	Clostridiales bacterium 38_11.	A0A101HA14	complement	7	linear	linear	linear	linear	linear	linear	linear	linear	linear	linear	linear	linear
tr_A0A101HA14_A0A101HA14_9FIRM	A0A101HA14	seq_len	Clostridiales bacterium 38_11.	A0A101HA14	complement	7	489	223	72	61	164	269	552	388	69	126	716	64
tr_A0A101HA14_A0A101HA14_9FIRM	A0A101HA14	taxon_id	Clostridiales bacterium 38_11.	A0A101HA14	complement	7	1641393	1641393	1641393	1641393	1641393	1641393	1641393	1641393	1641393	1641393	1641393	1641393
tr_A0A101HA14_A0A101HA14_9FIRM	A0A101HA14	anno_status	Clostridiales bacterium 38_11.	A0A101HA14	complement	7	0	0	0	0	0	0	0	0	0	0	0	0
tr_A0A101HA14_A0A101HA14_9FIRM	A0A101HA14	desc	Clostridiales bacterium 38_11.	A0A101HA14	complement	7	Transposase, IS4 family	Zinc-ribbon domain-containing protein	Uncharacterized protein	Transposase IS4 family protein	HD domain-containing protein	Pyrroline-5-carboxylate reductase	Glutamine--tRNA ligase	Methyltransferase domain-containing protein	PAS domain-containing protein	4Fe-4S ferredoxin-type domain-containing protein	Tungsten-containing aldehyde ferredoxin oxidoreductase, alpha chain	Thiamine biosynthesis protein ThiS
tr_A0A101HA14_A0A101HA14_9FIRM	A0A101HA14	family_desc	Clostridiales bacterium 38_11.	A0A101HA14	complement	7	DDE_Tnp_1	zinc_ribbon_2			HD	F420_oxidored;P5CR_dimer	tRNA-synt_1c;tRNA-synt_1c_C;tRNA-synt_1c_C2	Methyltransf_32		Fer4;Fer4_3;Fer4_7	AFOR_C;AFOR_N	ThiS
tr_A0A101HA14_A0A101HA14_9FIRM	A0A101HA14	ipro_family_desc	Clostridiales bacterium 38_11.	A0A101HA14	complement	7	Transposase_11	Zinc_ribbon_dom			HD_domain	Pyrroline-COOH_reductase;6-PGluconate_DH-like_C_sf;P5C_Rdtase_cat_N;P5CR_dimer;NAD(P)-bd_dom_sf	Glu/Gln-tRNA-synth;Gln-tRNA-synth;Ribosomal_bL25/Gln-tRNA_synth;Rossmann-like_a/b/a_fold;Rbsml_bL25/Gln-tRNA_synth_N;Glu/Gln-tRNA-synth_Ib_cat-dom;Glu/Gln-tRNA-synth_Ib_codon-bd;Gln_tRNA_ligase_bac;tRNA-synt_1c_C2;Gln/Glu-tRNA_Ligase	Methyltranfer_dom;SAM-dependent_MTases_sf		4Fe4S_Fe-S-bd;Fe-S_Ferredoxin	OxRdtase_Ald_Fedxn_C;Ald_Fedxn_OxRdtase_N;Ald_Fedxn_OxRdtase_dom2;Ald_Fedxn_OxRdtase_dom3;Tungsten_al_ferr_oxy-like_C;Ald_Fedxn_OxRdtase_N_sf;W-dependent_AOR	ThiS/MoaD-like;Beta-grasp_dom_sf;Mopterin_synth/thiamin_S_b
tr_A0A101HA14_A0A101HA14_9FIRM	A0A101HA14	color	Clostridiales bacterium 38_11.	A0A101HA14	complement	7	#8B008B	#B87333	#808000	#808000	#00FFFF	#3A2600,#685AFC	#D19012,#B7D802,#826392	#9D72FC	#808000	#4040FF,#DDAD94,#C9DC87	#FF0000,#0000FF	#40FF40
tr_A0A101HA14_A0A101HA14_9FIRM	A0A101HA14	group_id	Clostridiales bacterium 38_11.	A0A101HA14	complement	7	800	800	800	800	800	800	800	800	800	800	800	800
tr_A0A101HA14_A0A101HA14_9FIRM	A0A101HA14	organism	Clostridiales bacterium 38_11.	A0A101HA14	complement	7											Clostridiales bacterium 38_11.
tr_A0A101HA14_A0A101HA14_9FIRM	A0A101HA14	is_bound	Clostridiales bacterium 38_11.	A0A101HA14	complement	7											1
tr_A0A101HA14_A0A101HA14_9FIRM	A0A101HA14	evalue	Clostridiales bacterium 38_11.	A0A101HA14	complement	7
tr_A0A101HA14_A0A101HA14_9FIRM	A0A101HA14	cluster_index	Clostridiales bacterium 38_11.	A0A101HA14	complement	7											799
tr_A0A1M6PSK0_A0A1M6PSK0_9CLOT	A0A1M6PSK0	sort_key	Paramaledivibacter caminithermalis (strain DSM 15212 / CIP 107654 / DViRD3)	A0A1M6PSK0	complement	7				34182	34181	34180	34179	34178	34177	34176	2307	34175	34174	34173	34172	34171	34170	34169	34168	34167	34166
tr_A0A1M6PSK0_A0A1M6PSK0_9CLOT	A0A1M6PSK0	accession	Paramaledivibacter caminithermalis (strain DSM 15212 / CIP 107654 / DViRD3)	A0A1M6PSK0	complement	7				A0A1M6PT17	A0A1M6PSX3	A0A1M6PST8	A0A1M6PSV1	A0A1M6PSV2	A0A1M6PST5	A0A1M6PSJ0	A0A1M6PSK0	A0A1M6PSH5	A0A1M6PSJ3	A0A1M6PSC9	A0A1M6PS89	A0A1M6PS17	A0A1M6PS29	A0A1M6PRZ8	A0A1M6PS25	A0A1M6PRT5	A0A1M6PRX6
tr_A0A1M6PSK0_A0A1M6PSK0_9CLOT	A0A1M6PSK0	id	Paramaledivibacter caminithermalis (strain DSM 15212 / CIP 107654 / DViRD3)	A0A1M6PSK0	complement	7				FRAG01000026	FRAG01000026	FRAG01000026	FRAG01000026	FRAG01000026	FRAG01000026	FRAG01000026	FRAG01000026	FRAG01000026	FRAG01000026	FRAG01000026	FRAG01000026	FRAG01000026	FRAG01000026	FRAG01000026	FRAG01000026	FRAG01000026	FRAG01000026
tr_A0A1M6PSK0_A0A1M6PSK0_9CLOT	A0A1M6PSK0	num	Paramaledivibacter caminithermalis (strain DSM 15212 / CIP 107654 / DViRD3)	A0A1M6PSK0	complement	7				38	37	36	35	34	33	32	31	30	29	28	27	26	25	24	23	22	21
tr_A0A1M6PSK0_A0A1M6PSK0_9CLOT	A0A1M6PSK0	family	Paramaledivibacter caminithermalis (strain DSM 15212 / CIP 107654 / DViRD3)	A0A1M6PSK0	complement	7				none	PF13510	PF07992	PF12838	PF17806	PF01266	PF00037-PF12838	PF01314-PF02730	PF02597	none	PF01618	PF00691	none	none	PF00072-PF00990	PF00072-PF00486	PF00512-PF00672-PF00989-PF02518-PF16736	PF00672-PF00990
tr_A0A1M6PSK0_A0A1M6PSK0_9CLOT	A0A1M6PSK0	ipro_family	Paramaledivibacter caminithermalis (strain DSM 15212 / CIP 107654 / DViRD3)	A0A1M6PSK0	complement	7				IPR037272	IPR042204-IPR001041-IPR036010	IPR036188-IPR023753-IPR051691	IPR017896	IPR041854-IPR041117	IPR036188-IPR006076	IPR017896-IPR050572	IPR013984-IPR013985-IPR036503-IPR001203-IPR013983-IPR051919-IPR036021	IPR012675-IPR003749-IPR010035-IPR016155	none	IPR002898	IPR036737-IPR006665-IPR050330	none	none	IPR043128-IPR001789-IPR000160-IPR050469-IPR011006-IPR029787	IPR036388-IPR001789-IPR001867-IPR039420-IPR011006	IPR036890-IPR003661-IPR003660-IPR013767-IPR003594-IPR031967-IPR004358-IPR005467-IPR000014-IPR050351-IPR036097-IPR035965	IPR043128-IPR003660-IPR000160-IPR050469-IPR029151-IPR029787
tr_A0A1M6PSK0_A0A1M6PSK0_9CLOT	A0A1M6PSK0	start	Paramaledivibacter caminithermalis (strain DSM 15212 / CIP 107654 / DViRD3)	A0A1M6PSK0	complement	7				49508	48990	47896	47301	46999	45858	44929	42732	42490	42206	40925	39882	39591	39152	37894	37015	35231	33256
tr_A0A1M6PSK0_A0A1M6PSK0_9CLOT	A0A1M6PSK0	stop	Paramaledivibacter caminithermalis (strain DSM 15212 / CIP 107654 / DViRD3)	A0A1M6PSK0	complement	7				49918	49295	48993	47783	47289	47006	45354	44906	42687	42388	41947	40829	39812	39340	38793	37692	37006	34962
tr_A0A1M6PSK0_A0A1M6PSK0_9CLOT	A0A1M6PSK0	rel_start	Paramaledivibacter caminithermalis (strain DSM 15212 / CIP 107654 / DViRD3)	A0A1M6PSK0	complement	7				6776	6258	5164	4569	4267	3126	2197	0	-242	-526	-1807	-2850	-3141	-3580	-4838	-5717	-7501	-9476
tr_A0A1M6PSK0_A0A1M6PSK0_9CLOT	A0A1M6PSK0	rel_stop	Paramaledivibacter caminithermalis (strain DSM 15212 / CIP 107654 / DViRD3)	A0A1M6PSK0	complement	7				7186	6563	6261	5051	4557	4274	2622	2174	-45	-344	-785	-1903	-2920	-3392	-3939	-5040	-5726	-7770
tr_A0A1M6PSK0_A0A1M6PSK0_9CLOT	A0A1M6PSK0	direction	Paramaledivibacter caminithermalis (strain DSM 15212 / CIP 107654 / DViRD3)	A0A1M6PSK0	complement	7				normal	normal	normal	normal	normal	normal	normal	normal	normal	normal	normal	normal	complement	complement	normal	normal	normal	normal
tr_A0A1M6PSK0_A0A1M6PSK0_9CLOT	A0A1M6PSK0	type	Paramaledivibacter caminithermalis (strain DSM 15212 / CIP 107654 / DViRD3)	A0A1M6PSK0	complement	7				linear	linear	linear	linear	linear	linear	linear	linear	linear	linear	linear	linear	linear	linear	linear	linear	linear	linear
tr_A0A1M6PSK0_A0A1M6PSK0_9CLOT	A0A1M6PSK0	seq_len	Paramaledivibacter caminithermalis (strain DSM 15212 / CIP 107654 / DViRD3)	A0A1M6PSK0	complement	7				135	100	364	159	95	381	140	723	64	59	339	314	72	61	298	224	590	567
tr_A0A1M6PSK0_A0A1M6PSK0_9CLOT	A0A1M6PSK0	taxon_id	Paramaledivibacter caminithermalis (strain DSM 15212 / CIP 107654 / DViRD3)	A0A1M6PSK0	complement	7				1121301	1121301	1121301	1121301	1121301	1121301	1121301	1121301	1121301	1121301	1121301	1121301	1121301	1121301	1121301	1121301	1121301	1121301
tr_A0A1M6PSK0_A0A1M6PSK0_9CLOT	A0A1M6PSK0	anno_status	Paramaledivibacter caminithermalis (strain DSM 15212 / CIP 107654 / DViRD3)	A0A1M6PSK0	complement	7				0	0	0	0	0	0	0	0	0	0	0	0	0	0	0	0	0	0
tr_A0A1M6PSK0_A0A1M6PSK0_9CLOT	A0A1M6PSK0	desc	Paramaledivibacter caminithermalis (strain DSM 15212 / CIP 107654 / DViRD3)	A0A1M6PSK0	complement	7				Neurotransmitter:Na+ symporter, NSS family	2Fe-2S iron-sulfur cluster binding domain-containing protein	Sarcosine oxidase subunit alpha	4Fe-4S binding domain-containing protein	BFD-like [2Fe-2S] binding domain-containing protein	Sarcosine oxidase subunit beta	Fe-S-cluster-containing dehydrogenase component	Aldehyde:ferredoxin oxidoreductase	Sulfur carrier protein	Uncharacterized protein	MotA/TolQ/ExbB proton channel family protein	Chemotaxis protein MotB	Small, acid-soluble spore protein gamma-type	Uncharacterized protein	Stage 0 sporulation protein A homolog	Stage 0 sporulation protein A homolog	histidine kinase	Diguanylate cyclase (GGDEF) domain-containing protein
tr_A0A1M6PSK0_A0A1M6PSK0_9CLOT	A0A1M6PSK0	family_desc	Paramaledivibacter caminithermalis (strain DSM 15212 / CIP 107654 / DViRD3)	A0A1M6PSK0	complement	7					Fer2_4	Pyr_redox_2	Fer4_7	SO_alpha_A3	DAO	Fer4;Fer4_7	AFOR_C;AFOR_N	ThiS		MotA_ExbB	OmpA			Response_reg;GGDEF	Response_reg;Trans_reg_C	HisKA;HAMP;PAS;HATPase_c;sCache_like	HAMP;GGDEF
tr_A0A1M6PSK0_A0A1M6PSK0_9CLOT	A0A1M6PSK0	ipro_family_desc	Paramaledivibacter caminithermalis (strain DSM 15212 / CIP 107654 / DViRD3)	A0A1M6PSK0	complement	7				SNS_sf	2Fe-2S_ferredoxin-type;2Fe-2S_ferredoxin-like_sf;2Fe-2S-bd_N	FAD/NAD-binding_dom;FAD/NAD-bd_sf;Metab_Enz_Cyan_OpOx_G3PDH	4Fe4S_Fe-S-bd	SoxA_A3;BFD-like_2Fe2S-bd_dom_sf	FAD-dep_OxRdtase;FAD/NAD-bd_sf	4Fe4S_Fe-S-bd;Fe-S_Ferredoxin	OxRdtase_Ald_Fedxn_C;Ald_Fedxn_OxRdtase_N;Ald_Fedxn_OxRdtase_dom2;Ald_Fedxn_OxRdtase_dom3;Tungsten_al_ferr_oxy-like_C;Ald_Fedxn_OxRdtase_N_sf;W-dependent_AOR	ThiS/MoaD-like;Thi_S;Beta-grasp_dom_sf;Mopterin_synth/thiamin_S_b		MotA_ExbB_proton_chnl	OmpA-like;OmpA-like_sf;Bact_OuterMem_StrucFunc			GGDEF_dom;Sig_transdc_resp-reg_receiver;CheY-like_superfamily;Nucleotide_cyclase;Rev_trsase/Diguanyl_cyclase;Diguanylate_Cyclase	Sig_transdc_resp-reg_receiver;OmpR/PhoB-type_DNA-bd;CheY-like_superfamily;WH-like_DNA-bd_sf;WalR-like	PAS;HATPase_dom;HAMP_dom;HisK_dim/P_dom;Sig_transdc_His_kin-like_C;His_kinase_dom;PAS_fold;PhoR_single_Cache-like_dom;PAS-like_dom_sf;HisK_dim/P_sf;HATPase_C_sf;2-comp_sensor_kinase	GGDEF_dom;HAMP_dom;Sensor-like_sf;Nucleotide_cyclase;Rev_trsase/Diguanyl_cyclase;Diguanylate_Cyclase
tr_A0A1M6PSK0_A0A1M6PSK0_9CLOT	A0A1M6PSK0	color	Paramaledivibacter caminithermalis (strain DSM 15212 / CIP 107654 / DViRD3)	A0A1M6PSK0	complement	7				#808000	#98FB98	#408000	#C9DC87	#A4B3C6	#FFA089	#4040FF,#C9DC87	#FF0000,#0000FF	#40FF40	#808000	#88AEA7	#FE59C2	#808000	#808000	#FA8072,#8040FF	#FA8072,#C0C040	#EE82EE,#C00000,#7FFF00,#006400,#E34234	#C00000,#8040FF
tr_A0A1M6PSK0_A0A1M6PSK0_9CLOT	A0A1M6PSK0	group_id	Paramaledivibacter caminithermalis (strain DSM 15212 / CIP 107654 / DViRD3)	A0A1M6PSK0	complement	7				2307	2307	2307	2307	2307	2307	2307	2307	2307	2307	2307	2307	2307	2307	2307	2307	2307	2307
tr_A0A1M6PSK0_A0A1M6PSK0_9CLOT	A0A1M6PSK0	organism	Paramaledivibacter caminithermalis (strain DSM 15212 / CIP 107654 / DViRD3)	A0A1M6PSK0	complement	7											Paramaledivibacter caminithermalis (strain DSM 15212 / CIP 107654 / DViRD3)
tr_A0A1M6PSK0_A0A1M6PSK0_9CLOT	A0A1M6PSK0	is_bound	Paramaledivibacter caminithermalis (strain DSM 15212 / CIP 107654 / DViRD3)	A0A1M6PSK0	complement	7											2
tr_A0A1M6PSK0_A0A1M6PSK0_9CLOT	A0A1M6PSK0	evalue	Paramaledivibacter caminithermalis (strain DSM 15212 / CIP 107654 / DViRD3)	A0A1M6PSK0	complement	7
tr_A0A1M6PSK0_A0A1M6PSK0_9CLOT	A0A1M6PSK0	cluster_index	Paramaledivibacter caminithermalis (strain DSM 15212 / CIP 107654 / DViRD3)	A0A1M6PSK0	complement	7											2306
tr_A0A1T5JCE1_A0A1T5JCE1_9CLOT	A0A1T5JCE1	sort_key	Maledivibacter halophilus.	A0A1T5JCE1	normal	7	36920	36921	36922	36923	36924	36925	36926	36927	36928	36929	2464	36930	36931	36932	36933	36934	36935	36936	36937	36938	36939
tr_A0A1T5JCE1_A0A1T5JCE1_9CLOT	A0A1T5JCE1	accession	Maledivibacter halophilus.	A0A1T5JCE1	normal	7	A0A1T5JBH1	A0A1T5JBD4	A0A1T5JC35	A0A1T5JBT0	A0A1T5JBR7	A0A1T5JBU4	A0A1T5JBT5	A0A1T5JBU5	A0A1T5JBQ6	A0A1T5JBR3	A0A1T5JCE1	A0A1T5JBG7	A0A1T5JBI3	A0A1T5JBU8	A0A1T5JC05	A0A1T5JCD9	A0A1T5JCA5	A0A1T5JCB3	A0A1T5JC06	A0A1T5JCR2	A0A1T5JCF9
tr_A0A1T5JCE1_A0A1T5JCE1_9CLOT	A0A1T5JCE1	id	Maledivibacter halophilus.	A0A1T5JCE1	normal	7	FUZT01000002	FUZT01000002	FUZT01000002	FUZT01000002	FUZT01000002	FUZT01000002	FUZT01000002	FUZT01000002	FUZT01000002	FUZT01000002	FUZT01000002	FUZT01000002	FUZT01000002	FUZT01000002	FUZT01000002	FUZT01000002	FUZT01000002	FUZT01000002	FUZT01000002	FUZT01000002	FUZT01000002
tr_A0A1T5JCE1_A0A1T5JCE1_9CLOT	A0A1T5JCE1	num	Maledivibacter halophilus.	A0A1T5JCE1	normal	7	210	211	212	213	214	215	216	217	218	219	220	221	222	223	224	225	226	227	228	229	230
tr_A0A1T5JCE1_A0A1T5JCE1_9CLOT	A0A1T5JCE1	family	Maledivibacter halophilus.	A0A1T5JCE1	normal	7	PF02664	PF00158-PF02954-PF13426	PF00209	none	PF13510	PF07992	PF12838	PF17806	PF01266	PF00037-PF12838	PF01314-PF02730	PF02597	none	PF00691	none	PF02834	PF00072-PF00486	PF00512-PF00672-PF00989-PF02518-PF16736	PF07314	none	PF00072-PF00486
tr_A0A1T5JCE1_A0A1T5JCE1_9CLOT	A0A1T5JCE1	ipro_family	Maledivibacter halophilus.	A0A1T5JCE1	normal	7	IPR037005-IPR003815-IPR011249	IPR027417-IPR002078-IPR002197-IPR000014-IPR003593-IPR009057-IPR035965	IPR000175-IPR037272-IPR047218	none	IPR042204-IPR001041-IPR036010	IPR036188-IPR023753-IPR051691	IPR017896	IPR041854-IPR041117	IPR036188-IPR006076	IPR017896	IPR013984-IPR013985-IPR036503-IPR001203-IPR013983-IPR051919-IPR036021	IPR012675-IPR003749-IPR010035-IPR016155	none	IPR036737-IPR006665-IPR050330	none	IPR004175-IPR014051-IPR009097	IPR036388-IPR001789-IPR001867-IPR039420-IPR011006	IPR036890-IPR003661-IPR003660-IPR013767-IPR003594-IPR031967-IPR004358-IPR005467-IPR000014-IPR050351-IPR036097-IPR035965	IPR010178	IPR028994	IPR036388-IPR001789-IPR001867-IPR039420-IPR011006
tr_A0A1T5JCE1_A0A1T5JCE1_9CLOT	A0A1T5JCE1	start	Maledivibacter halophilus.	A0A1T5JCE1	normal	7	263734	264256	266357	268028	268169	268489	269672	270166	270449	272120	272583	274790	275250	276387	277394	277963	278794	279486	281530	282381	283851
tr_A0A1T5JCE1_A0A1T5JCE1_9CLOT	A0A1T5JCE1	stop	Maledivibacter halophilus.	A0A1T5JCE1	normal	7	264186	265638	267859	268129	268492	269586	270154	270456	271597	272542	274760	274987	276272	277313	277630	278505	279477	281261	282222	283733	284546
tr_A0A1T5JCE1_A0A1T5JCE1_9CLOT	A0A1T5JCE1	rel_start	Maledivibacter halophilus.	A0A1T5JCE1	normal	7	-8849	-8327	-6226	-4555	-4414	-4094	-2911	-2417	-2134	-463	0	2207	2667	3804	4811	5380	6211	6903	8947	9798	11268
tr_A0A1T5JCE1_A0A1T5JCE1_9CLOT	A0A1T5JCE1	rel_stop	Maledivibacter halophilus.	A0A1T5JCE1	normal	7	-8397	-6945	-4724	-4454	-4091	-2997	-2429	-2127	-986	-41	2177	2404	3689	4730	5047	5922	6894	8678	9639	11150	11963
tr_A0A1T5JCE1_A0A1T5JCE1_9CLOT	A0A1T5JCE1	direction	Maledivibacter halophilus.	A0A1T5JCE1	normal	7	normal	normal	normal	normal	normal	normal	normal	normal	normal	normal	normal	normal	normal	normal	complement	normal	normal	normal	normal	normal	normal
tr_A0A1T5JCE1_A0A1T5JCE1_9CLOT	A0A1T5JCE1	type	Maledivibacter halophilus.	A0A1T5JCE1	normal	7	linear	linear	linear	linear	linear	linear	linear	linear	linear	linear	linear	linear	linear	linear	linear	linear	linear	linear	linear	linear	linear
tr_A0A1T5JCE1_A0A1T5JCE1_9CLOT	A0A1T5JCE1	seq_len	Maledivibacter halophilus.	A0A1T5JCE1	normal	7	149	459	499	32	106	364	159	95	381	139	724	64	339	307	77	179	226	590	229	449	230
tr_A0A1T5JCE1_A0A1T5JCE1_9CLOT	A0A1T5JCE1	taxon_id	Maledivibacter halophilus.	A0A1T5JCE1	normal	7	36842	36842	36842	36842	36842	36842	36842	36842	36842	36842	36842	36842	36842	36842	36842	36842	36842	36842	36842	36842	36842
tr_A0A1T5JCE1_A0A1T5JCE1_9CLOT	A0A1T5JCE1	anno_status	Maledivibacter halophilus.	A0A1T5JCE1	normal	7	0	0	0	0	0	0	0	0	0	0	0	0	0	0	0	0	0	0	0	0	0
tr_A0A1T5JCE1_A0A1T5JCE1_9CLOT	A0A1T5JCE1	desc	Maledivibacter halophilus.	A0A1T5JCE1	normal	7	S-ribosylhomocysteine lyase	PAS domain S-box-containing protein	Neurotransmitter:Na+ symporter, NSS family	MetS family NSS transporter small subunit	Uncharacterized anaerobic dehydrogenase	Sarcosine oxidase subunit alpha	4Fe-4S binding domain-containing protein	NAD(P)H-nitrite reductase	Sarcosine oxidase subunit beta	Fe-S-cluster-containing dehydrogenase component	Aldehyde:ferredoxin oxidoreductase	Sulfur carrier protein	MotA/TolQ/ExbB proton channel family protein	Chemotaxis protein MotB	Small, acid-soluble spore protein, alpha/beta type	RNA 2',3'-cyclic phosphodiesterase	Stage 0 sporulation protein A homolog	histidine kinase	Integral membrane protein TIGR01906	Repeat domain-containing protein	Stage 0 sporulation protein A homolog
tr_A0A1T5JCE1_A0A1T5JCE1_9CLOT	A0A1T5JCE1	family_desc	Maledivibacter halophilus.	A0A1T5JCE1	normal	7	LuxS	Sigma54_activat;HTH_8;PAS_9	SNF		Fer2_4	Pyr_redox_2	Fer4_7	SO_alpha_A3	DAO	Fer4;Fer4_7	AFOR_C;AFOR_N	ThiS		OmpA		LigT_PEase	Response_reg;Trans_reg_C	HisKA;HAMP;PAS;HATPase_c;sCache_like	DUF1461		Response_reg;Trans_reg_C
tr_A0A1T5JCE1_A0A1T5JCE1_9CLOT	A0A1T5JCE1	ipro_family_desc	Maledivibacter halophilus.	A0A1T5JCE1	normal	7	S-ribosylhomocysteinase;Metalloenz_LuxS/M16;LuxS_sf	PAS;Sigma_54_int;HTH_Fis;AAA+_ATPase;Homeodomain-like_sf;P-loop_NTPase;PAS-like_dom_sf	Na/ntran_symport;SNS_sf;YocR/YhdH-like		2Fe-2S_ferredoxin-type;2Fe-2S_ferredoxin-like_sf;2Fe-2S-bd_N	FAD/NAD-binding_dom;FAD/NAD-bd_sf;Metab_Enz_Cyan_OpOx_G3PDH	4Fe4S_Fe-S-bd	SoxA_A3;BFD-like_2Fe2S-bd_dom_sf	FAD-dep_OxRdtase;FAD/NAD-bd_sf	4Fe4S_Fe-S-bd	OxRdtase_Ald_Fedxn_C;Ald_Fedxn_OxRdtase_N;Ald_Fedxn_OxRdtase_dom2;Ald_Fedxn_OxRdtase_dom3;Tungsten_al_ferr_oxy-like_C;Ald_Fedxn_OxRdtase_N_sf;W-dependent_AOR	ThiS/MoaD-like;Thi_S;Beta-grasp_dom_sf;Mopterin_synth/thiamin_S_b		OmpA-like;OmpA-like_sf;Bact_OuterMem_StrucFunc		RNA_CPDase;Cyclic_Pdiesterase;Phosphoesterase_HXTX	Sig_transdc_resp-reg_receiver;OmpR/PhoB-type_DNA-bd;CheY-like_superfamily;WH-like_DNA-bd_sf;WalR-like	PAS;HATPase_dom;HAMP_dom;HisK_dim/P_dom;Sig_transdc_His_kin-like_C;His_kinase_dom;PAS_fold;PhoR_single_Cache-like_dom;PAS-like_dom_sf;HisK_dim/P_sf;HATPase_C_sf;2-comp_sensor_kinase	Integral_membrane_1906	Integrin_alpha_N	Sig_transdc_resp-reg_receiver;OmpR/PhoB-type_DNA-bd;CheY-like_superfamily;WH-like_DNA-bd_sf;WalR-like
tr_A0A1T5JCE1_A0A1T5JCE1_9CLOT	A0A1T5JCE1	color	Maledivibacter halophilus.	A0A1T5JCE1	normal	7	#B811CD	#FF1493,#1560BD,#B259B2	#48416F	#808000	#98FB98	#408000	#C9DC87	#A4B3C6	#FFA089	#4040FF,#C9DC87	#FF0000,#0000FF	#40FF40	#808000	#FE59C2	#808000	#5B92E5	#FA8072,#C0C040	#EE82EE,#C00000,#7FFF00,#006400,#E34234	#BCB24E	#808000	#FA8072,#C0C040
tr_A0A1T5JCE1_A0A1T5JCE1_9CLOT	A0A1T5JCE1	group_id	Maledivibacter halophilus.	A0A1T5JCE1	normal	7	2464	2464	2464	2464	2464	2464	2464	2464	2464	2464	2464	2464	2464	2464	2464	2464	2464	2464	2464	2464	2464
tr_A0A1T5JCE1_A0A1T5JCE1_9CLOT	A0A1T5JCE1	organism	Maledivibacter halophilus.	A0A1T5JCE1	normal	7											Maledivibacter halophilus.
tr_A0A1T5JCE1_A0A1T5JCE1_9CLOT	A0A1T5JCE1	is_bound	Maledivibacter halophilus.	A0A1T5JCE1	normal	7											0
tr_A0A1T5JCE1_A0A1T5JCE1_9CLOT	A0A1T5JCE1	evalue	Maledivibacter halophilus.	A0A1T5JCE1	normal	7
tr_A0A1T5JCE1_A0A1T5JCE1_9CLOT	A0A1T5JCE1	cluster_index	Maledivibacter halophilus.	A0A1T5JCE1	normal	7											2463
tr_A0A017RRV1_A0A017RRV1_9CLOT	A0A017RRV1	sort_key	Fervidicella metallireducens AeB.	A0A017RRV1	normal	7											5	73	74	75	76	77	78
tr_A0A017RRV1_A0A017RRV1_9CLOT	A0A017RRV1	accession	Fervidicella metallireducens AeB.	A0A017RRV1	normal	7											A0A017RRV1	A0A017RRP5	A0A017RRD3	A0A017RS83	A0A017RTU8	A0A017RRV7	A0A017RRQ2
tr_A0A017RRV1_A0A017RRV1_9CLOT	A0A017RRV1	id	Fervidicella metallireducens AeB.	A0A017RRV1	normal	7											AZQP01000067	AZQP01000067	AZQP01000067	AZQP01000067	AZQP01000067	AZQP01000067	AZQP01000067
tr_A0A017RRV1_A0A017RRV1_9CLOT	A0A017RRV1	num	Fervidicella metallireducens AeB.	A0A017RRV1	normal	7											1	2	3	4	5	6	7
tr_A0A017RRV1_A0A017RRV1_9CLOT	A0A017RRV1	family	Fervidicella metallireducens AeB.	A0A017RRV1	normal	7											PF01314-PF02730	PF02597	none	PF02653	PF02653	PF00005	PF02608
tr_A0A017RRV1_A0A017RRV1_9CLOT	A0A017RRV1	ipro_family	Fervidicella metallireducens AeB.	A0A017RRV1	normal	7											IPR013984-IPR013985-IPR036503-IPR001203-IPR013983-IPR051919-IPR036021	IPR012675-IPR003749-IPR010035-IPR016155	none	IPR001851	IPR001851	IPR027417-IPR003439-IPR050107-IPR003593	IPR003760-IPR050957-IPR028082
tr_A0A017RRV1_A0A017RRV1_9CLOT	A0A017RRV1	start	Fervidicella metallireducens AeB.	A0A017RRV1	normal	7											26	2195	2518	2943	3893	4947	6553
tr_A0A017RRV1_A0A017RRV1_9CLOT	A0A017RRV1	stop	Fervidicella metallireducens AeB.	A0A017RRV1	normal	7											2179	2392	2727	3893	4954	6470	7650
tr_A0A017RRV1_A0A017RRV1_9CLOT	A0A017RRV1	rel_start	Fervidicella metallireducens AeB.	A0A017RRV1	normal	7											0	2169	2492	2917	3867	4921	6527
tr_A0A017RRV1_A0A017RRV1_9CLOT	A0A017RRV1	rel_stop	Fervidicella metallireducens AeB.	A0A017RRV1	normal	7											2153	2366	2701	3867	4928	6444	7624
tr_A0A017RRV1_A0A017RRV1_9CLOT	A0A017RRV1	direction	Fervidicella metallireducens AeB.	A0A017RRV1	normal	7											normal	normal	complement	complement	complement	complement	complement
tr_A0A017RRV1_A0A017RRV1_9CLOT	A0A017RRV1	type	Fervidicella metallireducens AeB.	A0A017RRV1	normal	7											linear	linear	linear	linear	linear	linear	linear
tr_A0A017RRV1_A0A017RRV1_9CLOT	A0A017RRV1	seq_len	Fervidicella metallireducens AeB.	A0A017RRV1	normal	7											716	64	68	315	352	506	364
[truncated: 82,499 more rows]
