# Supplementary material for: Classification of tungsten-containing oxidoreductases provides insights into their biochemical and physiological diversity
Source: Front Microbiol. 2026 Jun 19;17:1849799. doi: 10.3389/fmicb.2026.1849799 (PMC13328260; doi:10.3389/fmicb.2026.1849799)
Supplement: Supplementary file 2 [file Table_2.xlsx]

## Sheet: Unmatched_Tree_Nodes
Tree node ID	Tree node label
tr_G9PWA3_G9PWA3_9BACT	#2
tr_A0A163WS76_A0A163WS76_9BACT	tr A0A163WS76 A0A163WS76 9BACT
tr_A0A1F5NY79_A0A1F5NY79_9BACT	tr A0A1F5NY79 A0A1F5NY79 9BACT
tr_A0A1F3GJH7_A0A1F3GJH7_9BACT	tr A0A1F3GJH7 A0A1F3GJH7 9BACT
tr_A0A1D8GPR3_A0A1D8GPR3_9CLOT	tr A0A1D8GPR3 A0A1D8GPR3 9CLOT
tr_A0A1D8GQI4_A0A1D8GQI4_9CLOT	tr A0A1D8GQI4 A0A1D8GQI4 9CLOT
tr_X1AGJ1_X1AGJ1_9ZZZZ	tr X1AGJ1 X1AGJ1 9ZZZZ
tr_X0ZQM5_X0ZQM5_9ZZZZ	tr X0ZQM5 X0ZQM5 9ZZZZ
tr_X1VR21_X1VR21_9ZZZZ	tr X1VR21 X1VR21 9ZZZZ
tr_X1B265_X1B265_9ZZZZ	tr X1B265 X1B265 9ZZZZ
tr_A0A0F8WUE5_A0A0F8WUE5_9ZZZZ	tr A0A0F8WUE5 A0A0F8WUE5 9ZZZZ
tr_X0W9X2_X0W9X2_9ZZZZ	tr X0W9X2 X0W9X2 9ZZZZ
tr_X1PCR4_X1PCR4_9ZZZZ	tr X1PCR4 X1PCR4 9ZZZZ
tr_A0A1Q7XN13_A0A1Q7XN13_9BACT	tr A0A1Q7XN13 A0A1Q7XN13 9BACT
tr_A0A1Q6ZS69_A0A1Q6ZS69_9BACT	tr A0A1Q6ZS69 A0A1Q6ZS69 9BACT
tr_A0A1Q6V9K9_A0A1Q6V9K9_9BACT	tr A0A1Q6V9K9 A0A1Q6V9K9 9BACT
tr_A0A1Q6VDB4_A0A1Q6VDB4_9BACT	tr A0A1Q6VDB4 A0A1Q6VDB4 9BACT
tr_A0A1Q7I1C7_A0A1Q7I1C7_9BACT	tr A0A1Q7I1C7 A0A1Q7I1C7 9BACT
tr_A0A1F7LFM0_A0A1F7LFM0_9BACT	tr A0A1F7LFM0 A0A1F7LFM0 9BACT
tr_A0A1Q4TCT4_A0A1Q4TCT4_9MYCO	tr A0A1Q4TCT4 A0A1Q4TCT4 9MYCO
tr_A0A132TA73_A0A132TA73_9MYCO	tr A0A132TA73 A0A132TA73 9MYCO
tr_A0A127ATJ7_A0A127ATJ7_9DELT	.
tr_A0A0B3VUB4_A0A0B3VUB4_9FIRM	#21
tr_F9MUJ2_F9MUJ2_9FIRM	#27
tr_A0A1G3MRK0_A0A1G3MRK0_9SPIR	.
tr_A0A1F9NZK1_A0A1F9NZK1_9DELT	.
tr_K0NCN7_K0NCN7_DESTT	tr K0NCN7 K0NCN7 DESTT
tr_A0A1F9PSE4_A0A1F9PSE4_9DELT	tr A0A1F9PSE4 A0A1F9PSE4 9DELT
tr_A0A1F9NTR6_A0A1F9NTR6_9DELT	tr A0A1F9NTR6 A0A1F9NTR6 9DELT
tr_Q67L63_Q67L63_SYMTH	.
tr_E1R7E9_E1R7E9_SEDSS	.
tr_C0Q9I5_C0Q9I5_DESAH	.
tr_A0A133LRT1_A0A133LRT1_9FIRM	#38
tr_A0A1E9DNV8_A0A1E9DNV8_9FIRM	tr A0A1E9DNV8 A0A1E9DNV8 9FIRM
tr_C7HSE4_C7HSE4_9FIRM	tr C7HSE4 C7HSE4 9FIRM
tr_A0A1F0F6Z5_A0A1F0F6Z5_9FIRM	tr A0A1F0F6Z5 A0A1F0F6Z5 9FIRM
tr_A0A1E8REI4_A0A1E8REI4_9FIRM	tr A0A1E8REI4 A0A1E8REI4 9FIRM
tr_A0A1M5V8J7_A0A1M5V8J7_9CLOT	tr A0A1M5V8J7 A0A1M5V8J7 9CLOT
tr_A0A0F2SGH6_A0A0F2SGH6_9FIRM	tr A0A0F2SGH6 A0A0F2SGH6 9FIRM
tr_R6RXU6_R6RXU6_9CLOT	tr R6RXU6 R6RXU6 9CLOT
tr_R6SM84_R6SM84_9FIRM	tr R6SM84 R6SM84 9FIRM
tr_R5B786_R5B786_9CLOT	tr R5B786 R5B786 9CLOT
tr_A0A1I3M880_A0A1I3M880_9FIRM	tr A0A1I3M880 A0A1I3M880 9FIRM
tr_R7PFS1_R7PFS1_9CLOT	tr R7PFS1 R7PFS1 9CLOT
tr_R0CS59_R0CS59_9FIRM	tr R0CS59 R0CS59 9FIRM
tr_A0A0E2HBY4_A0A0E2HBY4_9FIRM	tr A0A0E2HBY4 A0A0E2HBY4 9FIRM
tr_A0A1C7FZE3_A0A1C7FZE3_9FIRM	tr A0A1C7FZE3 A0A1C7FZE3 9FIRM
tr_A0A174KNP6_A0A174KNP6_9FIRM	tr A0A174KNP6 A0A174KNP6 9FIRM
tr_R6JK78_R6JK78_9CLOT	tr R6JK78 R6JK78 9CLOT
tr_A0A0U5KAE2_A0A0U5KAE2_9CLOT	tr A0A0U5KAE2 A0A0U5KAE2 9CLOT
tr_E8WNJ5_E8WNJ5_GEOS8	tr E8WNJ5 E8WNJ5 GEOS8
tr_A0A1E7IFR2_A0A1E7IFR2_9DELT	tr A0A1E7IFR2 A0A1E7IFR2 9DELT
tr_A0A1E7HUR7_A0A1E7HUR7_9DELT	tr A0A1E7HUR7 A0A1E7HUR7 9DELT
tr_A0A1F9SXK8_A0A1F9SXK8_9BACT	tr A0A1F9SXK8 A0A1F9SXK8 9BACT
tr_A8ZTX2_A8ZTX2_DESOH	tr A8ZTX2 A8ZTX2 DESOH
tr_A0A1F6QH17_A0A1F6QH17_9BACT	tr A0A1F6QH17 A0A1F6QH17 9BACT
tr_B8D3Z4_B8D3Z4_DESK1	tr B8D3Z4 B8D3Z4 DESK1
tr_A0A109V5Q9_A0A109V5Q9_9CREN	tr A0A109V5Q9 A0A109V5Q9 9CREN
tr_A0A120K5F2_A0A120K5F2_9ARCH	tr A0A120K5F2 A0A120K5F2 9ARCH
tr_A8MAS5_A8MAS5_CALMQ	tr A8MAS5 A8MAS5 CALMQ
tr_B1YAQ1_B1YAQ1_PYRNV	tr B1YAQ1 B1YAQ1 PYRNV
tr_C5A312_C5A312_THEGJ	tr C5A312 C5A312 THEGJ
tr_A0A127ANS6_A0A127ANS6_9DELT	tr A0A127ANS6 A0A127ANS6 9DELT
tr_X1N1S5_X1N1S5_9ZZZZ	tr X1N1S5 X1N1S5 9ZZZZ
tr_X1S6Z3_X1S6Z3_9ZZZZ	tr X1S6Z3 X1S6Z3 9ZZZZ
tr_X0W5E8_X0W5E8_9ZZZZ	tr X0W5E8 X0W5E8 9ZZZZ
tr_A0A0P6UYN6_A0A0P6UYN6_9EURY	tr A0A0P6UYN6 A0A0P6UYN6 9EURY
tr_A0A0E3REN2_A0A0E3REN2_METMZ	tr A0A0E3REN2 A0A0E3REN2 METMZ
tr_D7CLA6_D7CLA6_SYNLT	tr D7CLA6 D7CLA6 SYNLT
tr_A0A1D8GP58_A0A1D8GP58_9CLOT	tr A0A1D8GP58 A0A1D8GP58 9CLOT
tr_B1I102_B1I102_DESAP	tr B1I102 B1I102 DESAP
tr_B5Y6G5_B5Y6G5_COPPD	tr B5Y6G5 B5Y6G5 COPPD
tr_E4Q577_E4Q577_CALOW	tr E4Q577 E4Q577 CALOW
tr_A0A1M6FNW8_A0A1M6FNW8_DESDE	tr A0A1M6FNW8 A0A1M6FNW8 DESDE
tr_A0A0E0T020_A0A0E0T020_DESVR	tr A0A0E0T020 A0A0E0T020 DESVR
tr_E8RJD3_E8RJD3_DESPD	tr E8RJD3 E8RJD3 DESPD
tr_A0A0S8J2W6_A0A0S8J2W6_9BACT	tr A0A0S8J2W6 A0A0S8J2W6 9BACT
tr_A0A0S7WF24_A0A0S7WF24_9BACT	tr A0A0S7WF24 A0A0S7WF24 9BACT
tr_Q747Z2_Q747Z2_GEOSL	tr Q747Z2 Q747Z2 GEOSL
tr_A0A0D5N6A9_A0A0D5N6A9_GEOSN	tr A0A0D5N6A9 A0A0D5N6A9 GEOSN
tr_E8WHI4_E8WHI4_GEOS8	tr E8WHI4 E8WHI4 GEOS8
tr_A0A1F8Q5I1_A0A1F8Q5I1_9CHLR	tr A0A1F8Q5I1 A0A1F8Q5I1 9CHLR
tr_A0A1F9B790_A0A1F9B790_9DELT	tr A0A1F9B790 A0A1F9B790 9DELT
tr_A0A1F5DJQ8_A0A1F5DJQ8_9ARCH	tr A0A1F5DJQ8 A0A1F5DJQ8 9ARCH
tr_X1U4X4_X1U4X4_9ZZZZ	tr X1U4X4 X1U4X4 9ZZZZ
tr_H6WNQ8_H6WNQ8_9ACTN	tr H6WNQ8 H6WNQ8 9ACTN
tr_T4BL58_T4BL58_CLODI	tr T4BL58 T4BL58 CLODI
tr_A0A096LDK4_A0A096LDK4_9ACTN	tr A0A096LDK4 A0A096LDK4 9ACTN
tr_A0A0A0DK81_A0A0A0DK81_9SPIO	tr A0A0A0DK81 A0A0A0DK81 9SPIO
tr_A8GZ52_A8GZ52_SHEPA	tr A8GZ52 A8GZ52 SHEPA
tr_X0V1I9_X0V1I9_9ZZZZ	tr X0V1I9 X0V1I9 9ZZZZ
tr_X0WXP5_X0WXP5_9ZZZZ	tr X0WXP5 X0WXP5 9ZZZZ
tr_A8MIP7_A8MIP7_ALKOO	tr A8MIP7 A8MIP7 ALKOO
tr_A8MIP4_A8MIP4_ALKOO	tr A8MIP4 A8MIP4 ALKOO
tr_B0TSU2_B0TSU2_SHEHH	tr B0TSU2 B0TSU2 SHEHH
tr_A0A1S2AUP5_A0A1S2AUP5_9GAMM	tr A0A1S2AUP5 A0A1S2AUP5 9GAMM
tr_I4C504_I4C504_DESTA	tr I4C504 I4C504 DESTA
tr_S3BG83_S3BG83_9BURK	tr S3BG83 S3BG83 9BURK
tr_A0A1S9CKM8_A0A1S9CKM8_9FIRM	tr A0A1S9CKM8 A0A1S9CKM8 9FIRM
tr_T4BVK7_T4BVK7_CLODI	tr T4BVK7 T4BVK7 CLODI
tr_A0A096LM51_A0A096LM51_9ACTN	tr A0A096LM51 A0A096LM51 9ACTN
tr_S6CDT6_S6CDT6_9ACTN	tr S6CDT6 S6CDT6 9ACTN
tr_A0A0V9GXD0_A0A0V9GXD0_PROMI	tr A0A0V9GXD0 A0A0V9GXD0 PROMI
tr_A0A1F2JYL3_A0A1F2JYL3_9GAMM	tr A0A1F2JYL3 A0A1F2JYL3 9GAMM
tr_C2LNE1_C2LNE1_PROMI	tr C2LNE1 C2LNE1 PROMI
tr_A0A1B7JKU0_A0A1B7JKU0_PROHU	tr A0A1B7JKU0 A0A1B7JKU0 PROHU
tr_A0A0G4Q9C1_A0A0G4Q9C1_PROVU	tr A0A0G4Q9C1 A0A0G4Q9C1 PROVU
tr_A0A094T878_A0A094T878_PROVU	tr A0A094T878 A0A094T878 PROVU
tr_V6MNU7_V6MNU7_PROHU	tr V6MNU7 V6MNU7 PROHU
tr_A0A1D3DGK9_A0A1D3DGK9_9ENTR	tr A0A1D3DGK9 A0A1D3DGK9 9ENTR
tr_A0A1E5N876_A0A1E5N876_9ENTR	tr A0A1E5N876 A0A1E5N876 9ENTR
tr_A0A1D2PZQ2_A0A1D2PZQ2_9ENTR	tr A0A1D2PZQ2 A0A1D2PZQ2 9ENTR
tr_M0QAL6_M0QAL6_EDWTA	tr M0QAL6 M0QAL6 EDWTA
tr_A0A1C3S2A8_A0A1C3S2A8_CITFR	tr A0A1C3S2A8 A0A1C3S2A8 CITFR
tr_A0A1G5S8K1_A0A1G5S8K1_CITFR	tr A0A1G5S8K1 A0A1G5S8K1 CITFR
tr_A0A090TVR1_A0A090TVR1_9ENTR	tr A0A090TVR1 A0A090TVR1 9ENTR
tr_A0A100VAX7_A0A100VAX7_SALCE	tr A0A100VAX7 A0A100VAX7 SALCE
tr_A0A023VCY1_A0A023VCY1_CITFR	tr A0A023VCY1 A0A023VCY1 CITFR
tr_A0A0J1KBC4_A0A0J1KBC4_9ENTR	tr A0A0J1KBC4 A0A0J1KBC4 9ENTR
tr_I6HD96_I6HD96_SHIFL	tr I6HD96 I6HD96 SHIFL
tr_A0A0A1RM25_A0A0A1RM25_9ENTR	tr A0A0A1RM25 A0A0A1RM25 9ENTR
tr_A0A1C0NZD4_A0A1C0NZD4_CITFR	tr A0A1C0NZD4 A0A1C0NZD4 CITFR
tr_A0A156FE68_A0A156FE68_ENTCL	tr A0A156FE68 A0A156FE68 ENTCL
tr_A0A0J0ISM0_A0A0J0ISM0_9ENTR	tr A0A0J0ISM0 A0A0J0ISM0 9ENTR
tr_A0A1R0FP82_A0A1R0FP82_CITBR	tr A0A1R0FP82 A0A1R0FP82 CITBR
tr_A0A0F5SJ98_A0A0F5SJ98_CITAM	tr A0A0F5SJ98 A0A0F5SJ98 CITAM
tr_W1G341_W1G341_ECOLX	tr W1G341 W1G341 ECOLX
tr_A0A1B2JUW0_A0A1B2JUW0_CITFR	tr A0A1B2JUW0 A0A1B2JUW0 CITFR
tr_A0A0J1KT71_A0A0J1KT71_9ENTR	tr A0A0J1KT71 A0A0J1KT71 9ENTR
tr_A0A0D7M1E6_A0A0D7M1E6_CITFR	tr A0A0D7M1E6 A0A0D7M1E6 CITFR
tr_A0A1J8JIS2_A0A1J8JIS2_CITFR	tr A0A1J8JIS2 A0A1J8JIS2 CITFR
tr_A0A0P8HSG8_A0A0P8HSG8_CITFR	tr A0A0P8HSG8 A0A0P8HSG8 CITFR
tr_A0A1F2JEF2_A0A1F2JEF2_9ENTR	tr A0A1F2JEF2 A0A1F2JEF2 9ENTR
tr_A0A090U893_A0A090U893_9ENTR	tr A0A090U893 A0A090U893 9ENTR
tr_A0A064D3G7_A0A064D3G7_9ENTR	tr A0A064D3G7 A0A064D3G7 9ENTR
tr_A0A140T5R3_A0A140T5R3_CITAM	tr A0A140T5R3 A0A140T5R3 CITAM
tr_A0A0M3EE49_A0A0M3EE49_VIBPH	tr A0A0M3EE49 A0A0M3EE49 VIBPH
tr_A0A070SU15_A0A070SU15_ECOLX	tr A0A070SU15 A0A070SU15 ECOLX
tr_T9A1P8_T9A1P8_ECOLX	tr T9A1P8 T9A1P8 ECOLX
tr_V2R1M6_V2R1M6_ECOLX	tr V2R1M6 V2R1M6 ECOLX
tr_L2UYE0_L2UYE0_ECOLX	tr L2UYE0 L2UYE0 ECOLX
tr_A0A017IHZ4_A0A017IHZ4_ECOLX	tr A0A017IHZ4 A0A017IHZ4 ECOLX
tr_S0WL81_S0WL81_9ESCH	tr S0WL81 S0WL81 9ESCH
tr_R8YQ56_R8YQ56_ECOLX	tr R8YQ56 R8YQ56 ECOLX
tr_T8J931_T8J931_ECOLX	tr T8J931 T8J931 ECOLX
tr_S0TYQ4_S0TYQ4_9ESCH	tr S0TYQ4 S0TYQ4 9ESCH
tr_A0A1E3N4Y7_A0A1E3N4Y7_9ENTR	tr A0A1E3N4Y7 A0A1E3N4Y7 9ENTR
tr_A0A0L7AE06_A0A0L7AE06_ECOLX	tr A0A0L7AE06 A0A0L7AE06 ECOLX
tr_I2RI05_I2RI05_ECOLX	tr I2RI05 I2RI05 ECOLX
tr_E9YNL4_E9YNL4_ECOLX	tr E9YNL4 E9YNL4 ECOLX
tr_A0A1Q6BG57_A0A1Q6BG57_ECOLX	tr A0A1Q6BG57 A0A1Q6BG57 ECOLX
tr_A0A073URT4_A0A073URT4_ECOLX	tr A0A073URT4 A0A073URT4 ECOLX
tr_A0A073HEC9_A0A073HEC9_ECOLX	tr A0A073HEC9 A0A073HEC9 ECOLX
tr_A0A1R1TYI8_A0A1R1TYI8_ECOLX	tr A0A1R1TYI8 A0A1R1TYI8 ECOLX
tr_A0A0G3JC12_A0A0G3JC12_ECOLX	tr A0A0G3JC12 A0A0G3JC12 ECOLX
tr_T6HNM1_T6HNM1_ECOLX	tr T6HNM1 T6HNM1 ECOLX
tr_L3P5F9_L3P5F9_ECOLX	tr L3P5F9 L3P5F9 ECOLX
tr_W0B0X9_W0B0X9_9ESCH	tr W0B0X9 W0B0X9 9ESCH
tr_A0A0S3N9Z7_A0A0S3N9Z7_9ESCH	tr A0A0S3N9Z7 A0A0S3N9Z7 9ESCH
tr_A0A0K3XHL2_A0A0K3XHL2_ECOLX	tr A0A0K3XHL2 A0A0K3XHL2 ECOLX
tr_A0A0G3IW15_A0A0G3IW15_ECOLX	tr A0A0G3IW15 A0A0G3IW15 ECOLX
tr_B7MA25_B7MA25_ECO45	tr B7MA25 B7MA25 ECO45
tr_A0A062YC80_A0A062YC80_ECOLX	tr A0A062YC80 A0A062YC80 ECOLX
tr_D7ZLM1_D7ZLM1_ECOLX	tr D7ZLM1 D7ZLM1 ECOLX
tr_V6FLD9_V6FLD9_ECOLX	tr V6FLD9 V6FLD9 ECOLX
tr_A0A0G3K2X8_A0A0G3K2X8_ECOLX	tr A0A0G3K2X8 A0A0G3K2X8 ECOLX
tr_A0A167BNH9_A0A167BNH9_ECOLX	tr A0A167BNH9 A0A167BNH9 ECOLX
tr_D7XFN6_D7XFN6_ECOLX	tr D7XFN6 D7XFN6 ECOLX
tr_A0A148HAV7_A0A148HAV7_ECOLX	tr A0A148HAV7 A0A148HAV7 ECOLX
tr_S0Y2H5_S0Y2H5_ECOLX	tr S0Y2H5 S0Y2H5 ECOLX
tr_S0YWZ0_S0YWZ0_ECOLX	tr S0YWZ0 S0YWZ0 ECOLX
tr_T6MBI7_T6MBI7_ECOLX	tr T6MBI7 T6MBI7 ECOLX
tr_A0A1E2VT69_A0A1E2VT69_9ENTR	tr A0A1E2VT69 A0A1E2VT69 9ENTR
tr_U9YS12_U9YS12_ECOLX	tr U9YS12 U9YS12 ECOLX
tr_T5UX03_T5UX03_ECOLX	tr T5UX03 T5UX03 ECOLX
tr_A0A1M2F4G6_A0A1M2F4G6_ECOLX	tr A0A1M2F4G6 A0A1M2F4G6 ECOLX
tr_L3QKX4_L3QKX4_ECOLX	tr L3QKX4 L3QKX4 ECOLX
tr_V8KET8_V8KET8_ECOLX	tr V8KET8 V8KET8 ECOLX
tr_T6ALV7_T6ALV7_ECOLX	tr T6ALV7 T6ALV7 ECOLX
tr_L2XLY9_L2XLY9_ECOLX	tr L2XLY9 L2XLY9 ECOLX
tr_S0VIF2_S0VIF2_ECOLX	tr S0VIF2 S0VIF2 ECOLX
tr_V2T0F5_V2T0F5_ECOLX	tr V2T0F5 V2T0F5 ECOLX
tr_A0A064TLU9_A0A064TLU9_ECOLX	tr A0A064TLU9 A0A064TLU9 ECOLX
tr_A0A1Q9IPP5_A0A1Q9IPP5_ECOLX	tr A0A1Q9IPP5 A0A1Q9IPP5 ECOLX
tr_A0A0V9S4W1_A0A0V9S4W1_ECOLX	tr A0A0V9S4W1 A0A0V9S4W1 ECOLX
tr_A0A029ITN2_A0A029ITN2_ECOLX	tr A0A029ITN2 A0A029ITN2 ECOLX
tr_A0A029HYV9_A0A029HYV9_ECOLX	tr A0A029HYV9 A0A029HYV9 ECOLX
tr_A0A0W3CV16_A0A0W3CV16_ESCFE	tr A0A0W3CV16 A0A0W3CV16 ESCFE
tr_B7US12_B7US12_ECO27	tr B7US12 B7US12 ECO27
tr_H4IBF3_H4IBF3_ECOLX	tr H4IBF3 H4IBF3 ECOLX
tr_H4KGZ2_H4KGZ2_ECOLX	tr H4KGZ2 H4KGZ2 ECOLX
tr_H4LC59_H4LC59_ECOLX	tr H4LC59 H4LC59 ECOLX
tr_H4IRY7_H4IRY7_ECOLX	tr H4IRY7 H4IRY7 ECOLX
tr_H4J8L1_H4J8L1_ECOLX	tr H4J8L1 H4J8L1 ECOLX
tr_E3XNI9_E3XNI9_ECOLX	tr E3XNI9 E3XNI9 ECOLX
tr_A0A026UFA8_A0A026UFA8_ECOLX	tr A0A026UFA8 A0A026UFA8 ECOLX
tr_A0A181WQR3_A0A181WQR3_KLEOX	tr A0A181WQR3 A0A181WQR3 KLEOX
tr_A0A0E0V5C0_A0A0E0V5C0_ECOLX	tr A0A0E0V5C0 A0A0E0V5C0 ECOLX
tr_W8ZSJ4_W8ZSJ4_ECOLX	tr W8ZSJ4 W8ZSJ4 ECOLX
tr_V0UMK0_V0UMK0_ECOLX	tr V0UMK0 V0UMK0 ECOLX
tr_A0A026V1K9_A0A026V1K9_ECOLX	tr A0A026V1K9 A0A026V1K9 ECOLX
tr_S1H6W7_S1H6W7_ECOLX	tr S1H6W7 S1H6W7 ECOLX
tr_S1DVA9_S1DVA9_ECOLX	tr S1DVA9 S1DVA9 ECOLX
tr_A0A125X3N8_A0A125X3N8_ECOLX	tr A0A125X3N8 A0A125X3N8 ECOLX
tr_A0A0J2EGT7_A0A0J2EGT7_ECOLX	tr A0A0J2EGT7 A0A0J2EGT7 ECOLX
tr_A0A0N8KSD6_A0A0N8KSD6_ECOLX	tr A0A0N8KSD6 A0A0N8KSD6 ECOLX
tr_A0A1S8YWD6_A0A1S8YWD6_ECOLX	tr A0A1S8YWD6 A0A1S8YWD6 ECOLX
tr_A0A025CR46_A0A025CR46_ECOLX	tr A0A025CR46 A0A025CR46 ECOLX
tr_A0A023YXN3_A0A023YXN3_ECOLX	tr A0A023YXN3 A0A023YXN3 ECOLX
tr_B6IBB1_B6IBB1_ECOSE	tr B6IBB1 B6IBB1 ECOSE
tr_I2SSS1_I2SSS1_ECOLX	tr I2SSS1 I2SSS1 ECOLX
tr_E7TI03_E7TI03_SHIFL	tr E7TI03 E7TI03 SHIFL
tr_A0A1C7CY61_A0A1C7CY61_ECOLX	tr A0A1C7CY61 A0A1C7CY61 ECOLX
tr_I2WTH9_I2WTH9_ECOLX	tr I2WTH9 I2WTH9 ECOLX
tr_A0A0I2EYH9_A0A0I2EYH9_SHISO	tr A0A0I2EYH9 A0A0I2EYH9 SHISO
tr_F4SK13_F4SK13_ECOLX	tr F4SK13 F4SK13 ECOLX
tr_D3QU28_D3QU28_ECOCB	tr D3QU28 D3QU28 ECOCB
tr_A0A0K4FX29_A0A0K4FX29_ECOLX	tr A0A0K4FX29 A0A0K4FX29 ECOLX
tr_A0A0F6F717_A0A0F6F717_ECO57	tr A0A0F6F717 A0A0F6F717 ECO57
tr_L9I974_L9I974_ECOLX	tr L9I974 L9I974 ECOLX
tr_A0A0F6C4W3_A0A0F6C4W3_ECOLX	tr A0A0F6C4W3 A0A0F6C4W3 ECOLX
tr_N3FG91_N3FG91_ECOLX	tr N3FG91 N3FG91 ECOLX
tr_M9G3D2_M9G3D2_ECOLX	tr M9G3D2 M9G3D2 ECOLX
tr_M9L268_M9L268_ECOLX	tr M9L268 M9L268 ECOLX
tr_N4NP40_N4NP40_ECOLX	tr N4NP40 N4NP40 ECOLX
tr_A0A080F997_A0A080F997_ECOLX	tr A0A080F997 A0A080F997 ECOLX
tr_A0A0K3ZNP2_A0A0K3ZNP2_ECOLX	tr A0A0K3ZNP2 A0A0K3ZNP2 ECOLX
tr_A0A024KWW2_A0A024KWW2_ECOLX	tr A0A024KWW2 A0A024KWW2 ECOLX
tr_W1AQF6_W1AQF6_KLEPN	tr W1AQF6 W1AQF6 KLEPN
tr_F3WIH4_F3WIH4_9ENTR	tr F3WIH4 F3WIH4 9ENTR
tr_A0A085NZ97_A0A085NZ97_ECOLX	tr A0A085NZ97 A0A085NZ97 ECOLX
tr_T9SPV1_T9SPV1_ECOLX	tr T9SPV1 T9SPV1 ECOLX
tr_A0A0F6MDC0_A0A0F6MDC0_SHIFL	tr A0A0F6MDC0 A0A0F6MDC0 SHIFL
tr_F5N1U8_F5N1U8_SHIFL	tr F5N1U8 F5N1U8 SHIFL
tr_I6H3L6_I6H3L6_SHIFL	tr I6H3L6 I6H3L6 SHIFL
tr_I6BTB7_I6BTB7_SHIFL	tr I6BTB7 I6BTB7 SHIFL
tr_A0A069XP52_A0A069XP52_ECOLX	tr A0A069XP52 A0A069XP52 ECOLX
tr_S1HX83_S1HX83_ECOLX	tr S1HX83 S1HX83 ECOLX
tr_A0A070V2D4_A0A070V2D4_ECOLX	tr A0A070V2D4 A0A070V2D4 ECOLX
tr_H4UJH0_H4UJH0_ECOLX	tr H4UJH0 H4UJH0 ECOLX
tr_I2XER1_I2XER1_ECOLX	tr I2XER1 I2XER1 ECOLX
tr_L4VHU9_L4VHU9_ECOLX	tr L4VHU9 L4VHU9 ECOLX
tr_G0F3G0_G0F3G0_ECOLX	tr G0F3G0 G0F3G0 ECOLX
tr_A0A074IK17_A0A074IK17_ECOLX	tr A0A074IK17 A0A074IK17 ECOLX
tr_J2ZEP1_J2ZEP1_SHISO	tr J2ZEP1 J2ZEP1 SHISO
tr_Q3Z226_Q3Z226_SHISS	tr Q3Z226 Q3Z226 SHISS
tr_M9H5L8_M9H5L8_ECOLX	tr M9H5L8 M9H5L8 ECOLX
tr_A0A0M7PCB9_A0A0M7PCB9_9BURK	tr A0A0M7PCB9 A0A0M7PCB9 9BURK
tr_A0A142H3B8_A0A142H3B8_9ENTR	tr A0A142H3B8 A0A142H3B8 9ENTR
tr_L3CC69_L3CC69_ECOLX	tr L3CC69 L3CC69 ECOLX
tr_A0A0I1FSD8_A0A0I1FSD8_SHISO	tr A0A0I1FSD8 A0A0I1FSD8 SHISO
tr_A0A1R1VEJ0_A0A1R1VEJ0_ECOLX	tr A0A1R1VEJ0 A0A1R1VEJ0 ECOLX
tr_A0A1R1TZD6_A0A1R1TZD6_ECOLX	tr A0A1R1TZD6 A0A1R1TZD6 ECOLX
tr_A0A1R1UYL0_A0A1R1UYL0_ECOLX	tr A0A1R1UYL0 A0A1R1UYL0 ECOLX
tr_A0A029KTV6_A0A029KTV6_ECOLX	tr A0A029KTV6 A0A029KTV6 ECOLX
tr_A0A0L6XXS2_A0A0L6XXS2_ECOLX	tr A0A0L6XXS2 A0A0L6XXS2 ECOLX
tr_V0ZVS6_V0ZVS6_ECOLX	tr V0ZVS6 V0ZVS6 ECOLX
tr_B3X5Q6_B3X5Q6_9ENTR	tr B3X5Q6 B3X5Q6 9ENTR
tr_F3V5V4_F3V5V4_SHIDY	tr F3V5V4 F3V5V4 SHIDY
tr_A0A1S9KCJ3_A0A1S9KCJ3_SHIDY	tr A0A1S9KCJ3 A0A1S9KCJ3 SHIDY
tr_A0A070CIF2_A0A070CIF2_ECOLX	tr A0A070CIF2 A0A070CIF2 ECOLX
tr_A0A0E2TPZ0_A0A0E2TPZ0_ECOLX	tr A0A0E2TPZ0 A0A0E2TPZ0 ECOLX
tr_I2S3G6_I2S3G6_ECOLX	tr I2S3G6 I2S3G6 ECOLX
tr_A0A070D0V8_A0A070D0V8_ECOLX	tr A0A070D0V8 A0A070D0V8 ECOLX
tr_E7SW31_E7SW31_9ENTR	tr E7SW31 E7SW31 9ENTR
tr_A0A073GFK5_A0A073GFK5_ECOLX	tr A0A073GFK5 A0A073GFK5 ECOLX
tr_A0A1R1V1R3_A0A1R1V1R3_ECOLX	tr A0A1R1V1R3 A0A1R1V1R3 ECOLX
tr_A0A1Q4PNR6_A0A1Q4PNR6_ECOLX	tr A0A1Q4PNR6 A0A1Q4PNR6 ECOLX
tr_T9DBJ1_T9DBJ1_ECOLX	tr T9DBJ1 T9DBJ1 ECOLX
tr_A0A1S6TBE7_A0A1S6TBE7_ECOLX	tr A0A1S6TBE7 A0A1S6TBE7 ECOLX
tr_I6DEF6_I6DEF6_SHIBO	tr I6DEF6 I6DEF6 SHIBO
tr_D6HXF6_D6HXF6_ECOLX	tr D6HXF6 D6HXF6 ECOLX
tr_A0A080G233_A0A080G233_ECOLX	tr A0A080G233 A0A080G233 ECOLX
tr_A0A074I2T5_A0A074I2T5_ECOLX	tr A0A074I2T5 A0A074I2T5 ECOLX
tr_V6FRA6_V6FRA6_ECOLX	tr V6FRA6 V6FRA6 ECOLX
tr_A0A1H0EVH5_A0A1H0EVH5_SHISO	tr A0A1H0EVH5 A0A1H0EVH5 SHISO
tr_E0IXM3_E0IXM3_ECOLW	tr E0IXM3 E0IXM3 ECOLW
tr_A0A073F943_A0A073F943_ECOLX	tr A0A073F943 A0A073F943 ECOLX
tr_K0X6A7_K0X6A7_SHIFL	tr K0X6A7 K0X6A7 SHIFL
tr_A0A1S9IWH3_A0A1S9IWH3_SHIBO	tr A0A1S9IWH3 A0A1S9IWH3 SHIBO
tr_E7SMA3_E7SMA3_SHIDY	tr E7SMA3 E7SMA3 SHIDY
tr_A0A1R1TXL7_A0A1R1TXL7_ECOLX	tr A0A1R1TXL7 A0A1R1TXL7 ECOLX
tr_A0A070ETP3_A0A070ETP3_ECOLX	tr A0A070ETP3 A0A070ETP3 ECOLX
tr_S1I7H9_S1I7H9_ECOLX	tr S1I7H9 S1I7H9 ECOLX
tr_I0VME3_I0VME3_ECOLX	tr I0VME3 I0VME3 ECOLX
tr_A0A0E1L820_A0A0E1L820_ECOLX	tr A0A0E1L820 A0A0E1L820 ECOLX
tr_A0A0V7WPP8_A0A0V7WPP8_ECOLX	tr A0A0V7WPP8 A0A0V7WPP8 ECOLX
tr_A0A1D7PND1_A0A1D7PND1_ECOLX	tr A0A1D7PND1 A0A1D7PND1 ECOLX
tr_A0A0K5SFN7_A0A0K5SFN7_ECOLX	tr A0A0K5SFN7 A0A0K5SFN7 ECOLX
tr_A0A0E0TYS2_A0A0E0TYS2_ECOLX	tr A0A0E0TYS2 A0A0E0TYS2 ECOLX
tr_A0A027TZH4_A0A027TZH4_ECOLX	tr A0A027TZH4 A0A027TZH4 ECOLX
tr_A0A1R1SUH3_A0A1R1SUH3_ECOLX	tr A0A1R1SUH3 A0A1R1SUH3 ECOLX
tr_A0A028AKU6_A0A028AKU6_ECOLX	tr A0A028AKU6 A0A028AKU6 ECOLX
tr_C8UB93_C8UB93_ECO1A	tr C8UB93 C8UB93 ECO1A
tr_J7RTK4_J7RTK4_ECOLX	tr J7RTK4 J7RTK4 ECOLX
tr_K4VTW9_K4VTW9_ECOLX	tr K4VTW9 K4VTW9 ECOLX
tr_A0A0A8U8U0_A0A0A8U8U0_ECOLX	tr A0A0A8U8U0 A0A0A8U8U0 ECOLX
tr_A0A028EBK4_A0A028EBK4_ECOLX	tr A0A028EBK4 A0A028EBK4 ECOLX
tr_I2WE19_I2WE19_ECOLX	tr I2WE19 I2WE19 ECOLX
tr_V8FAR5_V8FAR5_ECOLX	tr V8FAR5 V8FAR5 ECOLX
tr_A0A026UEN5_A0A026UEN5_ECOLX	tr A0A026UEN5 A0A026UEN5 ECOLX
tr_H8IA10_H8IA10_METCZ	tr H8IA10 H8IA10 METCZ
tr_A0A0P8W9Y9_A0A0P8W9Y9_9CLOT	tr A0A0P8W9Y9 A0A0P8W9Y9 9CLOT
tr_A0A1D7XEF2_A0A1D7XEF2_MOOTH	tr A0A1D7XEF2 A0A1D7XEF2 MOOTH
tr_A0A1J5NCM9_A0A1J5NCM9_MOOTH	tr A0A1J5NCM9 A0A1J5NCM9 MOOTH
tr_X1P781_X1P781_9ZZZZ	tr X1P781 X1P781 9ZZZZ
tr_A0A1D7XDW0_A0A1D7XDW0_MOOTH	tr A0A1D7XDW0 A0A1D7XDW0 MOOTH
tr_A0A0A0DXL2_A0A0A0DXL2_9SPIO	tr A0A0A0DXL2 A0A0A0DXL2 9SPIO
tr_A0A1D7X6X8_A0A1D7X6X8_MOOTH	tr A0A1D7X6X8 A0A1D7X6X8 MOOTH
tr_A0A120K5I0_A0A120K5I0_9CREN	tr A0A120K5I0 A0A120K5I0 9CREN
tr_V4JPH6_V4JPH6_9CREN	tr V4JPH6 V4JPH6 9CREN
tr_X1K7X8_X1K7X8_9ZZZZ	tr X1K7X8 X1K7X8 9ZZZZ
tr_X1ICY8_X1ICY8_9ZZZZ	tr X1ICY8 X1ICY8 9ZZZZ
tr_A0A0A7GCR5_A0A0A7GCR5_9EURY	tr A0A0A7GCR5 A0A0A7GCR5 9EURY
tr_X1J3K6_X1J3K6_9ZZZZ	tr X1J3K6 X1J3K6 9ZZZZ
tr_A0A127APN2_A0A127APN2_9DELT	tr A0A127APN2 A0A127APN2 9DELT
tr_A0A1F8YJ61_A0A1F8YJ61_9DELT	tr A0A1F8YJ61 A0A1F8YJ61 9DELT
tr_A0A1J5DHL3_A0A1J5DHL3_9DELT	tr A0A1J5DHL3 A0A1J5DHL3 9DELT
tr_A0A1F8XMW8_A0A1F8XMW8_9DELT	tr A0A1F8XMW8 A0A1F8XMW8 9DELT
tr_A0A1G0J6K3_A0A1G0J6K3_9GAMM	tr A0A1G0J6K3 A0A1G0J6K3 9GAMM
tr_A0A1R1LND1_A0A1R1LND1_9GAMM	tr A0A1R1LND1 A0A1R1LND1 9GAMM
tr_A0A1L6FE86_A0A1L6FE86_9RHOO	tr A0A1L6FE86 A0A1L6FE86 9RHOO
tr_A0A1H5S5A7_A0A1H5S5A7_9RHOO	tr A0A1H5S5A7 A0A1H5S5A7 9RHOO
tr_A0A1F3YMY6_A0A1F3YMY6_9PROT	tr A0A1F3YMY6 A0A1F3YMY6 9PROT
tr_A0A1F4CK12_A0A1F4CK12_9PROT	tr A0A1F4CK12 A0A1F4CK12 9PROT
tr_A0A1F4AS01_A0A1F4AS01_9PROT	tr A0A1F4AS01 A0A1F4AS01 9PROT
tr_A0A1J5BGW2_A0A1J5BGW2_9PROT	tr A0A1J5BGW2 A0A1J5BGW2 9PROT
tr_A0A1G3HUE7_A0A1G3HUE7_9RHOO	tr A0A1G3HUE7 A0A1G3HUE7 9RHOO
tr_A0A1G3H3R1_A0A1G3H3R1_9RHOO	tr A0A1G3H3R1 A0A1G3H3R1 9RHOO
tr_A0A1G3H2N4_A0A1G3H2N4_9RHOO	tr A0A1G3H2N4 A0A1G3H2N4 9RHOO
tr_Q5P0J8_Q5P0J8_AROAE	tr Q5P0J8 Q5P0J8 AROAE
tr_A0A0M0FR71_A0A0M0FR71_9RHOO	tr A0A0M0FR71 A0A0M0FR71 9RHOO
tr_H0PV80_H0PV80_9RHOO	tr H0PV80 H0PV80 9RHOO
tr_A0A1N6QX70_A0A1N6QX70_9RHOO	tr A0A1N6QX70 A0A1N6QX70 9RHOO
tr_A0A0K1J896_A0A0K1J896_9RHOO	tr A0A0K1J896 A0A0K1J896 9RHOO
tr_D7CNR4_D7CNR4_SYNLT	tr D7CNR4 D7CNR4 SYNLT
tr_F6CJV6_F6CJV6_DESK7	tr F6CJV6 F6CJV6 DESK7
tr_A0A1F7RYL1_A0A1F7RYL1_9BACT	tr A0A1F7RYL1 A0A1F7RYL1 9BACT
tr_A0A1F2PA91_A0A1F2PA91_9EURY	tr A0A1F2PA91 A0A1F2PA91 9EURY
tr_X0WC27_X0WC27_9ZZZZ	tr X0WC27 X0WC27 9ZZZZ
tr_X1GGS9_X1GGS9_9ZZZZ	tr X1GGS9 X1GGS9 9ZZZZ
tr_A0A1J4RZF6_A0A1J4RZF6_9BURK	tr A0A1J4RZF6 A0A1J4RZF6 9BURK
tr_D8WWH0_D8WWH0_9FIRM	tr D8WWH0 D8WWH0 9FIRM
tr_A0A0K9IA54_A0A0K9IA54_9DELT	tr A0A0K9IA54 A0A0K9IA54 9DELT
tr_I4C419_I4C419_DESTA	tr I4C419 I4C419 DESTA
tr_I4C4X9_I4C4X9_DESTA	tr I4C4X9 I4C4X9 DESTA
tr_A0A0A0E0H0_A0A0A0E0H0_9SPIO	tr A0A0A0E0H0 A0A0A0E0H0 9SPIO
tr_A0A135VBU5_A0A135VBU5_9ARCH	tr A0A135VBU5 A0A135VBU5 9ARCH
tr_A0A109V5W2_A0A109V5W2_9CREN	tr A0A109V5W2 A0A109V5W2 9CREN
tr_F6CPE1_F6CPE1_DESK7	tr F6CPE1 F6CPE1 DESK7
tr_Q67J71_Q67J71_SYMTH	tr Q67J71 Q67J71 SYMTH
tr_A0A101EWE5_A0A101EWE5_9BACT	tr A0A101EWE5 A0A101EWE5 9BACT
tr_X1PDY0_X1PDY0_9ZZZZ	tr X1PDY0 X1PDY0 9ZZZZ
tr_B7A811_B7A811_THEAQ	tr B7A811 B7A811 THEAQ
tr_Q72LP6_Q72LP6_THET2	tr Q72LP6 Q72LP6 THET2
tr_A0A1F7LZN6_A0A1F7LZN6_9BACT	tr A0A1F7LZN6 A0A1F7LZN6 9BACT
tr_A0A1F8TNI5_A0A1F8TNI5_9CHLR	tr A0A1F8TNI5 A0A1F8TNI5 9CHLR
tr_A0A1F8TGF4_A0A1F8TGF4_9CHLR	tr A0A1F8TGF4 A0A1F8TGF4 9CHLR
tr_A0A1Q7F2Q3_A0A1Q7F2Q3_9CHLR	tr A0A1Q7F2Q3 A0A1Q7F2Q3 9CHLR
tr_A0A1J4ZS55_A0A1J4ZS55_9CHLR	tr A0A1J4ZS55 A0A1J4ZS55 9CHLR
tr_F6CLR9_F6CLR9_DESK7	tr F6CLR9 F6CLR9 DESK7
tr_A0A1Q6V2N2_A0A1Q6V2N2_9BACT	tr A0A1Q6V2N2 A0A1Q6V2N2 9BACT
tr_A0A117L5C7_A0A117L5C7_9BACT	tr A0A117L5C7 A0A117L5C7 9BACT
tr_A0A0F9F849_A0A0F9F849_9ZZZZ	tr A0A0F9F849 A0A0F9F849 9ZZZZ
tr_A0A0T5XDQ0_A0A0T5XDQ0_9BACT	tr A0A0T5XDQ0 A0A0T5XDQ0 9BACT
tr_A0A1J4ZWN5_A0A1J4ZWN5_9CHLR	tr A0A1J4ZWN5 A0A1J4ZWN5 9CHLR
tr_A8MCP0_A8MCP0_CALMQ	tr A8MCP0 A8MCP0 CALMQ
tr_A0A0S7X7P3_A0A0S7X7P3_9DELT	tr A0A0S7X7P3 A0A0S7X7P3 9DELT
tr_X0WB23_X0WB23_9ZZZZ	tr X0WB23 X0WB23 9ZZZZ
tr_A0A101E3N5_A0A101E3N5_9THEO	tr A0A101E3N5 A0A101E3N5 9THEO
tr_F6CQG1_F6CQG1_DESK7	tr F6CQG1 F6CQG1 DESK7
tr_A0A1D7X7N4_A0A1D7X7N4_MOOTH	tr A0A1D7X7N4 A0A1D7X7N4 MOOTH
tr_X0X1V1_X0X1V1_9ZZZZ	tr X0X1V1 X0X1V1 9ZZZZ
tr_A8MAZ8_A8MAZ8_CALMQ	tr A8MAZ8 A8MAZ8 CALMQ
tr_A0A1J4ZKK3_A0A1J4ZKK3_9CHLR	tr A0A1J4ZKK3 A0A1J4ZKK3 9CHLR
tr_X1DTL5_X1DTL5_9ZZZZ	tr X1DTL5 X1DTL5 9ZZZZ
tr_A0A0A7GGQ3_A0A0A7GGQ3_9EURY	tr A0A0A7GGQ3 A0A0A7GGQ3 9EURY
tr_A0A1C7I9M5_A0A1C7I9M5_9FIRM	tr A0A1C7I9M5 A0A1C7I9M5 9FIRM
tr_A0A1J5AKI1_A0A1J5AKI1_9BACT	tr A0A1J5AKI1 A0A1J5AKI1 9BACT
tr_A0A1F8LW62_A0A1F8LW62_9CHLR	tr A0A1F8LW62 A0A1F8LW62 9CHLR
tr_A0A1F8MP65_A0A1F8MP65_9CHLR	tr A0A1F8MP65 A0A1F8MP65 9CHLR
tr_A0A1F8M8X5_A0A1F8M8X5_9CHLR	tr A0A1F8M8X5 A0A1F8M8X5 9CHLR
tr_H8I8S2_H8I8S2_METCZ	tr H8I8S2 H8I8S2 METCZ
tr_B5Y6N4_B5Y6N4_COPPD	tr B5Y6N4 B5Y6N4 COPPD
tr_D3DID7_D3DID7_HYDTT	tr D3DID7 D3DID7 HYDTT
tr_F6CPB3_F6CPB3_DESK7	tr F6CPB3 F6CPB3 DESK7
tr_F6CPB0_F6CPB0_DESK7	tr F6CPB0 F6CPB0 DESK7
tr_A0A150JGG7_A0A150JGG7_9EURY	tr A0A150JGG7 A0A150JGG7 9EURY
tr_A0A150JM06_A0A150JM06_9EURY	tr A0A150JM06 A0A150JM06 9EURY
tr_A0A150ITM4_A0A150ITM4_9EURY	tr A0A150ITM4 A0A150ITM4 9EURY
tr_A0A150ILJ6_A0A150ILJ6_9EURY	tr A0A150ILJ6 A0A150ILJ6 9EURY
tr_A0A1Q7XH38_A0A1Q7XH38_9BACT	tr A0A1Q7XH38 A0A1Q7XH38 9BACT
tr_A0A1Q6ZPG2_A0A1Q6ZPG2_9BACT	tr A0A1Q6ZPG2 A0A1Q6ZPG2 9BACT
tr_A0A1Q6V5B1_A0A1Q6V5B1_9BACT	tr A0A1Q6V5B1 A0A1Q6V5B1 9BACT
tr_A0A1Q7KLK8_A0A1Q7KLK8_9BACT	tr A0A1Q7KLK8 A0A1Q7KLK8 9BACT
tr_A0A1Q7HK64_A0A1Q7HK64_9BACT	tr A0A1Q7HK64 A0A1Q7HK64 9BACT
tr_B5Y609_B5Y609_COPPD	tr B5Y609 B5Y609 COPPD
tr_I0GJX0_I0GJX0_CALEA	tr I0GJX0 I0GJX0 CALEA
tr_A0A101EWR4_A0A101EWR4_9BACT	tr A0A101EWR4 A0A101EWR4 9BACT
tr_B5IF09_B5IF09_ACIB4	tr B5IF09 B5IF09 ACIB4
tr_C5A1G5_C5A1G5_THEGJ	tr C5A1G5 C5A1G5 THEGJ
tr_A0A1Q8BU34_A0A1Q8BU34_9PSEU	tr A0A1Q8BU34 A0A1Q8BU34 9PSEU
tr_A0A0A7GCF6_A0A0A7GCF6_9EURY	tr A0A0A7GCF6 A0A0A7GCF6 9EURY
tr_Q704C8_Q704C8_THETE	tr Q704C8 Q704C8 THETE
tr_A0A109V5E4_A0A109V5E4_9CREN	tr A0A109V5E4 A0A109V5E4 9CREN
tr_A8MAS2_A8MAS2_CALMQ	tr A8MAS2 A8MAS2 CALMQ
tr_F6CLF8_F6CLF8_DESK7	tr F6CLF8 F6CLF8 DESK7
tr_F6CMK3_F6CMK3_DESK7	tr F6CMK3 F6CMK3 DESK7
tr_F6CKB4_F6CKB4_DESK7	tr F6CKB4 F6CKB4 DESK7
tr_X1LQ01_X1LQ01_9ZZZZ	tr X1LQ01 X1LQ01 9ZZZZ
tr_A0A0A0E0Z5_A0A0A0E0Z5_9SPIO	tr A0A0A0E0Z5 A0A0A0E0Z5 9SPIO
tr_A0A1F9R8A6_A0A1F9R8A6_9BACT	tr A0A1F9R8A6 A0A1F9R8A6 9BACT
tr_A0A1F9UTG4_A0A1F9UTG4_9BACT	tr A0A1F9UTG4 A0A1F9UTG4 9BACT
tr_A0A1F9T4J4_A0A1F9T4J4_9BACT	tr A0A1F9T4J4 A0A1F9T4J4 9BACT
tr_B8D5C0_B8D5C0_DESK1	tr B8D5C0 B8D5C0 DESK1
tr_A0A120K663_A0A120K663_9CREN	tr A0A120K663 A0A120K663 9CREN
tr_V4K321_V4K321_9CREN	tr V4K321 V4K321 9CREN
tr_A8M9H8_A8M9H8_CALMQ	tr A8M9H8 A8M9H8 CALMQ
tr_B1Y908_B1Y908_PYRNV	tr B1Y908 B1Y908 PYRNV
tr_A0A127AMB8_A0A127AMB8_9DELT	tr A0A127AMB8 A0A127AMB8 9DELT
tr_A8MDV8_A8MDV8_CALMQ	tr A8MDV8 A8MDV8 CALMQ
tr_B5IGC0_B5IGC0_ACIB4	tr B5IGC0 B5IGC0 ACIB4
tr_C5A4S4_C5A4S4_THEGJ	tr C5A4S4 C5A4S4 THEGJ
tr_O93736_O93736_9EURY	tr O93736 O93736 9EURY
tr_C0Q9G1_C0Q9G1_DESAH	tr C0Q9G1 C0Q9G1 DESAH
tr_M0KEU1_M0KEU1_HALAR	tr M0KEU1 M0KEU1 HALAR
tr_A0A0W1RI93_A0A0W1RI93_9EURY	tr A0A0W1RI93 A0A0W1RI93 9EURY
tr_L9VJ00_L9VJ00_HALVD	tr L9VJ00 L9VJ00 HALVD
tr_A0A1P8LKE4_A0A1P8LKE4_9EURY	tr A0A1P8LKE4 A0A1P8LKE4 9EURY
tr_L0K192_L0K192_9EURY	tr L0K192 L0K192 9EURY
tr_B5IB16_B5IB16_ACIB4	tr B5IB16 B5IB16 ACIB4
tr_A9A0V0_A9A0V0_DESOH	tr A9A0V0 A9A0V0 DESOH
tr_A8ZV03_A8ZV03_DESOH	tr A8ZV03 A8ZV03 DESOH
tr_A0A1M7FB02_A0A1M7FB02_9FIRM	tr A0A1M7FB02 A0A1M7FB02 9FIRM
tr_A0A1E7RX07_A0A1E7RX07_BUTME	tr A0A1E7RX07 A0A1E7RX07 BUTME
tr_M0BE55_M0BE55_9EURY	tr M0BE55 M0BE55 9EURY
tr_A0A179EH31_A0A179EH31_9EURY	tr A0A179EH31 A0A179EH31 9EURY
tr_L0K2A5_L0K2A5_9EURY	tr L0K2A5 L0K2A5 9EURY
tr_A0A0N8I0E3_A0A0N8I0E3_9EURY	tr A0A0N8I0E3 A0A0N8I0E3 9EURY
tr_L0JVF6_L0JVF6_9EURY	tr L0JVF6 L0JVF6 9EURY
tr_A0A179EJ98_A0A179EJ98_9EURY	tr A0A179EJ98 A0A179EJ98 9EURY
tr_M0BMQ9_M0BMQ9_9EURY	tr M0BMQ9 M0BMQ9 9EURY
tr_A0A0W1RJN9_A0A0W1RJN9_9EURY	tr A0A0W1RJN9 A0A0W1RJN9 9EURY
tr_L9VL14_L9VL14_HALVD	tr L9VL14 L9VL14 HALVD
tr_F8DDU3_F8DDU3_HALXS	tr F8DDU3 F8DDU3 HALXS
tr_A0A1P8LRP8_A0A1P8LRP8_9EURY	tr A0A1P8LRP8 A0A1P8LRP8 9EURY
tr_B3E4L1_B3E4L1_GEOLS	tr B3E4L1 B3E4L1 GEOLS
tr_A0A1T4RXU3_A0A1T4RXU3_9DELT	tr A0A1T4RXU3 A0A1T4RXU3 9DELT
tr_A0A1J4ZG00_A0A1J4ZG00_9ACTN	tr A0A1J4ZG00 A0A1J4ZG00 9ACTN
tr_E8WLR8_E8WLR8_GEOS8	tr E8WLR8 E8WLR8 GEOS8
tr_Q74B50_Q74B50_GEOSL	tr Q74B50 Q74B50 GEOSL
tr_A0A0D5N430_A0A0D5N430_GEOSN	tr A0A0D5N430 A0A0D5N430 GEOSN
tr_A0A163W693_A0A163W693_9BACT	tr A0A163W693 A0A163W693 9BACT
tr_K1YME7_K1YME7_9ZZZZ	tr K1YME7 K1YME7 9ZZZZ
tr_A0A1T4W9N3_A0A1T4W9N3_9DELT	tr A0A1T4W9N3 A0A1T4W9N3 9DELT
tr_A0A1J4T5N8_A0A1J4T5N8_9DELT	tr A0A1J4T5N8 A0A1J4T5N8 9DELT
tr_E1K0S7_E1K0S7_DESFR	tr E1K0S7 E1K0S7 DESFR
tr_A0A1Q8QBE4_A0A1Q8QBE4_9DELT	tr A0A1Q8QBE4 A0A1Q8QBE4 9DELT
tr_A0A0B1U3D9_A0A0B1U3D9_9DELT	tr A0A0B1U3D9 A0A0B1U3D9 9DELT
tr_K6FM34_K6FM34_9DELT	tr K6FM34 K6FM34 9DELT
tr_C4XL98_C4XL98_DESMR	tr C4XL98 C4XL98 DESMR
tr_A0A1F6QM67_A0A1F6QM67_9BACT	tr A0A1F6QM67 A0A1F6QM67 9BACT
tr_A0A1F2P7U1_A0A1F2P7U1_9EURY	tr A0A1F2P7U1 A0A1F2P7U1 9EURY
tr_A0A1F2P3E6_A0A1F2P3E6_9EURY	tr A0A1F2P3E6 A0A1F2P3E6 9EURY
tr_X1PQ47_X1PQ47_9ZZZZ	tr X1PQ47 X1PQ47 9ZZZZ
tr_B5IFU9_B5IFU9_ACIB4	tr B5IFU9 B5IFU9 ACIB4
tr_A0A150IT82_A0A150IT82_9EURY	tr A0A150IT82 A0A150IT82 9EURY
tr_A0A150J0X1_A0A150J0X1_9EURY	tr A0A150J0X1 A0A150J0X1 9EURY
tr_A0A150ILT5_A0A150ILT5_9EURY	tr A0A150ILT5 A0A150ILT5 9EURY
tr_K4MCQ7_K4MCQ7_9EURY	tr K4MCQ7 K4MCQ7 9EURY
tr_A0A0P6VHU9_A0A0P6VHU9_9EURY	tr A0A0P6VHU9 A0A0P6VHU9 9EURY
tr_A0A0P0JA29_A0A0P0JA29_9EURY	tr A0A0P0JA29 A0A0P0JA29 9EURY
tr_A0A0E3RHH5_A0A0E3RHH5_METMZ	tr A0A0E3RHH5 A0A0E3RHH5 METMZ
tr_A0A109V4U7_A0A109V4U7_9ARCH	tr A0A109V4U7 A0A109V4U7 9ARCH
tr_A8MB94_A8MB94_CALMQ	tr A8MB94 A8MB94 CALMQ
tr_B1YBP0_B1YBP0_PYRNV	tr B1YBP0 B1YBP0 PYRNV
tr_B8D488_B8D488_DESK1	tr B8D488 B8D488 DESK1
tr_A0A0A7GBV6_A0A0A7GBV6_9EURY	tr A0A0A7GBV6 A0A0A7GBV6 9EURY
tr_A0A0E3RKQ3_A0A0E3RKQ3_METMZ	tr A0A0E3RKQ3 A0A0E3RKQ3 METMZ
tr_I0GHB5_I0GHB5_CALEA	tr I0GHB5 I0GHB5 CALEA
tr_A0A1L7BR23_A0A1L7BR23_9BACT	tr A0A1L7BR23 A0A1L7BR23 9BACT
tr_B5Y6W0_B5Y6W0_COPPD	tr B5Y6W0 B5Y6W0 COPPD
tr_X1BUY6_X1BUY6_9ZZZZ	tr X1BUY6 X1BUY6 9ZZZZ
tr_C5A1Z6_C5A1Z6_THEGJ	tr C5A1Z6 C5A1Z6 THEGJ
tr_B5IFG9_B5IFG9_ACIB4	tr B5IFG9 B5IFG9 ACIB4
tr_A0A117LAG7_A0A117LAG7_9THEO	tr A0A117LAG7 A0A117LAG7 9THEO
tr_C7IUY9_C7IUY9_THEET	tr C7IUY9 C7IUY9 THEET
tr_A0A117KVB2_A0A117KVB2_9THEO	tr A0A117KVB2 A0A117KVB2 9THEO
tr_Q93KC8_Q93KC8_PEPAC	tr Q93KC8 Q93KC8 PEPAC
tr_A0A1L3NH18_A0A1L3NH18_CLOBO	tr A0A1L3NH18 A0A1L3NH18 CLOBO
tr_A5I360_A5I360_CLOBH	tr A5I360 A5I360 CLOBH
tr_A0A0M1L6Q6_A0A0M1L6Q6_CLOBO	tr A0A0M1L6Q6 A0A0M1L6Q6 CLOBO
tr_A0A1D7X8X5_A0A1D7X8X5_MOOTH	tr A0A1D7X8X5 A0A1D7X8X5 MOOTH
tr_A0A1J5NUP9_A0A1J5NUP9_MOOTH	tr A0A1J5NUP9 A0A1J5NUP9 MOOTH
tr_D7CIW9_D7CIW9_SYNLT	tr D7CIW9 D7CIW9 SYNLT
tr_A0A1M6YKZ4_A0A1M6YKZ4_9FIRM	tr A0A1M6YKZ4 A0A1M6YKZ4 9FIRM
tr_A0A1E7RZQ1_A0A1E7RZQ1_BUTME	tr A0A1E7RZQ1 A0A1E7RZQ1 BUTME
tr_Q74EQ2_Q74EQ2_GEOSL	tr Q74EQ2 Q74EQ2 GEOSL
tr_W0JJ81_W0JJ81_DESAE	tr W0JJ81 W0JJ81 DESAE
tr_W0JD26_W0JD26_DESAE	tr W0JD26 W0JD26 DESAE
tr_A0A127AQS3_A0A127AQS3_9DELT	tr A0A127AQS3 A0A127AQS3 9DELT
tr_A0A127ASR0_A0A127ASR0_9DELT	tr A0A127ASR0 A0A127ASR0 9DELT
tr_A0A0S8C8Z6_A0A0S8C8Z6_9BACT	tr A0A0S8C8Z6 A0A0S8C8Z6 9BACT
tr_S5T4C5_S5T4C5_9GAMM	tr S5T4C5 S5T4C5 9GAMM
tr_A0A1E2ZFK9_A0A1E2ZFK9_9GAMM	tr A0A1E2ZFK9 A0A1E2ZFK9 9GAMM
tr_A0A1E2V0E9_A0A1E2V0E9_9GAMM	tr A0A1E2V0E9 A0A1E2V0E9 9GAMM
tr_I3BTZ6_I3BTZ6_THINJ	tr I3BTZ6 I3BTZ6 THINJ
tr_A0A0M0FR53_A0A0M0FR53_9RHOO	tr A0A0M0FR53 A0A0M0FR53 9RHOO
tr_H0Q3J4_H0Q3J4_9RHOO	tr H0Q3J4 H0Q3J4 9RHOO
tr_A0A0K1J365_A0A0K1J365_9RHOO	tr A0A0K1J365 A0A0K1J365 9RHOO
tr_A0A1D2UMW6_A0A1D2UMW6_9BURK	tr A0A1D2UMW6 A0A1D2UMW6 9BURK
tr_A0A170NZ92_A0A170NZ92_9BURK	tr A0A170NZ92 A0A170NZ92 9BURK
tr_I9KRN9_I9KRN9_9RALS	tr I9KRN9 I9KRN9 9RALS
tr_A0A0L8AR69_A0A0L8AR69_9BURK	tr A0A0L8AR69 A0A0L8AR69 9BURK
tr_A1WCS5_A1WCS5_ACISJ	tr A1WCS5 A1WCS5 ACISJ
tr_B9MHL3_B9MHL3_ACIET	tr B9MHL3 B9MHL3 ACIET
tr_A0A1J5CQ67_A0A1J5CQ67_9BURK	tr A0A1J5CQ67 A0A1J5CQ67 9BURK
tr_A0A1J4S8S1_A0A1J4S8S1_9BURK	tr A0A1J4S8S1 A0A1J4S8S1 9BURK
tr_A0A1B6A5Q5_A0A1B6A5Q5_9BACI	tr A0A1B6A5Q5 A0A1B6A5Q5 9BACI
tr_A0A1D7QUM0_A0A1D7QUM0_9BACI	tr A0A1D7QUM0 A0A1D7QUM0 9BACI
tr_M1ZII3_M1ZII3_9FIRM	tr M1ZII3 M1ZII3 9FIRM
tr_V6SY64_V6SY64_9BACI	tr V6SY64 V6SY64 9BACI
tr_A0A0S7WL59_A0A0S7WL59_9CHLR	tr A0A0S7WL59 A0A0S7WL59 9CHLR
tr_B7A9C4_B7A9C4_THEAQ	tr B7A9C4 B7A9C4 THEAQ
tr_Q72GL4_Q72GL4_THET2	tr Q72GL4 Q72GL4 THET2
tr_A0A1J4ZIA3_A0A1J4ZIA3_9CHLR	tr A0A1J4ZIA3 A0A1J4ZIA3 9CHLR
tr_M0KCL1_M0KCL1_HALAR	tr M0KCL1 M0KCL1 HALAR
tr_L0JXB4_L0JXB4_9EURY	tr L0JXB4 L0JXB4 9EURY
tr_A0A179EH77_A0A179EH77_9EURY	tr A0A179EH77 A0A179EH77 9EURY
tr_M0BM89_M0BM89_9EURY	tr M0BM89 M0BM89 9EURY
tr_L9V8T9_L9V8T9_HALVD	tr L9V8T9 L9V8T9 HALVD
tr_A0A0W1RNN8_A0A0W1RNN8_9EURY	tr A0A0W1RNN8 A0A0W1RNN8 9EURY
tr_A0A1M6Y0H7_A0A1M6Y0H7_9FIRM	tr A0A1M6Y0H7 A0A1M6Y0H7 9FIRM
tr_A0A1E7S4I6_A0A1E7S4I6_BUTME	tr A0A1E7S4I6 A0A1E7S4I6 BUTME
tr_A0A0A0E3V0_A0A0A0E3V0_9SPIO	tr A0A0A0E3V0 A0A0A0E3V0 9SPIO
tr_A0A0F9F3K2_A0A0F9F3K2_9ZZZZ	tr A0A0F9F3K2 A0A0F9F3K2 9ZZZZ
tr_A0A1F9DXM6_A0A1F9DXM6_9DELT	tr A0A1F9DXM6 A0A1F9DXM6 9DELT
tr_A0A101HFL4_A0A101HFL4_9PORP	tr A0A101HFL4 A0A101HFL4 9PORP
tr_A0A1F9CXR2_A0A1F9CXR2_9DELT	tr A0A1F9CXR2 A0A1F9CXR2 9DELT
tr_A0A1B6A7R4_A0A1B6A7R4_9BACI	tr A0A1B6A7R4 A0A1B6A7R4 9BACI
tr_A0A1B6A8D8_A0A1B6A8D8_9BACI	tr A0A1B6A8D8 A0A1B6A8D8 9BACI
tr_B7A792_B7A792_THEAQ	tr B7A792 B7A792 THEAQ
tr_A0A1Q7XMD7_A0A1Q7XMD7_9BACT	tr A0A1Q7XMD7 A0A1Q7XMD7 9BACT
tr_A0A127AR91_A0A127AR91_9DELT	tr A0A127AR91 A0A127AR91 9DELT
tr_A0A1K1NVF9_A0A1K1NVF9_DESDE	tr A0A1K1NVF9 A0A1K1NVF9 DESDE
tr_E8WJ42_E8WJ42_GEOS8	tr E8WJ42 E8WJ42 GEOS8
tr_I4C022_I4C022_DESTA	tr I4C022 I4C022 DESTA
tr_A0A0A0E265_A0A0A0E265_9SPIO	tr A0A0A0E265 A0A0A0E265 9SPIO
tr_A0A0A0DXA8_A0A0A0DXA8_9SPIO	tr A0A0A0DXA8 A0A0A0DXA8 9SPIO
tr_B1I126_B1I126_DESAP	tr B1I126 B1I126 DESAP
tr_F6CJW1_F6CJW1_DESK7	tr F6CJW1 F6CJW1 DESK7
tr_X1FFJ2_X1FFJ2_9ZZZZ	tr X1FFJ2 X1FFJ2 9ZZZZ
tr_A0A133VEU7_A0A133VEU7_9EURY	tr A0A133VEU7 A0A133VEU7 9EURY
tr_A0A133UWB2_A0A133UWB2_9EURY	tr A0A133UWB2 A0A133UWB2 9EURY
tr_A0A133UV89_A0A133UV89_9EURY	tr A0A133UV89 A0A133UV89 9EURY
tr_A8ZW71_A8ZW71_DESOH	tr A8ZW71 A8ZW71 DESOH
tr_A0A0E0T1D5_A0A0E0T1D5_DESVR	tr A0A0E0T1D5 A0A0E0T1D5 DESVR
tr_A0A1M6KMX1_A0A1M6KMX1_DESDE	tr A0A1M6KMX1 A0A1M6KMX1 DESDE
tr_A0A1D8GM75_A0A1D8GM75_9CLOT	tr A0A1D8GM75 A0A1D8GM75 9CLOT
tr_A0A0C2HTF0_A0A0C2HTF0_9DELT	tr A0A0C2HTF0 A0A0C2HTF0 9DELT
tr_W6EG13_W6EG13_SULMU	tr W6EG13 W6EG13 SULMU
tr_E8WPK1_E8WPK1_GEOS8	tr E8WPK1 E8WPK1 GEOS8
tr_E8WHK6_E8WHK6_GEOS8	tr E8WHK6 E8WHK6 GEOS8
tr_E8WN27_E8WN27_GEOS8	tr E8WN27 E8WN27 GEOS8
tr_E8RFS7_E8RFS7_DESPD	tr E8RFS7 E8RFS7 DESPD
