# Supplementary material for: Classification of tungsten-containing oxidoreductases provides insights into their biochemical and physiological diversity
Source: Front Microbiol. 2026 Jun 19;17:1849799. doi: 10.3389/fmicb.2026.1849799 (PMC13328260; doi:10.3389/fmicb.2026.1849799)
Supplement: Supplementary file 3 [file Table_3.xlsx]

## Sheet: TableS3
Genome Name	Superkingdom	Kingdom	Phylum	Class	Order	Family	Genus	Species	Genome Status	Reference	Genome Quality	BioProject Accession	BioSample Accession	Assembly Accession	Plasmids	Contigs	Size (kbp)	GC Content	CDS	CheckM Contamination	CheckM Completeness	Isolation Source	Host
Achromobacter mucicolens Y3	Bacteria	Pseudomonadati	Pseudomonadota	Betaproteobacteria	Burkholderiales	Alcaligenaceae	Achromobacter	Achromobacter mucicolens	Complete	Representative	Good	PRJNA956709	SAMN34229298	GCA_029866465.1		1	5682.55	65.9006	5239	0.1	100	Feces
Adlercreutzia equolifaciens DSM 19450	Bacteria	Bacillati	Actinomycetota	Coriobacteriia	Eggerthellales	Eggerthellaceae	Adlercreutzia	Adlercreutzia equolifaciens	Complete	Representative	Good	PRJDB1443	SAMD00061014	GCA_000478885.1		1	2862.53	63.5	2324		100	Feces	Human
Alkaliphilus oremlandii OhILAs	Bacteria	Bacillati	Bacillota	Clostridia	Peptostreptococcales	Natronincolaceae	Alkaliphilus	Alkaliphilus oremlandii	Complete	Representative	Good	PRJNA16083	SAMN00623039	GCA_000018325.1		1	3123.56	36.3	3001	0.7	99.3
Brenneria goodwinii strain FRB141	Bacteria	Pseudomonadati	Pseudomonadota	Gammaproteobacteria	Enterobacterales	Pectobacteriaceae	Brenneria	Brenneria goodwinii	Complete	Representative	Good	PRJNA308225	SAMN04388496	GCA_002291445.1		1	5360.73	53.08	5162	2.2	99.5		Quercus
Cetobacterium somerae ATCC BAA-474	Bacteria	Fusobacteriati	Fusobacteriota	Fusobacteriia	Fusobacteriales	Fusobacteriaceae	Cetobacterium	Cetobacterium somerae	Complete		Good	PRJNA1180557	SAMN44522929	GCF_044784365.2	10	11	3211.25	28.94	3082		100	Feces	Human
Citrobacter youngae CPO452	Bacteria	Pseudomonadati	Pseudomonadota	Gammaproteobacteria	Enterobacterales	Enterobacteriaceae	Citrobacter	Citrobacter youngae	WGS	Representative	Good	PRJNA967113	SAMN35004839	GCA_030294585.1		2	4936.29	51.8326	4889	0.4	99.9	Rectal swab	Human
Clostridioides difficile strain S-0253	Bacteria	Bacillati	Bacillota	Clostridia	Peptostreptococcales	Peptostreptococcaceae	Clostridioides	Clostridioides difficile	Complete	Representative	Good	PRJNA734443	SAMN19491759	GCA_018885085.1	1	2	4095.89	28.5167	3695		99.7	Stoole swab	Human
Collinsella aerofaciens ATCC 25986 strain JCM 10188	Bacteria	Bacillati	Actinomycetota	Coriobacteriia	Coriobacteriales	Coriobacteriaceae	Collinsella	Collinsella aerofaciens	Complete	Representative	Good	PRJNA603246	SAMN13925608	GCA_010509075.1	2	3	2455.33	60.6003	2197		99.69	Feces	Human
Cryptobacterium curtum DSM 15641	Bacteria	Bacillati	Actinomycetota	Coriobacteriia	Eggerthellales	Eggerthellaceae	Cryptobacterium	Cryptobacterium curtum	Complete	Representative	Good	PRJNA20739	SAMN02598434	GCA_000023845.1		1	1617.8	50.9	1351		100	Periodontal pocket	Human
Denitrobacterium detoxificans strain NPOH1	Bacteria	Bacillati	Actinomycetota	Coriobacteriia	Eggerthellales	Eggerthellaceae	Denitrobacterium	Denitrobacterium detoxificans	Complete	Representative	Good	PRJNA283216	SAMN03610232	GCA_001643775.1		1	2446.25	59.498	1996		100	Rumen	Holstein cattle
Desulfitobacterium hafniense DCB-2	Bacteria	Bacillati	Bacillota	Clostridia	Eubacteriales	Desulfitobacteriaceae	Desulfitobacterium	Desulfitobacterium hafniense	Complete	Representative	Good	PRJNA205	SAMN02598433	GCA_000021925.1		1	5279.13	47.5	5141	5	99	Municipal sludge
Desulfomonile tiedjei DSM 6799	Bacteria	Pseudomonadati	Thermodesulfobacteriota	Desulfomonilia	Desulfomonilales	Desulfomonilaceae	Desulfomonile	Desulfomonile tiedjei	Complete	Representative	Good	PRJNA43133	SAMN02232013	GCA_000266945.1	1	2	6527.03	37.7	6385	5.6	97.4
Desulfovibrio gigas DSM 1382 = ATCC 19364	Bacteria	Pseudomonadati	Thermodesulfobacteriota	Desulfovibrionia	Desulfovibrionales	Desulfovibrionaceae	Megalodesulfovibrio	Megalodesulfovibrio gigas	Complete	Representative	Good	PRJNA205164	SAMN02603429	GCF_000468495.1	1	2	3796.02	63.34	3546		100	Water
Dickeya solani strain PPO 9019	Bacteria	Pseudomonadati	Pseudomonadota	Gammaproteobacteria	Enterobacterales	Pectobacteriaceae	Dickeya	Dickeya solani	WGS	Representative	Good	PRJNA270491	SAMN03266541	GCF_001506125.1	1	25	4910.4	56.33	4556		100		Muscari sp.
Edwardsiella piscicida 18EpOKYJ	Bacteria	Pseudomonadati	Pseudomonadota	Gammaproteobacteria	Enterobacterales	Hafniaceae	Edwardsiella	Edwardsiella piscicida	Complete	Representative	Good	PRJNA738669	SAMN19803006	GCA_021733145.1	1	2	3819.77	59.6052	3640	0.18	99.64		Paralichthtys olivaceus
Eggerthella timonensis strain Marseille-P3135	Bacteria	Bacillati	Actinomycetota	Coriobacteriia	Eggerthellales	Eggerthellaceae	Eggerthella	Eggerthella timonensis	WGS	Representative	Good	PRJEB20940	SAMEA104087845	GCA_900184265.1		2	3916.9	65.1714	3533		100
Enterobacter cloacae UCI 24	Bacteria	Pseudomonadati	Pseudomonadota	Gammaproteobacteria	Enterobacterales	Enterobacteriaceae	Enterobacter	Enterobacter cloacae	WGS	Representative	Good	PRJNA219274	SAMN02356604	GCA_000534275.1		7	4769.04	54.9	4485		100	Urine	Human
Epulopiscium sp. 'N.t. morphotype B' M450	Bacteria	Bacillati	Bacillota	Clostridia	Lachnospirales	Lachnospiraceae	Epulonipiscium	Candidatus Epulonipiscium viviparus	Complete	Representative	Good	PRJNA918424	SAMN32579803	GCA_030708075.1		1	3282.27	38.0761	2755		100	Intestinal tract	Naso tonganus
Escherichia coli str. K-12 substr. MG1655	Bacteria	Pseudomonadati	Pseudomonadota	Gammaproteobacteria	Enterobacterales	Enterobacteriaceae	Escherichia	Escherichia coli	Complete	Reference	Good	PRJNA225	SAMN02604091	GCA_000005845.2		1	4639.68	50.8	4549		100		Human
Faecalibacterium prausnitzii strain APC922/41-1	Bacteria	Bacillati	Bacillota	Clostridia	Eubacteriales	Oscillospiraceae	Faecalibacterium	Faecalibacterium prausnitzii	WGS	Representative	Good	PRJNA432550	SAMN08494062	GCA_003287455.1		54	2790.64	57.7444	2906	5.6	99.3		Human
Ferrimonas senticii DSM 18821	Bacteria	Pseudomonadati	Pseudomonadota	Gammaproteobacteria	Alteromonadales	Ferrimonadaceae	Ferrimonas	Ferrimonas senticii	WGS	Representative	Good	PRJNA185589	SAMN02440848	GCA_000422665.1		36	3882.22	54	3527		100	Mucus	Puffer fish
Gordonibacter urolithinfaciens strain An234A	Bacteria	Bacillati	Actinomycetota	Coriobacteriia	Eggerthellales	Eggerthellaceae	Gordonibacter	Gordonibacter urolithinfaciens	WGS	Representative	Good	PRJNA377666	SAMN06473672	GCA_002159895.1		66	3540.01	65.99	3289		100	Caecum	Chicken
Klebsiella michiganensis strain SB3356	Bacteria	Pseudomonadati	Pseudomonadota	Gammaproteobacteria	Enterobacterales	Enterobacteriaceae	Klebsiella	Klebsiella michiganensis	WGS	Representative	Good	PRJEB15325	SAMEA5610070	GCA_901563875.1		40	6020.12	53.5278	5845	0.44	99.78
Leminorella richardii strain NCTC12151	Bacteria	Pseudomonadati	Pseudomonadota	Gammaproteobacteria	Enterobacterales	Budviciaceae	Leminorella	Leminorella richardii	Complete	Representative	Good	PRJEB6403	SAMEA2548145	GCA_900478135.1		1	3976.27	51.9243	3760	5.3	90.6	Feces	Human
Natranaerobius thermophilus JW/NM-WN-LF	Bacteria	Bacillati	Bacillota	Clostridia	Natranaerobiales	Natranaerobiaceae	Natranaerobius	Natranaerobius thermophilus	Complete	Representative	Good	PRJNA20207	SAMN02598430	GCA_000020005.1	2	3	3191.45	36.3	3031	0.7	96.4
Oxobacter pfennigii strain DSM 3222	Bacteria	Bacillati	Bacillota	Clostridia	Eubacteriales	Clostridiaceae	Oxobacter	Oxobacter pfennigii	WGS	Representative	Good	PRJNA297260	SAMN04121004	GCA_001317355.1		69	4510.55	39.0107	4586		95.83	Rumen
Parasutterella sp. DSM 108034 Parasutterella_sp_nov_DSM108034	Bacteria	Pseudomonadati	Pseudomonadota	Betaproteobacteria	Burkholderiales	Sutterellaceae	Parasutterella	Parasutterella muris	WGS	Representative	Good	PRJEB50452	SAMEA14418539	GCA_943193055.1		72	2619.2	48.9145	2575		100	Gut content
Proteus vulgaris strain ATCC 49132	Bacteria	Pseudomonadati	Pseudomonadota	Gammaproteobacteria	Enterobacterales	Morganellaceae	Proteus	Proteus vulgaris	WGS	Representative	Good	PRJNA244574	SAMN02905115	GCF_000754995.1		2	3973.58	37.87	3672		99.5
Salmonella enterica subsp. enterica serovar Typhimurium str. LT2	Bacteria	Pseudomonadati	Pseudomonadota	Gammaproteobacteria	Enterobacterales	Enterobacteriaceae	Salmonella	Salmonella enterica	Complete	Reference	Good	PRJNA241	SAMN02604315	GCA_000006945.2	1	2	4951.38	52.2389	5003		100
Sediminispirochaeta bajacaliforniensis DSM 16054	Bacteria	Pseudomonadati	Spirochaetota	Spirochaetia	Spirochaetales	Spirochaetaceae	Sediminispirochaeta	Sediminispirochaeta bajacaliforniensis	WGS	Representative	Good	PRJNA181375	SAMN02441006	GCA_000378205.1		75	4576.61	49.1681	4421		100
Shewanella oneidensis MR-1	Bacteria	Pseudomonadati	Pseudomonadota	Gammaproteobacteria	Alteromonadales	Shewanellaceae	Shewanella	Shewanella oneidensis	Complete	Representative	Good	PRJNA335	SAMN02604014	GCA_000146165.2	1	2	5131.42	45.9	4777	0.6	100	Oneida lake
Shigella boydii strain ESBL-W3-2	Bacteria	Pseudomonadati	Pseudomonadota	Gammaproteobacteria	Enterobacterales	Enterobacteriaceae	Shigella	Shigella boydii	WGS	Representative	Good	PRJNA389557	SAMN07203024	GCA_002290485.1		154	4825.4	50.63	4990		100	Environment
Slackia heliotrinireducens strain NCTC11029	Bacteria	Bacillati	Actinomycetota	Coriobacteriia	Eggerthellales	Eggerthellaceae	Slackia	Slackia heliotrinireducens	Complete	Representative	Good	PRJEB6403	SAMEA44527918	GCA_900637575.1		1	3166.16	60.2119	2932		99.7	Rumen	Sheep
Sutterella sp. KGMB03119	Bacteria	Pseudomonadati	Pseudomonadota	Betaproteobacteria	Burkholderiales	Sutterellaceae	Sutterella	Sutterella faecalis	Complete	Representative	Good	PRJNA545582	SAMN11897248	GCA_006337085.1		1	2987.88	58.2989	2666	0.89	80.29	Feces	Human
Syntrophobacter fumaroxidans MPOB	Bacteria	Pseudomonadati	Thermodesulfobacteriota	Syntrophobacteria	Syntrophobacterales	Syntrophobacteraceae	Syntrophobacter	Syntrophobacter fumaroxidans	Complete	Representative	Good	PRJNA13013	SAMN02598285	GCA_000014965.1		1	4990.25	59.9	4866	7.5	98.9	Sludge
Vibrio gangliei DSM 104291	Bacteria	Pseudomonadati	Pseudomonadota	Gammaproteobacteria	Vibrionales	Vibrionaceae	Vibrio	Vibrio gangliei	WGS	Representative	Good	PRJDB8883	SAMD00191212	GCA_026001925.1	1	3	3667.29	43.1116	3407		100
Youngiibacter fragilis 232.1	Bacteria	Bacillati	Bacillota	Clostridia	Eubacteriales	Clostridiaceae	Youngiibacter	Youngiibacter fragilis	WGS	Representative	Good	PRJNA223318	SAMN02378756	GCA_000495435.3		240	3988.23	46.5687	3988		100	Produced water
